# Supplementary material for: Optical and physical mapping with local finishing enables megabase-scale resolution of agronomically important regions in the wheat genome
Source: Genome Biol. 2018 Aug 17;19:112. doi: 10.1186/s13059-018-1475-4 (PMC6097218; doi:10.1186/s13059-018-1475-4)
Supplement: Supplementary file 3 — a Combining the MAGIC 8-way cross 7A and Chinese Spring x Renan 7A maps [42, 43]. b Curated genetic map of 7A for anchoring the genome sequence. (ZIP 112 kb) [file 13059_2018_1475_MOESM3_ESM.zip]

Archive with 2 entries (2 files):
- Additional file 3a.docx
- Additional file 3b.xlsx
