# Supplementary material for: Optical and physical mapping with local finishing enables megabase-scale resolution of agronomically important regions in the wheat genome
Source: Genome Biol. 2018 Aug 17;19:112. doi: 10.1186/s13059-018-1475-4 (PMC6097218; doi:10.1186/s13059-018-1475-4)
Supplement: Supplementary file 3 — a Combining the MAGIC 8-way cross 7A and Chinese Spring x Renan 7A maps [42, 43]. b Curated genetic map of 7A for anchoring the genome sequence. (ZIP 112 kb) [file 13059_2018_1475_MOESM3_ESM.zip › Additional file 3b.xlsx]

## Sheet: Sheet1
Curated genetic map of 7A for anchoring the genome sequence.
Marker	Chr	Pos
wsnp_Ku_c792_1636348	7A	0
wsnp_Ex_c4668_8353336	7A	0
wsnp_Ex_rep_c66939_65371026	7A	0
GENE-4923_506	7A	0
wsnp_JD_c7060_8169490	7A	0
wsnp_Ku_c14220_22456923	7A	0
Tdurum_contig81608_63	7A	0
Excalibur_c662_229	7A	0
wsnp_Ku_c8358_14210991	7A	0
Excalibur_c20311_240	7A	0.111003
7AS_4195134_2629.1	7A	0.111003
Ra_c2171_1347	7A	0.829526
Excalibur_c17447_635	7A	0.829526
IAAV6250	7A	0.829526
BS00109912_51	7A	0.829526
Kukri_c36926_201	7A	0.829526
7AS_4246524_1784.1	7A	0.829526
7AS_2522660_1562.1	7A	0.829526
tplb0057f21_146	7A	0.829526
7AS_4213694_4582.1	7A	0.829526
7AS_4179635_819.1	7A	0.829526
7AS_4199335_15026.1	7A	0.829526
BS00026702_51	7A	0.829526
BS00037421_51	7A	0.829526
Kukri_c11260_559	7A	0.829526
Tdurum_contig5646_929	7A	0.829526
Ku_c20100_999	7A	0.829526
Ku_c20100_2216	7A	0.829526
Excalibur_c79516_137	7A	0.829526
Excalibur_c57544_174	7A	0.829526
RAC875_c1553_129	7A	0.829526
BS00052403_51	7A	0.829526
BobWhite_c895_2385	7A	0.829526
Tdurum_contig51001_186	7A	0.829526
7AS_4174061_5369.1	7A	0.829526
7AS_4172013_1646.1	7A	0.829526
7AS_4244941_1063.1	7A	0.829526
RAC875_c38350_58	7A	0.829526
Excalibur_rep_c101421_191	7A	0.829526
RAC875_c43902_315	7A	0.829526
7AS_4250575_4860.1	7A	0.829526
Excalibur_rep_c66939_1123	7A	0.829526
Ra_c69906_620	7A	0.829526
7AS_573334_215.1	7A	0.829526
IAAV174	7A	0.829526
7AS_4233974_1308.1	7A	0.829526
RAC875_c22338_432	7A	0.829526
Ex_c1421_1813	7A	0.829526
wsnp_Ex_c662_1301994	7A	0.829526
BS00033780_51	7A	0.829526
4AL_6282464_4939.1	7A	0.829526
Kukri_c42622_555	7A	0.829526
IACX7636	7A	0.829526
Tdurum_contig75811_1629	7A	0.829526
Tdurum_contig52015_426	7A	0.829526
Kukri_c42622_417	7A	0.829526
Kukri_c42622_369	7A	0.829526
RAC875_c26706_504	7A	0.829526
IAAV4112	7A	0.829526
wsnp_RFL_Contig1358_475609	7A	0.829526
Excalibur_rep_c69170_602	7A	0.829526
wsnp_Ex_c43009_49439922	7A	0.829526
RAC875_c37592_426	7A	0.829526
Excalibur_c28315_205	7A	0.829526
wsnp_RFL_Contig308_2996797	7A	0.829526
BS00085135_51	7A	0.829526
Excalibur_c28898_1137	7A	0.829526
BobWhite_c16792_586	7A	0.829526
IAAV9103	7A	0.829526
BS00086801_51	7A	0.829526
Excalibur_c28315_237	7A	0.829526
Kukri_rep_c106900_130	7A	0.829526
BS00029357_51	7A	0.829526
7AS_3314062_493.1	7A	0.829526
wsnp_Ex_c20695_29781602	7A	0.829526
7AS_4219300_6381.1	7A	0.829526
7AS_4133944_321.1	7A	0.829526
7AS_4137446_2118.1	7A	0.829526
7AS_4224532_4143.1	7A	0.829526
7AS_4170734_334.1	7A	0.829526
7AS_4255658_1067.1	7A	0.829526
7AS_4253429_8739.1	7A	0.829526
7AS_4249477_1771.1	7A	0.829526
RAC875_c55351_223	7A	0.829526
BS00066054_51	7A	0.829526
RAC875_c23140_666	7A	0.829526
BS00091701_51	7A	0.829526
BS00022724_51	7A	0.829526
BobWhite_c34770_148	7A	0.829526
7AS_4245866_3083.1	7A	0.829526
7AS_4250544_1691.1	7A	0.829526
Tdurum_contig15260_650	7A	0.829526
BS00067564_51	7A	0.829526
7AS_4059179_4589.1	7A	0.829526
7AS_4240233_9789.1	7A	0.829526
RAC875_c5834_699	7A	0.829526
RAC875_c4965_264	7A	0.829526
Excalibur_c23756_1461	7A	0.829526
RAC875_c55774_126	7A	0.829526
Excalibur_c24750_504	7A	0.829526
wsnp_CD452610A_Ta_1_1	7A	0.829526
7AS_4246039_7673.1	7A	0.829526
7AS_4251844_4401.1	7A	0.829526
7AS_4245673_6283.1	7A	0.829526
BS00108549_51	7A	1.33204
7AS_4254884_4002.1	7A	1.83456
7AS_4252410_10824.1	7A	1.83456
7AS_4191747_1691.1	7A	1.91318
BobWhite_c17467_129	7A	1.33204
wsnp_Ex_rep_c66939_65370468	7A	1.83456
RAC875_c56907_274	7A	2.20634
7AS_4081510_625.1	7A	2.20634
BobWhite_c21200_281	7A	2.20634
RAC875_c25517_1067	7A	2.20634
BS00019238_51	7A	2.20634
BobWhite_c8796_753	7A	2.20634
IAAV649	7A	2.20634
BS00087471_51	7A	2.20634
7AS_4103242_369.1	7A	2.20634
7AS_4251254_313.1	7A	2.20634
7AS_4251317_684.1	7A	3.91487
Tdurum_contig46954_406	7A	3.91487
RAC875_c48202_231	7A	3.91487
TA003860-0675	7A	2.20634
IACX7857	7A	2.20634
7AS_4183867_2784.1	7A	2.73037
7AS_4245851_3276.1	7A	2.73037
Excalibur_c24593_1217	7A	3.91487
BS00084380_51	7A	3.91487
7AS_4254593_5724.1	7A	3.91487
7AS_4100526_992.1	7A	3.91487
7AS_4181045_7863.1	7A	3.91487
7AS_4249391_7574.1	7A	3.91487
7AS_4180113_6844.1	7A	3.91487
Kukri_c6118_821	7A	4.01787
Ku_c33128_457	7A	4.092
RAC875_rep_c73038_974	7A	4.092
Excalibur_c9183_1397	7A	4.092
7AS_4216274_295.1	7A	4.28317
Tdurum_contig52015_870	7A	4.28317
Tdurum_contig52015_1320	7A	4.28317
Tdurum_contig52015_1090	7A	4.28317
RAC875_c54764_319	7A	4.28317
Excalibur_c62100_325	7A	4.28317
Kukri_c2101_2358	7A	4.28317
BobWhite_rep_c51336_730	7A	4.28317
Kukri_c6011_3475	7A	4.092
RAC875_rep_c73038_1148	7A	4.092
BS00068863_51	7A	4.28317
Tdurum_contig4946_1564	7A	4.28317
7AS_4251058_2718.1	7A	4.28317
7AS_4254471_3607.2	7A	4.41892
Excalibur_c20943_154	7A	4.41892
7AS_4176222_2925.1	7A	4.41892
7AS_4248790_199.1	7A	4.41892
RAC875_c41169_68	7A	4.6542
7AS_4194706_1009.1	7A	4.6542
RAC875_c22210_191	7A	4.6542
7AS_4088294_443.1	7A	4.6542
Excalibur_c26682_394	7A	4.6542
7AS_709692_277.1	7A	4.6542
7AS_4108254_191.1	7A	4.6542
7AS_4244857_1218.1	7A	4.6542
7AS_4176727_757.1	7A	4.6542
7AS_4242664_1146.1	7A	5.28823
wsnp_Ex_rep_c105299_89769553	7A	5.28823
7AS_4246028_3994.1	7A	5.28823
RAC875_c346_1226	7A	5.28823
wsnp_Ex_c14654_22713620	7A	5.28823
Tdurum_contig13245_443	7A	5.28823
RAC875_c22233_83	7A	5.28823
wsnp_Ku_c792_1635653	7A	5.28823
Tdurum_contig13245_119	7A	5.28823
Tdurum_contig74815_712	7A	5.28823
wsnp_Ku_c792_1635317	7A	5.28823
BobWhite_c24931_231	7A	5.28823
Tdurum_contig74815_1274	7A	5.28823
wsnp_Ku_c5874_10384800	7A	5.28823
Ku_c792_3564	7A	5.28823
Tdurum_contig74972_652	7A	5.28823
wsnp_Ku_c5874_10384659	7A	5.28823
Tdurum_contig74815_685	7A	5.28823
wsnp_Ex_c14654_22713386	7A	5.28823
wsnp_Ex_c21087_30214456	7A	5.28823
7AS_4212847_2404.1	7A	5.28823
7AS_4224677_3998.1	7A	5.28823
7AS_4213234_127.1	7A	5.28823
7AS_4171282_2533.1	7A	5.28823
7AS_4239504_1473.1	7A	5.28823
7AS_4231445_4252.1	7A	5.28823
7AS_4246855_6164.2	7A	5.28823
7AS_4221955_479.1	7A	6.24189
7AS_4087520_5908.1	7A	6.24189
7AS_887879_1578.1	7A	5.89505
tplb0022c16_494	7A	5.28823
Tdurum_contig69003_459	7A	5.28823
RAC875_c23310_217	7A	5.3151
7AS_4181964_2428.1	7A	6.24189
7AS_4254499_5371.1	7A	6.24189
7AS_4251640_1047.1	7A	6.24189
7AS_4256402_1824.1	7A	6.24189
Kukri_c74599_85	7A	6.24189
Excalibur_c9166_913	7A	6.24189
Kukri_c74599_455	7A	6.24189
7AS_4184567_2292.1	7A	9.16607
Excalibur_c19475_619	7A	6.24189
Kukri_c67586_306	7A	6.24189
7AS_4178390_4634.1	7A	6.85677
BS00036144_51	7A	6.24189
7AS_4051509_678.1	7A	6.24189
7AS_4256951_15523.1	7A	9.16607
7AS_4251568_708.1	7A	9.16607
7AS_4240755_1292.1	7A	9.16607
7AS_4249060_386.1	7A	9.16607
7AS_4190692_945.1	7A	9.16607
7AS_4089257_3278.1	7A	9.16607
7AS_4121403_1965.1	7A	9.66858
7AS_4241109_4599.1	7A	9.66858
7AS_4245523_256.1	7A	9.66858
7AS_4188569_941.1	7A	9.66858
7AS_4255232_810.1	7A	9.66858
7AS_4253092_120.1	7A	9.66858
7AS_4250116_268.1	7A	9.66858
7AS_4251314_3730.1	7A	9.66858
7AS_4187879_7877.1	7A	9.66858
7AS_4052086_493.1	7A	9.66858
7AS_4222552_4624.1	7A	9.66858
7AS_4252764_7543.1	7A	9.66858
CAP11_c1661_59	7A	9.75715
TA005348-0816	7A	9.75715
7AS_4254191_2594.1	7A	9.66858
wsnp_Ex_c13170_20800656	7A	9.75715
BobWhite_c14303_240	7A	9.66858
Tdurum_contig69003_607	7A	9.66858
BobWhite_c17904_259	7A	9.66858
BS00082055_51	7A	9.66858
BS00084477_51	7A	9.66858
BS00095826_51	7A	9.66858
Tdurum_contig15285_588	7A	9.75715
Tdurum_contig93663_457	7A	9.75715
RAC875_c16644_1722	7A	9.75715
7AS_4246931_2063.1	7A	9.75715
RAC875_rep_c114991_394	7A	9.75715
RFL_Contig3424_754	7A	9.94845
RAC875_c13722_326	7A	9.94845
7AS_4248368_871.1	7A	9.94845
7AS_4209064_1639.1	7A	9.94845
7AS_4129777_3256.1	7A	9.94845
7AS_4197980_2510.1	7A	9.94845
4AL_7026965_4468.1	7A	9.94845
wsnp_Ku_c3969_7256560	7A	9.94845
Kukri_c76470_79	7A	9.94845
BobWhite_c30138_69	7A	9.94845
TA001002-0479	7A	9.94845
BS00009543_51	7A	9.94845
7AS_4221180_148.1	7A	9.94845
wsnp_Ra_c5008_8947135	7A	9.94845
wsnp_Ex_c17230_25883590	7A	9.94845
wsnp_Ex_rep_c66476_64726880	7A	10.4745
7AS_4117217_357.1	7A	10.4745
7AS_4098109_785.1	7A	10.4745
7AS_4135593_1685.1	7A	10.4745
7AS_4228553_466.1	7A	10.4745
Tdurum_contig75819_3136	7A	11.1337
wsnp_CAP7_c10100_4479468	7A	11.1337
Tdurum_contig11613_329	7A	11.1337
7AS_4069648_219.1	7A	11.1337
wsnp_Ex_c65274_63746469	7A	11.1337
7AS_4247702_1837.1	7A	11.1337
7AS_4252485_2697.1	7A	11.1337
7AS_4243684_204.1	7A	11.1337
BobWhite_c33300_159	7A	11.1337
wsnp_Ku_c1738_3403677	7A	11.1337
7AS_4118287_316.1	7A	11.1337
Ku_c1738_2299	7A	11.1337
7AS_4247087_8921.1	7A	11.1337
7AS_4226090_1894.1	7A	11.1337
IAAV912	7A	11.1337
Tdurum_contig54860_1393	7A	11.1337
7AS_4185931_2441.1	7A	11.1337
7AS_4219370_3271.1	7A	11.1337
RAC875_c6736_336	7A	11.1337
RAC875_c21165_1058	7A	11.1337
7AS_4251712_1896.1	7A	11.1337
7AS_4210403_719.1	7A	11.1337
7AS_4246579_3144.2	7A	11.1337
IAAV6732	7A	11.1337
Excalibur_c15141_684	7A	11.1337
BS00068864_51	7A	11.1337
Kukri_c9104_1124	7A	14.6266
Excalibur_c16355_712	7A	14.6266
BS00099610_51	7A	14.6266
Tdurum_contig54860_525	7A	14.6266
RAC875_c17185_90	7A	14.6266
Excalibur_c24882_848	7A	14.6266
Kukri_c28866_183	7A	14.6266
BS00099611_51	7A	14.6266
BS00064648_51	7A	14.6266
Excalibur_c1254_257	7A	14.6266
7AS_4226222_1354.1	7A	14.6266
7AS_4211562_4942.1	7A	14.6266
7AS_4250370_167.1	7A	14.6266
7AS_4171946_163.1	7A	14.6266
7AS_4244909_4239.1	7A	14.6266
wsnp_Ex_c30239_39179460	7A	14.6266
7AS_4135571_12189.1	7A	14.6266
7AS_4176378_4145.1	7A	14.6266
7AS_4246773_9784.1	7A	14.6266
RAC875_c18446_506	7A	14.6266
Tdurum_contig47309_609	7A	14.6266
Excalibur_c46601_265	7A	14.6266
RAC875_c18845_104	7A	14.6266
BS00084715_51	7A	14.6266
Tdurum_contig47309_600	7A	14.6266
CAP11_c3214_133	7A	14.6266
RAC875_c98675_226	7A	14.6266
7AS_4253492_3032.1	7A	14.6266
7AS_4252231_4680.1	7A	14.6266
IAAV1106	7A	14.6266
CAP7_c1706_56	7A	14.6266
Kukri_c75729_221	7A	14.6266
Tdurum_contig16896_287	7A	14.6266
GENE-4469_430	7A	14.6266
Excalibur_c30151_528	7A	14.6266
RAC875_c34971_137	7A	14.6529
Excalibur_c46018_271	7A	14.6529
7AS_4208356_5606.1	7A	14.6529
7AS_4135750_249.1	7A	14.6529
7AS_4249067_8744.2	7A	14.6529
7AS_4247859_1470.1	7A	15.9916
7AS_4060468_2097.1	7A	16.2155
7AS_4256318_163.1	7A	16.8348
wsnp_JD_c6179_7344980	7A	16.8348
wsnp_CAP12_c179_101756	7A	16.8348
7AS_4147058_332.1	7A	16.8348
7AS_4188789_6321.1	7A	16.8348
7AS_4190146_9181.1	7A	16.8348
7AS_4053525_213.1	7A	16.8348
Kukri_c19436_405	7A	16.8348
7AS_4091508_1083.1	7A	16.8348
GENE-0689_601	7A	16.8348
Excalibur_c1310_414	7A	16.8348
wsnp_Ra_c63822_63288359	7A	16.8348
Excalibur_c60134_182	7A	16.8348
Kukri_c79627_494	7A	16.8348
BS00009677_51	7A	16.8348
4AL_7062714_2526.1	7A	16.8348
7AS_4254348_1456.1	7A	16.8348
7AS_4251701_5593.1	7A	16.8348
7AS_4242638_2948.1	7A	16.8348
7AS_4230067_478.1	7A	16.8348
7AS_4115910_623.1	7A	16.8348
7AS_4248502_3207.1	7A	16.8348
7AS_4229337_1704.1	7A	16.8348
7AS_4222765_2607.1	7A	16.8348
7AS_4201384_977.1	7A	16.8348
7AS_4232594_679.1	7A	16.8348
7AS_4186879_8160.1	7A	16.8348
7AS_4229542_441.1	7A	16.8348
7AS_4249053_5114.1	7A	16.8348
7AS_4226502_9449.1	7A	16.8348
7AS_4243341_997.1	7A	16.8348
7AS_4255547_2640.1	7A	16.8348
BS00047220_51	7A	16.8348
BS00002974_51	7A	16.8348
7AS_4252096_6365.1	7A	16.8348
7AS_4173390_1505.1	7A	17.8114
7AS_4257660_5453.1	7A	17.8114
7AS_4185381_10289.1	7A	19.3343
7AS_4177137_1347.1	7A	19.3343
7AS_4255102_5973.1	7A	19.3343
7AS_4057556_1873.1	7A	19.3343
7AS_4244093_2005.1	7A	19.3343
7AS_4229530_2356.1	7A	19.3343
7AS_4107533_1689.1	7A	19.3343
wsnp_Ku_c4615_8326355	7A	19.3343
7AS_4251617_1017.1	7A	19.3343
BS00032623_51	7A	19.3343
7AS_4248218_3224.1	7A	19.3343
7AS_4183819_6323.1	7A	19.3343
7AS_4219330_1237.1	7A	19.3343
Tdurum_contig77759_52	7A	19.3343
7AS_4141793_441.1	7A	19.3343
7AS_4220538_1588.1	7A	19.3343
7AS_4148219_1906.1	7A	19.3343
7AS_4252754_1426.1	7A	19.3343
BS00064143_51	7A	19.3343
Excalibur_c44485_362	7A	19.3343
7AS_4070961_3028.1	7A	19.3343
7AS_4248105_1413.1	7A	19.3343
Tdurum_contig47309_862	7A	19.3343
BS00064488_51	7A	19.3343
7AS_4244974_3483.1	7A	19.3343
7AS_4198643_2332.1	7A	19.6069
7AL_4498481_782.1	7A	21.3455
7AS_4253077_2454.1	7A	19.3343
7AS_4172238_2376.1	7A	21.3826
7AS_4221676_127.1	7A	21.3826
7AS_4227295_6491.1	7A	21.3826
7AS_2714088_2845.1	7A	21.3826
Excalibur_c37505_88	7A	21.3826
7AS_4248420_9515.1	7A	21.3826
7AS_4119948_245.1	7A	21.3826
BS00108523_51	7A	21.3826
Kukri_c1507_69	7A	21.3826
BS00023172_51	7A	21.3826
7AS_4174324_2844.1	7A	21.3826
7AS_4210075_5168.1	7A	21.3826
BS00110940_51	7A	21.6395
Excalibur_c16933_788	7A	21.6395
BS00022442_51	7A	21.6395
7AS_4257054_1578.1	7A	23.2926
wsnp_BG313770A_Ta_2_3	7A	21.6395
wsnp_BG313770A_Ta_2_1	7A	21.6395
RAC875_c80504_487	7A	22.4353
Kukri_c41603_111	7A	22.4353
wsnp_Ex_c31383_40178958	7A	22.4353
7AS_4239366_5333.1	7A	22.4353
7AS_4087663_2725.1	7A	22.4353
7AS_4243218_1918.1	7A	23.2926
7AS_4254704_1885.1	7A	23.2926
7AS_4239140_443.1	7A	23.2926
7AS_4187822_3884.1	7A	24.3027
7AS_4230948_107.1	7A	24.3027
7AS_4248626_6420.1	7A	24.3027
7AS_4228975_5797.1	7A	24.3027
7AS_4101699_664.1	7A	24.3027
7AS_4246940_1056.1	7A	24.3027
7AS_4245711_2601.1	7A	24.3027
7AS_4185507_1355.1	7A	24.3027
7AS_4224058_732.1	7A	24.3027
BS00074731_51	7A	25.8257
7AS_4248061_1136.1	7A	26.1071
7AS_4252911_831.1	7A	26.1071
7AS_4253449_2648.1	7A	26.1071
Excalibur_c32144_159	7A	26.1071
BobWhite_c55017_267	7A	26.1071
BobWhite_c55017_291	7A	26.1071
IACX6236	7A	26.1071
Excalibur_rep_c68458_1536	7A	26.1071
7AS_4253754_2351.1	7A	26.1071
7AS_4256818_2398.1	7A	26.1071
7AS_4193012_1227.1	7A	26.1071
7AS_4247923_2685.1	7A	26.1071
7AS_4253996_2714.1	7A	26.1071
7AS_4209087_3788.1	7A	26.1071
7AS_4249296_2455.1	7A	26.1071
7AS_4080804_2880.1	7A	26.1071
wsnp_CAP11_rep_c4066_1921894	7A	26.1071
7AS_4252154_1463.1	7A	26.1071
7AS_4255723_514.1	7A	26.1071
7AS_4252840_12023.1	7A	26.1071
7AS_4255787_3508.1	7A	26.1071
7AS_4175207_949.1	7A	26.1071
7AS_4184607_9756.1	7A	26.1071
7AS_4255246_3672.1	7A	26.5656
7AS_2613478_1402.1	7A	26.5656
BobWhite_c40535_218	7A	26.5656
7AS_4247898_638.1	7A	26.5656
7AS_4139698_253.1	7A	26.5656
7AS_4247362_2681.1	7A	26.5656
7AS_4180007_957.1	7A	26.5656
7AS_4081517_398.1	7A	26.5656
BobWhite_c23261_226	7A	26.5656
7AS_4203415_1060.1	7A	26.5656
7AS_4253951_1689.1	7A	26.5656
TA001117-0895	7A	26.5656
7AS_4252528_3319.1	7A	26.5656
7AS_4123605_3400.1	7A	26.5656
7AS_4248099_4692.1	7A	26.5656
7AS_4068273_2699.1	7A	26.5656
BS00078359_51	7A	26.5656
7AS_4143610_1047.1	7A	26.5656
7AS_4251887_7266.1	7A	28.0885
BobWhite_c7712_327	7A	28.0885
7AS_4174346_3989.1	7A	28.0885
7AS_4255615_2445.1	7A	28.0885
7AS_4109847_1220.1	7A	28.0885
7AS_4047861_114.1	7A	28.0885
BS00106739_51	7A	28.0885
7AS_4245102_1384.1	7A	28.0885
BS00022970_51	7A	28.0885
7AS_4185594_1685.1	7A	28.0885
7AS_4249470_16747.1	7A	28.0885
7AS_4119045_186.1	7A	38.7892
7AS_4211151_3713.1	7A	38.7892
7AS_4246873_5269.1	7A	38.7892
7AS_88929_1263.1	7A	38.7892
BS00023055_51	7A	38.7892
7AS_4253113_7412.1	7A	38.7892
7AS_4188461_7393.1	7A	38.7892
7AS_4097621_1233.1	7A	38.7892
7AS_4052592_765.1	7A	38.7892
7AS_4249036_3509.1	7A	38.7892
7AS_4173650_1197.1	7A	38.7892
7AS_4256038_1051.1	7A	38.7892
7AS_4245982_1117.1	7A	38.7892
7AS_4177224_2534.1	7A	38.7892
7AS_4213632_1260.1	7A	38.7892
7AS_4183907_1381.1	7A	38.7892
7AS_4246316_1481.1	7A	38.7892
7AS_4250822_7272.1	7A	38.7892
7AS_4238766_1169.1	7A	38.7892
7AS_4104789_2486.1	7A	38.7892
7AS_4190115_1306.1	7A	38.7892
BS00065020_51	7A	38.7892
7AS_4178841_3721.1	7A	38.7892
BS00074110_51	7A	38.7892
BS00065648_51	7A	38.7892
7AS_4238504_3283.1	7A	38.7892
7AS_4247179_4580.1	7A	38.7892
wsnp_JD_c513_777807	7A	38.7892
Tdurum_contig45437_1667	7A	39.2917
7AS_4227168_6802.2	7A	39.2917
3B_10696003_14846.1	7A	39.2917
7AS_4213490_3122.1	7A	39.2917
7AS_4048019_480.1	7A	39.2917
BS00063549_51	7A	39.2917
7AS_4246448_962.1	7A	45.8969
7AS_4242202_1395.1	7A	48.0581
4AL_7074415_2695.2	7A	48.0581
7AS_4245567_4248.1	7A	48.0581
7AS_4196619_11349.1	7A	48.0581
7AS_4253765_5312.1	7A	48.0581
7AS_4179462_3491.1	7A	48.0581
Tdurum_contig12722_779	7A	48.0581
7AS_4117048_114.1	7A	48.0581
7AS_4247085_2422.1	7A	48.0581
7AS_4250432_1750.1	7A	48.0581
7AS_4220666_4049.1	7A	48.0581
7AS_4172940_3088.1	7A	48.0581
7AS_4172115_3058.1	7A	48.0581
7AS_4245652_4280.1	7A	48.0581
7AS_4234458_552.1	7A	48.0581
7AS_4173867_1783.1	7A	48.0581
7AS_4172897_3225.1	7A	48.0581
IACX11112	7A	48.0581
tplb0024a09_2028	7A	48.0581
Excalibur_c14189_156	7A	48.0581
7AS_4171374_2726.1	7A	48.0581
7AS_4226735_5300.1	7A	48.0581
7AS_4175590_3564.1	7A	48.0581
BS00066885_51	7A	48.0581
RAC875_c52560_123	7A	48.0581
7AS_4205556_3057.1	7A	48.0581
7AS_4252067_5991.1	7A	48.0581
7AS_4256217_626.1	7A	48.0581
7AS_4183791_653.1	7A	48.0581
7AS_4254317_2401.1	7A	48.0581
7AS_4222636_11779.1	7A	48.0581
7AS_4252297_1069.1	7A	48.0581
7AS_4218275_523.1	7A	48.0581
7AS_4255692_933.1	7A	48.0581
7AS_632190_3157.1	7A	48.0581
IAAV5448	7A	48.0581
wsnp_Ex_c35_77935	7A	48.0581
7AS_4183498_7089.1	7A	51.4184
7AS_4255035_2781.1	7A	51.4184
7AS_4228764_362.1	7A	51.4184
7AS_4141374_1528.1	7A	51.4184
7AS_4204936_826.1	7A	51.4184
wsnp_Ku_c12886_20706969	7A	51.4184
7AS_4050482_347.2	7A	51.4184
7AS_4057959_2222.1	7A	51.4184
7AS_4146571_1235.1	7A	51.4184
7AS_4105051_2756.1	7A	51.4184
7AS_4256753_1353.1	7A	51.4184
7AS_4212771_858.1	7A	51.9209
7AS_4177808_2400.1	7A	51.9209
7AS_4231578_3839.1	7A	51.9209
7AS_4250059_7267.1	7A	51.9209
Ku_c12886_1250	7A	51.9209
7AS_4252990_2097.1	7A	51.9209
7AS_4221213_5373.1	7A	51.9209
7AS_4235586_17916.1	7A	51.9209
7AS_4256806_2720.1	7A	51.9209
7AS_4214689_1375.1	7A	51.9209
7AS_4196451_1455.1	7A	51.9209
7AS_4255150_1194.1	7A	51.9209
7AS_4229270_2769.1	7A	51.9209
7AS_4146299_410.1	7A	51.9209
Tdurum_contig9584_463	7A	51.9209
Tdurum_contig9584_624	7A	51.9209
Tdurum_contig9584_455	7A	51.9209
7AS_4206064_1830.1	7A	51.9209
7AS_4254370_1635.1	7A	51.9209
7AS_4248925_2196.1	7A	51.9209
7AS_4250439_1993.1	7A	51.9209
wsnp_Ex_rep_c69123_68034403	7A	51.9209
Ex_c9615_1202	7A	51.9209
Excalibur_c562_1799	7A	51.9209
7AS_4251713_166.1	7A	51.9209
7AS_4188773_2592.1	7A	51.9209
7AS_4173313_815.1	7A	51.9209
7AS_4175667_2480.1	7A	51.9209
BS00061012_51	7A	51.9209
7AS_4200733_287.1	7A	51.9209
7AS_4232298_7899.1	7A	51.9209
7AS_4111140_681.1	7A	51.9209
7AS_4231593_445.1	7A	51.9209
7AS_4251607_7861.1	7A	51.9209
7AS_4199472_11257.1	7A	51.9209
7AS_4110294_5852.1	7A	51.9209
wsnp_CAP12_c3056_1439567	7A	51.9209
BobWhite_c11354_376	7A	51.9209
RAC875_c23339_236	7A	51.9209
tplb0025h15_643	7A	51.9209
7AS_4255348_707.1	7A	51.9209
7AS_4197651_405.1	7A	51.9209
7AS_4247484_1752.1	7A	51.9209
7AS_4252719_1266.1	7A	51.9209
7AS_4251643_4123.1	7A	51.9209
7AS_4223290_13602.1	7A	51.9209
7AS_4229386_3230.1	7A	51.9209
wsnp_Ex_c7030_12111917	7A	51.9209
Ex_c9615_574	7A	51.9209
IAAV5150	7A	51.9209
BS00078460_51	7A	51.9209
Excalibur_rep_c68004_182	7A	51.9209
7AS_4252128_290.1	7A	51.9209
7AS_2455966_80.1	7A	51.9209
7AS_4253108_560.1	7A	51.9209
7AS_4246015_3254.1	7A	51.9209
7AS_4236875_424.1	7A	51.9209
7AS_4104945_2951.1	7A	51.9209
7AS_4217559_1140.2	7A	51.9209
7AS_4249656_12014.1	7A	52.0199
7AS_4208692_2908.1	7A	52.0199
7AS_4254305_7016.1	7A	52.9774
7AS_4256019_9517.1	7A	52.9774
7AS_4059273_1449.1	7A	52.9774
7AS_4235029_585.1	7A	52.9774
7AS_4252678_5559.1	7A	52.9774
7AS_4249618_6089.1	7A	52.9774
Tdurum_contig82572_442	7A	52.9774
7AS_4221273_86.1	7A	52.9774
Tdurum_contig82572_392	7A	52.9774
7AS_4249716_5701.1	7A	52.9774
7AS_4237720_938.1	7A	52.9774
7AS_4256553_4668.1	7A	52.9774
7AS_4244982_556.1	7A	52.9774
7AS_4255915_1466.1	7A	52.9774
7AS_4253004_588.1	7A	52.9774
BobWhite_rep_c58252_112	7A	53.9303
7AS_4250848_1123.1	7A	53.9303
7AS_4134049_381.1	7A	53.9303
7AS_4088728_546.1	7A	53.9303
7AS_4224006_1742.1	7A	53.9303
7AS_4229400_8334.1	7A	53.9303
7AS_4254089_2833.1	7A	58.8428
7AS_4249840_1056.1	7A	58.8428
7AS_4245348_12564.1	7A	58.8428
7AS_4228669_1241.1	7A	58.8428
7AS_4184616_9850.1	7A	58.8428
7AS_4218463_2611.1	7A	58.8428
7AS_4254908_4445.1	7A	58.8428
7AS_4177575_286.1	7A	58.8428
RAC875_c63889_486	7A	58.8428
7AS_4250107_1013.1	7A	58.8428
7AS_4255099_889.1	7A	58.8428
7AS_4230983_6795.1	7A	58.8428
IACX17522	7A	58.8428
7AS_4067872_2116.1	7A	58.8428
7AS_4248307_3232.1	7A	58.8428
7AS_4183090_1296.1	7A	58.8428
7AS_4254561_2577.1	7A	58.8428
Kukri_rep_c110670_553	7A	58.8428
7AS_4183076_1656.1	7A	58.8428
Kukri_rep_c70864_638	7A	58.8428
wsnp_Ex_c13248_20898211	7A	58.8428
7AS_4255317_309.1	7A	58.8428
7AS_4123766_1211.1	7A	58.8428
7AS_4205897_11472.1	7A	58.8428
7AS_4185003_875.1	7A	58.8428
7AS_4233084_5984.1	7A	58.8428
7AS_4102000_3633.1	7A	58.8428
7AS_4248385_3617.1	7A	58.8428
RAC875_c14982_577	7A	58.8428
7AS_4177446_987.1	7A	58.8428
7AS_4255646_11880.1	7A	58.8428
7AS_4207272_1505.1	7A	58.8428
7AS_4138839_1922.1	7A	58.8428
7AS_4208727_3944.1	7A	58.8428
7AS_4104611_2313.1	7A	58.8428
7AS_4195353_6282.1	7A	58.8428
7AS_4045311_252.1	7A	58.8428
7AS_4078631_950.1	7A	58.8428
7AS_316837_1116.1	7A	58.8428
7AS_4251276_743.1	7A	58.8428
7AS_634501_2411.1	7A	58.8428
7AS_4178522_3537.1	7A	58.8428
Tdurum_contig20214_279	7A	58.8428
Tdurum_contig14075_328	7A	58.8428
Kukri_c106476_709	7A	58.8428
7AS_4137735_1943.1	7A	58.8428
7AS_4083234_1383.1	7A	58.8428
7AS_4212009_1394.1	7A	58.8428
7AS_4132816_312.1	7A	58.8428
7AS_4255673_1508.1	7A	58.8428
7AS_4170499_526.1	7A	58.8428
7AS_4255172_7662.1	7A	60.9661
7AS_4252197_1195.1	7A	60.9661
7AS_4245082_8372.1	7A	60.9661
Tdurum_contig13011_241	7A	60.9661
wsnp_Ku_c139_279238	7A	60.9661
GENE-3129_436	7A	60.9661
RFL_Contig3271_810	7A	60.9661
Kukri_c106476_87	7A	60.9661
Tdurum_contig14075_630	7A	60.9661
Kukri_c106476_350	7A	60.9661
7AS_4204788_642.1	7A	60.9661
CAP12_c2951_105	7A	60.9661
Tdurum_contig75475_454	7A	60.9661
7AS_4249298_2302.1	7A	61.2866
Excalibur_c15260_94	7A	61.2866
Kukri_c38390_218	7A	61.2866
Tdurum_contig28195_198	7A	61.2866
7AS_4188330_1560.1	7A	61.2866
Tdurum_contig67992_238	7A	61.2866
CAP7_c548_299	7A	61.2866
7AS_4236858_7613.1	7A	61.2866
7AS_4249243_377.2	7A	61.2866
7AS_4113994_3268.1	7A	67.1984
7AS_4236076_1290.1	7A	67.1984
Tdurum_contig82510_574	7A	67.1984
Tdurum_contig82510_556	7A	67.1984
RAC875_c56439_58	7A	67.1984
Excalibur_c1402_210	7A	67.1984
BS00102773_51	7A	67.1984
7AS_4185461_1617.1	7A	67.1984
Tdurum_contig16445_240	7A	67.1984
Tdurum_contig85377_141	7A	67.1984
BS00021692_51	7A	67.1984
7AS_4252562_104.1	7A	67.1984
Kukri_c6386_2065	7A	67.1984
BS00102772_51	7A	67.1984
Tdurum_contig16445_218	7A	67.1984
BS00044694_51	7A	67.1984
7AS_4243041_1564.1	7A	67.1984
7AS_4255679_2218.1	7A	67.1984
7AS_4198202_6214.1	7A	67.1984
7AS_4224051_2249.1	7A	67.1984
7AS_4257672_4153.1	7A	67.1984
7AS_4113202_287.1	7A	67.1984
7AS_4176491_1529.1	7A	67.1984
7AS_4256077_1579.1	7A	67.1984
7AS_4109605_466.1	7A	67.1984
7AS_4252382_859.2	7A	67.1984
7AS_4234910_13755.1	7A	67.1984
Excalibur_c11579_250	7A	67.1984
wsnp_RFL_Contig2789_2553657	7A	67.1984
Kukri_c27306_162	7A	67.1984
RAC875_rep_c112782_91	7A	67.1984
wsnp_Ex_c22383_31576342	7A	67.1984
RAC875_c3123_563	7A	67.1984
Tdurum_contig51645_738	7A	67.1984
BS00111112_51	7A	67.1984
Excalibur_c37897_473	7A	67.1984
7AS_4182326_1085.1	7A	67.1984
7AS_4186593_216.1	7A	67.1984
7AS_4180775_2774.2	7A	67.1984
7AS_4224427_3835.1	7A	67.1984
7AS_4178199_10781.1	7A	67.1984
7AS_4254502_2749.1	7A	67.1984
7AS_4198006_7512.1	7A	67.1984
7AS_4104250_1676.1	7A	67.1984
7AS_4252135_7024.1	7A	67.1984
7AS_4095382_1638.1	7A	67.1984
7AS_4255766_9932.2	7A	67.1984
CAP7_c4304_207	7A	67.1984
BS00108784_51	7A	67.1984
Excalibur_c22196_483	7A	67.1984
7AS_4247708_680.1	7A	67.1984
7AS_4250634_4127.1	7A	67.1984
7AS_4256694_15172.1	7A	67.1984
7AS_4236105_1283.1	7A	67.1984
7AS_4256360_6344.1	7A	67.1984
BobWhite_c1085_412	7A	67.1984
Kukri_c11325_337	7A	67.1984
BobWhite_c2203_633	7A	67.1984
Kukri_c66626_288	7A	67.1984
Tdurum_contig51645_137	7A	67.1984
Jagger_c5275_99	7A	67.1984
IAAV6833	7A	67.1984
Excalibur_c1634_333	7A	67.1984
wsnp_BF473884A_Ta_1_1	7A	67.1984
wsnp_BF473884A_Ta_1_3	7A	67.1984
RFL_Contig5162_345	7A	67.1984
7AS_4254903_618.1	7A	67.1984
Kukri_c39994_227	7A	67.1984
RAC875_c35270_234	7A	67.1984
GENE-4660_123	7A	67.1984
BobWhite_c8076_154	7A	67.1984
RFL_Contig5162_1164	7A	67.1984
RAC875_c57541_120	7A	67.1984
RAC875_c57541_193	7A	67.1984
7AS_4252940_7736.1	7A	67.1984
7AS_4128218_5454.1	7A	67.1984
7AS_4252567_6811.1	7A	67.1984
7AS_4174320_1050.1	7A	67.1984
4AL_7159116_6033.1	7A	67.1984
7AS_4252755_1189.1	7A	67.1984
7AS_4256126_2329.1	7A	67.1984
7AS_4255592_3791.1	7A	67.1984
7AS_4251290_2371.1	7A	67.1984
7AS_4055212_3298.1	7A	67.1984
7AS_4238714_1873.1	7A	67.1984
7AS_4256723_796.1	7A	67.1984
7AS_4174569_355.1	7A	67.1984
7AS_4246119_4150.1	7A	67.1984
7AS_4248767_1071.1	7A	69.2395
7AS_4185197_2771.1	7A	70.7624
7AS_4193332_3578.1	7A	70.7624
7AS_4215351_7519.1	7A	71.2649
7AS_4253245_2178.1	7A	71.2649
7AS_4190652_3354.1	7A	71.2649
7AS_4252599_5416.1	7A	71.2649
BS00023225_51	7A	71.7535
BS00010282_51	7A	71.7535
wsnp_Ku_c5938_10491100	7A	71.7535
Ku_c5938_4221	7A	71.7535
wsnp_Ra_c31237_40393880	7A	71.7535
wsnp_Ex_c1402_2686072	7A	71.7535
wsnp_Ex_c2017_3787478	7A	71.7535
wsnp_Ku_c7873_13486065	7A	71.7535
7AS_4252505_1345.1	7A	71.7535
7AS_4255355_4916.1	7A	71.7535
GENE-4346_87	7A	71.7535
7AS_4247045_2905.1	7A	71.7535
wsnp_Ku_c5938_10491311	7A	71.7535
7AS_4191797_3161.1	7A	71.7535
7AS_4240670_10622.1	7A	71.7535
7AS_4242656_5519.1	7A	71.7535
wsnp_Ex_c41150_48040078	7A	75.9226
RAC875_c3450_836	7A	75.9226
wsnp_Ku_c57198_60433631	7A	75.9226
Ra_c9427_300	7A	75.9226
7AS_4174567_2221.1	7A	75.9226
7AS_4210014_1905.2	7A	75.9226
7AS_4178456_669.1	7A	75.9226
7AS_4215732_15197.1	7A	75.9226
7AS_4196065_2569.1	7A	75.9226
7AS_4185951_3933.1	7A	75.9226
7AS_4248575_509.1	7A	75.9226
7AS_4254193_1939.1	7A	75.9226
7AS_4255157_2847.1	7A	75.9226
7AS_4213104_1821.1	7A	75.9226
7AS_4239219_469.1	7A	75.9226
7AS_4254779_12687.1	7A	75.9226
7AS_4194526_1180.1	7A	75.9226
RAC875_c28842_99	7A	77.9637
7AS_4252988_1202.1	7A	77.9637
7AS_4178292_6503.1	7A	77.9637
7AS_4211775_2342.1	7A	77.9637
wsnp_Ex_c13337_21022658	7A	77.9637
7AS_4252814_6994.1	7A	77.9637
7AS_4106652_1414.1	7A	77.9637
7AS_4253287_1707.1	7A	77.9637
7AS_4214819_3228.1	7A	77.9637
7AS_4229031_3017.1	7A	77.9637
7AS_4253163_1408.1	7A	77.9637
7AS_4252532_8749.1	7A	77.9637
wsnp_Ex_c13337_21022241	7A	77.9637
wsnp_Ku_c57674_60718050	7A	77.9637
7AS_4216774_4656.1	7A	77.9637
7AS_4213720_2354.1	7A	77.9637
7AS_4176809_6492.1	7A	78.9837
7AS_4236822_2488.1	7A	78.9837
7AS_2089395_1712.1	7A	78.9837
7AS_4234741_1103.1	7A	78.9837
7AS_2978118_766.1	7A	78.9837
7AS_4142589_3785.1	7A	78.9837
7AS_4212955_4684.1	7A	78.9837
7AS_4236177_2214.1	7A	78.9837
7AS_1337015_3305.1	7A	78.9837
wsnp_Ex_c24400_33645206	7A	78.9837
7AS_4255914_1219.1	7A	78.9837
7AS_4124537_745.1	7A	78.9837
wsnp_Ex_c61210_61355280	7A	78.9837
7AS_4191122_2921.1	7A	78.9837
7AS_4051639_274.1	7A	78.9837
wsnp_Ex_c25644_34905425	7A	78.9837
wsnp_Ex_c42653_49180485	7A	78.9837
wsnp_Ku_c26530_36497050	7A	78.9837
7AS_4255518_6529.1	7A	78.9837
7AS_4253015_498.1	7A	78.9837
BS00035032_51	7A	78.9837
BS00035033_51	7A	78.9837
7AS_4255751_5169.1	7A	78.9837
7AS_4244227_1537.1	7A	78.9837
Kukri_c96054_123	7A	78.9837
7AS_4044010_281.1	7A	78.9837
7AS_4248417_2677.1	7A	78.9837
7AS_4073322_2662.1	7A	78.9837
7AS_4197698_2076.1	7A	78.9837
7AS_4208248_1836.1	7A	78.9837
7AS_4069490_4784.1	7A	78.9837
7AS_4230761_14501.1	7A	78.9837
7AS_4187994_1542.1	7A	78.9837
7AS_4254651_6329.1	7A	81.8611
7AS_4175642_581.1	7A	81.8611
7AS_4247020_2483.1	7A	84.9549
7AS_4185153_2717.1	7A	84.9549
IACX8453	7A	84.9549
wsnp_Ra_rep_c69620_67130107	7A	84.9549
wsnp_Ex_c5939_10417052	7A	84.9549
wsnp_Ku_c4968_8882117	7A	84.9549
IACX9283	7A	84.9549
7AS_4199232_3557.1	7A	92.496
7AS_4256807_6817.1	7A	92.496
7AS_4207739_6356.1	7A	92.496
7AS_4213954_4125.1	7A	92.496
7AS_4127631_2702.1	7A	92.496
7AS_4202634_8027.1	7A	92.496
7AS_4252019_1280.1	7A	92.496
wsnp_Ex_c20062_29096408	7A	92.496
wsnp_Ex_c2268_4251636	7A	92.496
7AS_4246879_3864.1	7A	92.496
7AS_4170856_4269.1	7A	92.496
7AS_4188191_2812.1	7A	92.496
7AS_4226269_486.1	7A	92.496
7AS_4237455_1024.1	7A	92.496
7AS_4252513_2622.1	7A	92.496
7AS_4252515_4825.1	7A	92.496
7AS_4139597_1173.1	7A	92.496
wsnp_Ex_c20062_29096454	7A	92.496
7AS_4256846_777.1	7A	92.496
7AS_4252575_4409.1	7A	92.496
7AS_4248592_91.1	7A	92.496
7AS_4107943_2297.1	7A	92.496
7AS_4176276_709.1	7A	93.5062
7AS_1707652_158.1	7A	93.5062
7AS_4253855_1524.1	7A	96.0708
7AS_4249456_1569.1	7A	96.0708
7AS_4102067_1571.1	7A	96.0708
7AS_4257340_2101.1	7A	96.0708
7AS_4245249_491.1	7A	96.0708
7AS_4246748_326.1	7A	96.0708
7AS_4224066_6192.1	7A	96.0708
7AS_4256064_2273.1	7A	97.5938
7AS_4253931_310.1	7A	97.5938
7AS_4224074_1011.1	7A	97.5938
7AS_4245930_11350.1	7A	98.0724
7AS_4250076_4211.1	7A	98.0724
wsnp_Ex_c39221_46569887	7A	98.0724
7AS_4246802_25965.1	7A	98.5749
7AS_4201013_1909.1	7A	98.5749
7AS_4176309_3102.1	7A	98.5749
7AS_4244880_1868.1	7A	98.5749
7AS_4182741_2715.1	7A	98.5749
7AS_4107081_312.1	7A	98.5749
7AS_4250029_1397.1	7A	98.5749
RAC875_c14386_600	7A	98.5749
7AS_4252346_8063.1	7A	98.5749
7AS_4229937_3309.1	7A	98.5749
7AS_4236001_2387.1	7A	98.5749
7AS_4256393_838.1	7A	98.5749
CAP8_c702_377	7A	98.5749
Ku_c11827_464	7A	98.5749
wsnp_Ex_c5341_9443380	7A	98.5749
BS00011072_51	7A	98.5749
7AS_4219872_10788.1	7A	98.5749
RFL_Contig3425_378	7A	98.5749
wsnp_Ex_c5341_9442913	7A	98.5749
wsnp_Ku_c6065_10682531	7A	98.5749
wsnp_Ku_c6065_10682577	7A	98.5749
7AS_4231476_3034.1	7A	98.5749
7AS_4214470_1626.1	7A	98.5749
7AS_4185924_6498.1	7A	98.5749
7AS_4255524_2426.1	7A	98.5749
7AS_4254035_1880.1	7A	98.5749
7AS_4232511_3906.1	7A	98.5749
7AS_4233238_6012.1	7A	98.5749
7AS_4197717_1452.1	7A	98.5749
7AS_4226311_3762.1	7A	98.5749
7AS_4185529_512.1	7A	98.5749
7AS_4245017_3084.1	7A	98.5749
RAC875_c67063_984	7A	98.5749
RAC875_c67063_703	7A	98.5749
wsnp_Ex_c39221_46570202	7A	98.5749
7AS_4255559_4665.1	7A	98.5749
7AS_4241427_4860.1	7A	98.5749
wsnp_Ex_c39221_46569987	7A	98.5749
7AS_4210100_3739.1	7A	98.5749
7AS_4251816_1181.1	7A	98.5749
7AS_4188538_746.1	7A	98.5749
7AS_4236515_571.1	7A	98.5749
7AS_4213349_600.1	7A	98.5749
7AS_4246545_3598.1	7A	98.5749
7AS_4249940_1483.1	7A	98.5749
7AS_4187183_9798.1	7A	99.0774
wsnp_JD_rep_c64852_41324093	7A	99.0774
7AS_4256660_2279.1	7A	99.4178
7AS_4256468_2994.1	7A	99.4178
7AS_4101478_2166.1	7A	99.4178
7AS_4202038_805.1	7A	99.4178
7AS_4250578_7800.1	7A	99.4178
7AS_4193078_874.1	7A	99.4178
wsnp_be496863A_Ta_2_3	7A	99.4178
7AS_4081160_3842.1	7A	99.4178
7AS_4245297_3631.1	7A	99.4178
7AS_4226077_2060.1	7A	99.4178
7AS_4236516_2138.1	7A	99.4178
7AS_4129875_328.1	7A	99.4178
Tdurum_contig63598_188	7A	99.4178
BS00038787_51	7A	99.4178
7AS_4256055_2882.1	7A	99.4178
7AS_4193812_1049.1	7A	99.4178
7AS_4216961_1292.1	7A	99.4178
7AS_4184303_1498.1	7A	99.4178
7AS_4245784_398.1	7A	99.4178
7AS_4246611_8797.1	7A	99.4178
7AS_4255826_1466.1	7A	99.4178
RAC875_rep_c111778_387	7A	99.4178
7AS_4247774_13055.1	7A	99.4178
wsnp_Ex_c40247_47349166	7A	99.4178
Excalibur_c33589_373	7A	99.4178
7AS_4172716_3167.1	7A	99.4178
7AS_4121743_4263.1	7A	99.4178
7AS_4255613_9149.1	7A	99.4178
7AS_4196225_743.1	7A	99.4178
7AS_4219028_2463.1	7A	99.4178
7AS_4188599_2412.1	7A	99.4178
7AS_4137828_3108.1	7A	99.4178
BS00021769_51	7A	99.4178
BS00047691_51	7A	99.4178
7AS_4246629_2273.2	7A	99.4178
wsnp_Ra_c4418_8012732	7A	99.4178
7AS_4249240_3216.1	7A	99.4178
BobWhite_c48548_106	7A	101.316
CAP11_c8029_75	7A	101.316
IAAV5154	7A	101.316
7AS_4253509_2986.1	7A	101.316
7AS_4218250_830.1	7A	103.881
RFL_Contig755_592	7A	103.881
7AS_4225209_3538.1	7A	103.881
7AS_4226765_792.1	7A	103.881
7AS_4233139_2283.1	7A	103.881
7AS_2290783_2433.1	7A	103.881
7AS_4147272_4403.1	7A	103.881
7AS_4179774_838.1	7A	103.881
7AS_4228131_3006.1	7A	103.881
7AS_4212406_832.1	7A	103.881
Excalibur_c15503_1350	7A	103.881
7AS_4230347_15356.1	7A	103.881
4AL_7091960_5546.1	7A	103.881
7AS_4172322_5021.1	7A	103.881
7AS_4246854_2043.1	7A	103.881
BobWhite_c40583_146	7A	103.881
7AS_4242270_5615.1	7A	103.881
7AS_4257206_11139.1	7A	103.881
7AS_4214511_1780.1	7A	103.881
7AS_4217398_415.1	7A	103.881
7AS_4234116_274.1	7A	103.881
7AS_4246692_5253.1	7A	103.881
7AS_4252258_4793.1	7A	103.881
7AS_4244819_2757.1	7A	103.881
7AS_4043195_2680.1	7A	103.881
7AS_4217933_2096.1	7A	103.881
7AS_4227366_2245.1	7A	103.881
7AS_4249958_1032.1	7A	103.881
7AS_4048821_1754.1	7A	103.881
7AS_4144085_304.1	7A	103.881
7AS_4251052_4529.1	7A	103.881
7AS_4171358_1953.1	7A	103.881
7AS_4192998_556.1	7A	103.881
7AS_4113206_1716.1	7A	103.881
7AS_4253554_839.1	7A	103.881
7AS_4245473_1801.1	7A	103.881
7AS_4254113_724.1	7A	103.881
Kukri_c484_1877	7A	103.881
Kukri_c484_1704	7A	103.881
7AS_4224841_2239.1	7A	103.881
7AS_4221453_1534.1	7A	103.881
7AS_4253495_2671.1	7A	103.881
BS00033442_51	7A	103.881
BS00093896_51	7A	103.881
7AS_4185319_3468.1	7A	103.881
7AS_4249914_4843.1	7A	103.881
7AS_4246975_3093.1	7A	103.881
7AS_4245510_4006.1	7A	103.881
7AS_4254001_582.1	7A	103.881
7AS_4251487_820.1	7A	103.881
7AS_4203855_1940.1	7A	103.881
7AS_4250923_2613.1	7A	103.881
7AS_1498465_385.1	7A	103.881
7AS_4227691_11661.1	7A	103.881
7AS_4251937_1451.1	7A	103.881
7AS_4245907_7204.1	7A	103.881
7AS_4254784_316.1	7A	103.881
7AS_4246344_804.1	7A	103.881
7AS_4219070_343.1	7A	103.881
7AS_4187830_5674.1	7A	103.881
7AS_4247392_1503.1	7A	103.881
7AS_4251823_2464.1	7A	103.881
RAC875_rep_c76772_850	7A	103.881
7AS_4251590_335.1	7A	103.881
7AS_4253602_1907.1	7A	103.881
Tdurum_contig61653_358	7A	103.881
Tdurum_contig61653_126	7A	103.881
BS00111120_51	7A	103.881
7AS_4231917_1155.1	7A	103.881
7AS_4048858_945.1	7A	103.881
7AS_4176288_1468.1	7A	103.881
7AS_4248828_5483.1	7A	103.881
7AS_4142317_316.1	7A	103.881
7AS_4091106_1458.1	7A	103.881
7AS_4075452_1310.1	7A	103.881
7AS_4246632_2049.1	7A	103.881
BS00070539_51	7A	103.881
BS00070735_51	7A	103.881
7AS_4252486_474.1	7A	103.881
BS00070538_51	7A	103.881
BS00070643_51	7A	103.881
BS00043549_51	7A	103.881
BS00063128_51	7A	103.881
7AS_4243726_510.1	7A	103.881
7AS_4253601_398.1	7A	103.881
7AS_4176290_4777.1	7A	103.881
7AS_4195263_1653.1	7A	103.881
7AS_4256786_1876.1	7A	103.881
7AS_4253826_8500.1	7A	103.881
7AS_2862826_3713.1	7A	103.881
7AS_4081963_421.1	7A	103.881
BS00056927_51	7A	103.881
BS00044593_51	7A	103.881
BS00070827_51	7A	103.881
BS00039559_51	7A	103.881
7AS_4061419_1686.1	7A	103.881
7AS_4176816_903.1	7A	103.881
BS00067398_51	7A	103.881
7AS_4221866_4020.1	7A	103.881
7AS_4244673_2317.1	7A	103.881
7AS_4227873_1104.1	7A	103.881
7AS_4252994_247.1	7A	103.881
7AS_4067477_543.1	7A	103.881
7AS_4186747_1864.1	7A	103.881
7AS_4250388_1264.1	7A	103.881
7AS_4250142_1530.1	7A	103.881
BobWhite_c24760_142	7A	103.881
7AS_4137184_6255.1	7A	103.881
7AS_4249030_1147.1	7A	103.881
7AS_4254537_1047.1	7A	103.881
Ex_c1334_889	7A	103.881
7AS_4244744_1676.1	7A	103.881
Ex_c1334_604	7A	103.881
7AS_4112156_2033.1	7A	103.881
7AS_4254195_3352.1	7A	103.881
7AS_4253570_1615.1	7A	103.881
BS00039561_51	7A	103.881
7AS_4248266_8869.1	7A	103.881
7AS_4254568_328.1	7A	103.881
7AS_4252970_1411.1	7A	103.881
7AS_4192990_3387.1	7A	103.881
7AS_4245669_564.1	7A	103.881
7AS_4059219_791.1	7A	103.881
7AS_4223185_705.1	7A	103.881
IAAV1372	7A	103.881
7AS_4137967_492.1	7A	103.881
BS00073171_51	7A	103.881
BS00101427_51	7A	103.881
BS00073170_51	7A	103.881
7AS_3181901_210.1	7A	103.881
7AS_4256500_256.1	7A	103.881
Excalibur_c1215_334	7A	103.881
7AS_4212163_1526.1	7A	103.881
7AS_4237040_2611.1	7A	103.881
7AS_4210081_2439.1	7A	103.881
7AS_4191902_7803.1	7A	103.881
7AS_4209412_1091.1	7A	103.881
7AS_3870718_1527.1	7A	103.881
7AS_4220653_1922.1	7A	103.881
7AS_4250543_2449.1	7A	103.881
7AS_4222186_2487.1	7A	103.881
7AS_4173213_1213.1	7A	103.881
7AS_4118573_4356.1	7A	103.881
7AS_4180230_4099.1	7A	103.881
Kukri_rep_c115294_146	7A	103.881
RAC875_rep_c72107_621	7A	103.881
BS00082088_51	7A	103.881
7AS_4256322_5522.1	7A	103.881
7AS_4211363_2570.1	7A	103.881
wsnp_Ex_c21108_30237509	7A	103.881
GENE-4993_69	7A	103.881
BobWhite_c8366_563	7A	103.881
IAAV3038	7A	103.881
GENE-4993_619	7A	103.881
7AS_4189932_1341.1	7A	103.881
BS00093895_51	7A	103.881
BobWhite_s63403_99	7A	103.881
RAC875_rep_c69766_246	7A	103.881
Tdurum_contig47443_361	7A	103.881
RAC875_c100339_541	7A	103.881
7AS_4221673_1539.1	7A	103.974
7AS_4091153_2046.1	7A	103.974
7AS_4256478_4810.1	7A	103.974
wsnp_CAP8_c1725_973916	7A	103.974
7AS_4250460_1828.1	7A	103.974
7AS_4244883_1344.2	7A	103.974
BS00062824_51	7A	103.974
Ku_c15750_761	7A	103.974
7AS_4049314_150.1	7A	103.974
7AS_4248027_283.1	7A	103.974
7AS_4111931_3979.1	7A	103.974
7AS_4087917_1190.1	7A	103.974
7AS_4250228_1286.1	7A	103.974
7AS_4188847_1462.1	7A	103.974
7AS_4250746_2360.1	7A	103.974
7AS_4196258_1639.1	7A	103.974
7AS_4228226_2329.1	7A	103.974
7AS_4248535_5856.1	7A	103.974
RAC875_c13221_1017	7A	103.974
7AS_4182343_9997.1	7A	103.974
7AS_4250131_830.1	7A	103.974
7AS_4251604_3328.1	7A	103.974
7AS_4247334_924.1	7A	103.974
7AS_4138071_3591.1	7A	103.974
7AS_4249253_2528.1	7A	103.974
7AS_4170637_3630.1	7A	103.974
7AS_4249926_2486.1	7A	103.974
7AS_4248715_3096.1	7A	103.974
7AS_4208888_4143.1	7A	103.974
7AS_4225208_3960.1	7A	103.974
7AS_4255166_8560.1	7A	103.974
7AS_4246150_2668.1	7A	104.16
7AS_3785184_145.1	7A	104.16
7AS_4229406_1621.1	7A	104.16
7AS_4245897_6573.1	7A	104.16
TA013589-1214	7A	104.16
7AS_4245751_1218.1	7A	104.16
7AS_4250623_1172.1	7A	104.16
7AS_4252257_1264.1	7A	104.16
7AS_4083111_431.1	7A	104.16
7AS_4217444_1348.1	7A	104.16
7AS_4249944_6562.1	7A	104.16
7AS_4211237_411.1	7A	104.16
7AS_4243934_272.1	7A	104.16
7AS_4250462_1442.1	7A	104.16
7AS_4178126_3355.1	7A	104.16
7AS_4205895_4982.1	7A	104.16
7AS_4249777_1029.1	7A	104.16
7AS_4175826_927.1	7A	104.16
7AS_3730686_1682.1	7A	104.16
7AS_4246985_1539.1	7A	104.16
7AS_4182250_1262.1	7A	104.16
7AS_4256544_76.1	7A	104.16
7AS_4247937_1925.1	7A	104.16
7AS_4043510_4185.1	7A	104.16
7AS_4244711_1025.1	7A	104.349
7AS_4192744_2040.1	7A	104.349
7AS_4245499_2850.1	7A	104.349
7AS_4250071_7540.1	7A	104.349
7AS_4240914_1097.2	7A	104.349
7AS_4135950_320.1	7A	104.349
7AS_4215077_4630.1	7A	104.349
7AS_4250602_8314.1	7A	104.349
7AS_4051266_381.1	7A	104.349
7AS_4245325_5163.1	7A	104.349
7AS_4254260_3694.2	7A	104.429
7AS_4192939_1323.1	7A	104.429
7AS_4251385_5357.1	7A	104.429
7AS_4243014_2163.2	7A	104.429
7AS_4078264_2030.1	7A	104.429
BS00067808_51	7A	104.429
BS00099876_51	7A	104.429
Excalibur_rep_c68220_195	7A	104.429
7AS_4209789_4951.1	7A	104.429
7AS_4248878_3850.1	7A	104.429
7AS_4112916_3998.1	7A	104.429
7AS_4136223_1439.1	7A	104.539
7AS_4251033_193.1	7A	104.539
7AS_4257526_4889.1	7A	104.539
7AS_4172450_2399.1	7A	104.587
IAAV5805	7A	104.842
Kukri_c10197_186	7A	104.842
BS00084370_51	7A	104.85
Ex_c100454_35	7A	104.85
7AS_4228968_523.1	7A	104.85
IACX1333	7A	104.894
RAC875_c81356_645	7A	104.894
Kukri_c31596_818	7A	104.894
RAC875_c53629_792	7A	104.894
IAAV5054	7A	104.894
GENE-2156_66	7A	104.894
Excalibur_rep_c111181_453	7A	104.894
BS00091101_51	7A	104.894
BS00091104_51	7A	104.894
Tdurum_contig51189_574	7A	104.894
7AS_4245633_1233.1	7A	104.894
Excalibur_rep_c106461_125	7A	104.992
RAC875_rep_c118368_167	7A	104.992
IAAV3589	7A	104.992
Excalibur_c27914_1248	7A	104.947
BobWhite_c3670_517	7A	104.992
BS00046852_51	7A	104.912
Excalibur_c16649_969	7A	104.894
IACX18824	7A	104.894
Excalibur_c968_155	7A	104.992
Kukri_c9946_791	7A	104.992
Kukri_c94705_239	7A	104.992
Kukri_rep_c75743_1261	7A	104.992
Excalibur_c23536_280	7A	104.992
Kukri_c17556_411	7A	104.992
BS00108779_51	7A	104.992
Kukri_c18440_92	7A	104.992
Kukri_c51068_528	7A	104.992
RAC875_c21946_234	7A	104.992
BS00082180_51	7A	104.992
GENE-2472_462	7A	104.992
7AS_4117460_4681.1	7A	105.39
7AS_4228600_900.1	7A	105.39
IAAV1069	7A	105.39
Kukri_rep_c75743_357	7A	105.39
Kukri_s118416_65	7A	105.489
7AS_4218447_3810.1	7A	105.489
7AS_4247377_2739.1	7A	105.489
7AS_4182426_971.1	7A	105.489
7AS_4077033_834.1	7A	105.489
7AS_4257108_2189.1	7A	105.489
7AS_4247476_565.1	7A	105.489
7AS_4257395_11404.1	7A	105.489
BS00065077_51	7A	105.536
BS00055703_51	7A	105.536
BS00065789_51	7A	105.536
7AS_4248788_2013.1	7A	105.536
7AS_4255825_5877.1	7A	105.536
7AS_4214811_775.1	7A	105.536
7AS_4252868_4808.1	7A	105.536
7AS_4253075_869.1	7A	105.536
7AS_4250784_782.1	7A	105.536
7AS_4246248_367.1	7A	105.536
7AS_4239797_2093.1	7A	105.536
7AS_4252835_1528.1	7A	105.536
7AS_4247943_8181.1	7A	105.536
7AS_4186639_1185.1	7A	105.536
7AS_4256260_2071.1	7A	105.536
7AS_4183308_3113.1	7A	105.536
7AS_4253134_1522.1	7A	105.536
7AS_4174711_3801.1	7A	105.536
7AS_4231168_2398.1	7A	105.536
7AS_4177587_5731.1	7A	105.545
7AS_4250274_1050.1	7A	105.545
7AS_4244756_4165.1	7A	105.588
7AS_4207842_2887.1	7A	105.588
7AS_4097756_641.1	7A	105.588
BS00029636_51	7A	105.588
7AS_4174007_3447.1	7A	105.588
7AS_4246607_338.1	7A	105.588
7AS_4091462_1347.1	7A	105.588
7AS_4189825_901.1	7A	105.588
7AS_4177428_3766.1	7A	105.588
7AS_4104923_7244.1	7A	105.588
Tdurum_contig4676_3592	7A	105.588
7AS_4249524_173.1	7A	105.588
7AS_4244051_3165.1	7A	105.588
7AS_4208964_5974.1	7A	105.588
7AS_4189935_220.1	7A	105.588
7AS_4201152_742.1	7A	105.588
7AS_4229137_486.1	7A	105.588
7AS_4190677_1842.1	7A	105.588
7AS_4241435_5495.1	7A	105.588
7AS_4100584_236.1	7A	105.588
7AS_4186004_1857.1	7A	105.588
7AS_4109841_6538.1	7A	105.592
7AS_4217958_3636.1	7A	105.63
7AS_4256327_878.1	7A	105.633
7AS_4233306_3555.1	7A	105.633
7AS_4187280_2071.1	7A	105.633
7AS_4254713_9164.1	7A	105.63
7AS_4219684_2267.1	7A	105.588
7AS_4252151_712.1	7A	105.681
7AS_4112053_1063.1	7A	105.681
7AS_4195410_1339.1	7A	105.681
7AS_4081208_729.1	7A	105.756
7AS_4042676_775.1	7A	105.756
7AS_4191120_4037.1	7A	105.756
7AS_4171706_3557.1	7A	105.756
7AS_4245501_1427.1	7A	105.756
7AS_4171097_10873.1	7A	105.799
7AS_4251660_2406.1	7A	105.799
7AS_4176242_4270.1	7A	105.799
7AS_4246159_980.1	7A	105.799
7AS_4248026_653.1	7A	105.799
7AS_4243555_681.1	7A	105.799
7AS_4171674_139.1	7A	105.799
7AS_4246771_98.1	7A	105.799
7AS_4217761_5033.1	7A	105.799
7AS_4255686_617.1	7A	105.799
7AS_4246714_17877.1	7A	105.799
7AS_4183836_3708.1	7A	105.912
7AS_4207527_3899.1	7A	105.912
7AS_4247605_485.1	7A	105.912
BS00022751_51	7A	105.912
BS00092805_51	7A	105.912
7AS_4190199_1790.1	7A	105.912
7AS_4210311_8246.1	7A	105.912
7AS_4204346_306.1	7A	105.912
wsnp_Ku_rep_c71755_71490557	7A	105.912
7AS_4246908_4045.1	7A	105.912
7AS_4249746_2499.1	7A	105.912
7AS_4213790_3550.1	7A	105.912
7AS_4212596_3525.1	7A	105.912
wsnp_be352570A_Ta_1_1	7A	105.912
7AS_4240346_1145.1	7A	105.912
7AS_4245795_3764.1	7A	105.912
7AS_4219552_3434.1	7A	105.912
BS00044040_51	7A	105.912
GENE-4373_172	7A	105.912
BS00055445_51	7A	105.912
7AS_4146081_3911.1	7A	105.912
7AS_4249002_168.1	7A	105.912
7AS_4222957_11029.1	7A	105.912
7AS_4217937_2584.1	7A	105.912
7AS_4110596_1282.1	7A	105.912
7AS_2911495_1335.1	7A	105.912
7AS_4205426_3144.1	7A	105.912
7AS_4229987_1888.1	7A	105.912
7AS_4188837_4261.1	7A	105.912
7AS_4146276_394.1	7A	105.912
wsnp_Ex_c8109_13722173	7A	105.912
Excalibur_c59263_96	7A	105.912
wsnp_Ku_rep_c69845_69322784	7A	105.912
wsnp_Ku_c57317_60504479	7A	105.912
wsnp_Ku_c53815_58320993	7A	105.912
7AS_4247411_264.1	7A	106.443
7AS_4245431_4372.1	7A	106.614
7AS_4247037_7317.1	7A	106.614
7AS_4208487_2300.1	7A	106.614
7AS_4225805_878.1	7A	106.614
7AS_4248530_1781.1	7A	106.614
7AS_4247978_474.1	7A	106.614
7AS_4257296_1909.1	7A	106.614
7AS_4232138_3204.1	7A	106.614
7AS_4246971_688.1	7A	106.614
7AS_4189962_5634.1	7A	106.614
7AS_4220479_8490.1	7A	106.614
7AS_4218534_3598.1	7A	106.614
7AS_4247533_3368.1	7A	106.835
7AS_4087321_564.1	7A	106.835
7AS_4254114_1048.1	7A	106.854
7AS_4239923_3252.1	7A	106.854
7AS_4250496_13551.1	7A	106.854
7AS_4174276_2046.1	7A	106.854
7AS_4232592_2727.1	7A	106.877
7AS_4254600_8020.1	7A	106.877
7AS_4194786_4115.1	7A	106.877
7AS_4200747_917.1	7A	106.877
7AS_4238769_2370.1	7A	106.877
7AS_4251114_185.1	7A	106.877
7AS_4223341_303.1	7A	106.877
7AS_4222939_5886.1	7A	106.877
7AS_4251166_9529.1	7A	106.877
7AS_4178639_2985.1	7A	106.877
7AS_4224722_3298.1	7A	106.877
7AS_4253201_220.1	7A	106.877
7AS_4256282_337.1	7A	106.877
7AS_4252750_210.1	7A	106.877
7AS_4250334_4553.1	7A	106.877
7AS_4254974_3051.1	7A	106.877
7AS_4246420_550.1	7A	106.877
7AS_4255022_2043.1	7A	106.877
Kukri_c58183_88	7A	106.877
7AS_4250019_3059.1	7A	106.877
7AS_4240513_2208.1	7A	106.877
7AS_4214087_3478.1	7A	106.877
7AS_1641573_109.1	7A	106.877
7AS_4254730_607.1	7A	106.877
7AS_4247434_3011.1	7A	106.877
7AS_4256191_516.1	7A	106.877
7AS_4251383_1148.1	7A	106.877
7AS_4049660_983.1	7A	106.877
7AS_4239475_4123.1	7A	106.877
7AS_4252455_3290.1	7A	106.966
7AS_4147101_7600.1	7A	106.966
7AS_4249326_5815.1	7A	106.966
7AS_4235528_1668.1	7A	106.966
7AS_1757595_2675.1	7A	106.966
7AS_4222851_6270.1	7A	106.966
7AS_4252380_1797.1	7A	106.966
7AS_4250631_991.1	7A	106.966
7AS_4225753_627.1	7A	106.966
7AS_4212909_113.1	7A	106.966
7AS_4182196_826.1	7A	106.966
7AS_4190255_1199.1	7A	106.966
7AS_4244905_2017.1	7A	106.966
7AS_4253686_2833.1	7A	106.966
7AS_4246720_1351.1	7A	106.966
7AS_4233820_3844.1	7A	106.966
7AS_4226716_1078.1	7A	106.966
Kukri_c24337_416	7A	106.966
7AS_17182_623.1	7A	106.966
7AS_4199956_1576.1	7A	106.966
RFL_Contig5676_748	7A	106.966
7AS_4069376_6459.1	7A	106.966
IACX1734	7A	106.966
GENE-4691_462	7A	106.966
RFL_Contig5676_1956	7A	106.966
7AS_4249292_2958.1	7A	106.966
7AS_4245063_15062.1	7A	106.966
RAC875_c20657_2535	7A	106.966
wsnp_be446380A_Ta_2_3	7A	106.966
7AS_4246665_1341.1	7A	106.966
7AS_4248301_4373.1	7A	106.966
7AS_4054151_433.1	7A	106.966
7AS_4249731_3330.1	7A	106.966
7AS_4170798_8152.1	7A	106.966
7AS_4225795_965.1	7A	106.966
7AS_4257636_1692.1	7A	106.966
7AS_4254575_896.1	7A	106.966
7AS_4240364_123.1	7A	106.966
7AS_4224265_4544.1	7A	106.966
7AS_4237829_1341.1	7A	106.966
7AS_4226833_5400.1	7A	106.966
wsnp_CAP12_c2642_1266964	7A	106.966
7AS_4175732_10282.1	7A	106.966
7AS_4200346_330.1	7A	106.966
7AS_4248274_2407.1	7A	106.966
7AS_4255040_8157.1	7A	106.966
7AS_4245739_2407.1	7A	106.966
CAP11_c1048_99	7A	106.966
7AS_4251016_1170.1	7A	106.966
7AS_4225958_4815.1	7A	106.966
7AS_4193609_1884.1	7A	106.966
7AS_4251070_3231.1	7A	106.966
7AS_4235948_2310.1	7A	106.966
7AS_4218762_4018.1	7A	106.966
7AS_4257127_9673.1	7A	106.966
7AS_4248784_3350.1	7A	106.966
7AS_4252477_4976.1	7A	106.966
7AS_4140569_1004.1	7A	106.966
7AS_4237838_1100.1	7A	106.966
wsnp_Ex_c28707_37811644	7A	106.966
wsnp_Ex_c25025_34285478	7A	106.966
BobWhite_c23918_208	7A	106.966
wsnp_Ex_c3162_5840427	7A	106.966
7AS_4250505_6079.1	7A	106.966
7AS_4247331_6842.1	7A	106.966
7AS_4250216_2001.1	7A	106.966
Kukri_rep_c105330_552	7A	106.966
wsnp_Ra_c2094_4066675	7A	106.966
wsnp_Ex_c41050_47971100	7A	106.966
7AS_4247753_1407.1	7A	106.966
Ra_c32003_420	7A	106.966
7AS_4246162_96.1	7A	106.966
7AS_4223611_1335.1	7A	109.164
CAP8_c4926_348	7A	109.164
GENE-4347_41	7A	109.164
wsnp_CAP11_c651_429294	7A	109.164
7AS_4201068_8483.2	7A	109.164
7AS_4253050_1752.1	7A	109.164
7AS_4250648_5030.1	7A	109.164
7AS_4251255_315.1	7A	109.164
7AS_4244760_1190.1	7A	109.164
BS00052668_51	7A	109.164
7AS_4249004_1715.1	7A	109.462
7AS_4253433_1934.1	7A	109.462
GENE-1829_105	7A	109.462
7AS_4206822_1363.1	7A	109.462
7AS_4251432_1749.1	7A	109.462
7AS_4217072_1283.1	7A	109.462
7AS_4213710_14918.1	7A	109.462
Ex_c38707_1039	7A	109.462
Excalibur_rep_c67835_488	7A	109.462
BS00021936_51	7A	109.462
7AS_4247044_462.1	7A	109.462
7AS_4257042_9213.1	7A	109.462
7AS_4256671_4900.1	7A	109.462
7AS_4251936_399.1	7A	109.462
7AS_4252157_1923.1	7A	109.462
7AL_4431069_3670.1	7A	109.462
7AL_4561445_9651.1	7A	109.462
7AL_4494475_5079.1	7A	109.462
7AS_4103859_413.1	7A	109.462
7AS_4221362_2739.1	7A	109.462
7AS_4183106_3331.1	7A	109.462
7AS_4250011_3040.1	7A	109.462
IACX1831	7A	109.462
7AS_4218638_825.1	7A	109.462
7AS_4255558_414.1	7A	109.462
7AS_4245326_878.1	7A	109.462
7AS_4250132_493.1	7A	109.462
7AS_4245502_4239.1	7A	109.462
7AS_4246650_955.1	7A	109.462
Kukri_c717_98	7A	109.462
7AS_4200271_2051.1	7A	109.462
GENE-4859_218	7A	109.911
BobWhite_c911_127	7A	109.911
CAP7_c10133_40	7A	109.911
wsnp_JD_c38071_27729378	7A	109.911
7AS_4253063_2207.1	7A	109.911
7AS_4233236_4116.1	7A	109.911
7AS_4216834_1580.1	7A	109.911
7AS_4221893_403.1	7A	109.911
7AS_4177933_1481.1	7A	109.911
wsnp_JD_c38071_27729494	7A	109.911
7AS_4188790_1273.1	7A	109.911
7AS_4219986_612.1	7A	109.911
7AS_4254772_1617.1	7A	109.911
7AS_4172967_3722.1	7A	109.911
wsnp_Ra_rep_c105976_89839782	7A	109.911
Kukri_rep_c70389_57	7A	109.911
IAAV285	7A	109.911
BobWhite_c24063_231	7A	110.078
wsnp_JD_c18167_16742264	7A	110.078
Excalibur_c10563_523	7A	110.078
wsnp_Ra_c31751_40835513	7A	110.078
7AS_4200552_2290.1	7A	110.078
7AS_4250891_1856.1	7A	110.078
RAC875_rep_c117475_289	7A	110.078
wsnp_bf474966A_Ta_2_1	7A	110.078
7AS_4204112_4201.1	7A	110.078
7AS_4248950_3004.1	7A	110.078
wsnp_BF482529A_Ta_2_5	7A	110.348
7AS_4237692_1674.1	7A	110.348
7AS_4069273_1786.1	7A	110.348
7AS_4126937_1326.1	7A	110.348
7AS_4252412_220.2	7A	110.348
IAAV5328	7A	110.348
7AS_4196110_3670.1	7A	110.348
7AS_4216225_2546.1	7A	110.348
7AS_4069674_5392.1	7A	110.348
7AS_4188132_1760.1	7A	110.348
7AS_4177236_7170.1	7A	110.348
Excalibur_c4759_564	7A	110.348
Kukri_c39894_178	7A	110.348
Kukri_c27692_822	7A	110.348
Kukri_c36710_1007	7A	110.348
RAC875_c32895_304	7A	110.348
BS00030911_51	7A	110.348
RAC875_c32895_211	7A	110.348
BS00066651_51	7A	110.348
7AS_4248496_5135.1	7A	110.348
7AS_4221412_360.1	7A	110.348
7AS_4245941_318.1	7A	110.348
7AS_4249082_3710.1	7A	110.348
7AS_4208205_2849.1	7A	110.348
7AS_4212991_4096.1	7A	110.348
7AS_4247800_6200.1	7A	110.348
7AS_4219956_3316.1	7A	110.348
7AS_4253801_11694.1	7A	110.348
TA002579-1137	7A	110.352
7AS_4242746_2195.1	7A	110.352
7AS_4100902_5909.1	7A	110.352
7AS_4175747_2949.1	7A	110.352
7AS_4170715_4212.1	7A	110.352
7AS_4115855_4133.1	7A	110.352
7AS_4181563_1605.1	7A	110.352
CAP7_c3756_77	7A	110.41
7AL_3531458_1993.1	7A	110.41
CAP11_rep_c6423_103	7A	110.41
7AL_4484223_6561.1	7A	110.41
BobWhite_c9238_82	7A	110.41
7AL_4530795_423.1	7A	110.41
7AL_4560304_8884.1	7A	110.41
7AL_4472556_2020.1	7A	110.41
Excalibur_c109258_1038	7A	110.41
7AL_4445862_1816.1	7A	110.41
RAC875_c57962_101	7A	110.41
7AL_4495392_4180.1	7A	110.41
7AL_4438856_6423.1	7A	110.41
wsnp_Ex_c45495_51274052	7A	110.41
7AL_4434048_3045.1	7A	110.41
7AL_4465310_892.1	7A	110.41
7AL_4507076_6925.1	7A	110.41
7AL_4517992_4383.1	7A	110.41
7AL_4448352_14065.1	7A	110.41
7AL_4538261_2582.1	7A	110.41
7AL_4492218_11663.1	7A	110.41
7AL_4464276_6754.1	7A	110.41
7AL_4446179_2800.1	7A	110.41
7AL_4381177_659.1	7A	110.41
7AS_4180681_2990.1	7A	110.41
7AS_4202540_4562.1	7A	110.41
7AS_4212809_790.1	7A	110.41
7AS_4245904_3132.1	7A	110.41
7AS_4246197_780.1	7A	110.41
7AS_4229295_7296.1	7A	110.41
BobWhite_c44628_61	7A	110.41
7AS_4248731_1681.1	7A	110.41
7AS_4247254_5326.1	7A	110.41
IAAV2865	7A	110.41
7AS_4234599_589.2	7A	110.41
7AS_4244242_5661.1	7A	111.949
7AS_4253612_9062.1	7A	111.949
7AS_4179817_1531.1	7A	111.949
7AS_4233168_659.1	7A	111.949
7AL_4486763_3830.1	7A	112.358
7AL_4547028_403.1	7A	112.358
7AL_4437408_4854.1	7A	112.608
7AL_4466341_4071.1	7A	112.608
7AL_4553134_1091.1	7A	112.724
7AS_4192740_2960.1	7A	112.844
wsnp_Ex_rep_c71217_70021470	7A	112.844
wsnp_Ra_c23253_32762188	7A	112.844
wsnp_Ex_c11350_18330527	7A	112.844
7AS_4249147_4875.1	7A	112.844
7AS_4220030_2183.1	7A	112.844
wsnp_Ex_c200_391493	7A	112.844
7AS_4254175_2010.1	7A	112.844
7AS_4190019_2346.1	7A	112.844
7AS_4230977_9531.1	7A	112.844
7AS_4245503_6927.1	7A	112.844
7AS_4217157_1428.1	7A	112.844
7AS_4240976_1557.1	7A	112.844
7AS_4253950_2269.1	7A	112.844
7AS_4226929_264.1	7A	112.844
BS00078522_51	7A	112.844
7AS_4250206_3052.1	7A	112.844
7AS_4196290_8507.1	7A	112.844
7AS_4241267_1552.1	7A	112.844
7AS_4230960_3897.1	7A	112.844
7AS_4254598_2065.1	7A	112.844
7AS_4255525_1437.1	7A	112.844
7AS_4107233_952.1	7A	112.844
7AS_4230030_3554.1	7A	112.844
7AS_4223807_6478.1	7A	112.844
7AS_4117401_1438.1	7A	112.844
7AS_4182984_2773.1	7A	112.844
7AS_4254862_7186.1	7A	112.844
7AS_4186893_4945.1	7A	112.844
7AS_4244646_165.1	7A	112.844
7AS_4138945_6697.1	7A	112.844
7AS_4249655_1993.1	7A	112.844
7AS_4255212_1421.1	7A	112.844
7AS_4245772_1670.1	7A	112.844
7AS_4207165_9989.1	7A	112.844
7AS_4099311_149.1	7A	112.844
7AS_4248567_3738.1	7A	112.844
7AS_4246481_313.1	7A	112.844
7AS_4246237_336.1	7A	112.844
7AS_4174843_89.1	7A	112.844
7AS_4182482_3660.1	7A	112.844
7AS_4227968_3047.1	7A	112.844
7AS_4256558_271.1	7A	112.844
7AS_4246687_962.1	7A	112.844
7AS_4068257_2806.1	7A	112.844
7AS_4078986_174.1	7A	112.844
7AS_4199294_1795.1	7A	112.844
7AS_4254367_762.1	7A	112.844
7AS_4201296_2549.1	7A	112.844
wsnp_Ex_c37521_45253220	7A	112.844
7AS_4250431_2291.1	7A	112.844
7AS_4210632_292.1	7A	112.844
wsnp_Ex_rep_c67182_65678398	7A	112.844
wsnp_Ex_c11210_18137197	7A	112.844
wsnp_Ku_c42409_50154520	7A	112.844
wsnp_Ra_c4961_8879713	7A	112.844
RAC875_c45031_574	7A	112.844
wsnp_Ex_c6348_11045240	7A	112.844
7AS_4220255_2547.1	7A	112.844
7AS_4087152_2342.1	7A	112.844
7AS_4201409_1684.1	7A	112.844
7AS_4239369_672.1	7A	112.844
wsnp_Ex_rep_c69681_68639268	7A	112.844
7AS_4215752_14553.1	7A	112.844
7AS_4251143_2207.1	7A	112.844
7AS_4248737_1873.1	7A	112.844
wsnp_Ex_c50669_54876759	7A	112.844
wsnp_Ex_c26560_35803550	7A	112.844
7AS_4058528_1328.1	7A	112.844
7AS_4200961_4860.1	7A	112.844
7AS_4249817_1072.1	7A	112.844
7AS_4249539_2693.1	7A	113.028
7AS_4242221_5970.1	7A	113.063
7AS_4081691_2999.1	7A	113.063
7AS_4213162_7240.1	7A	113.063
7AS_4198572_2097.1	7A	113.063
7AS_4178508_3853.1	7A	113.161
7AS_4214426_2200.1	7A	113.329
7AS_4176305_130.1	7A	113.329
7AL_4512837_1666.1	7A	113.474
7AS_4229290_7463.1	7A	113.474
7AS_4196256_996.1	7A	113.474
7AS_4254552_2047.1	7A	113.474
7AS_4254670_4508.1	7A	113.474
7AS_4179943_7015.2	7A	113.474
7AS_4256307_5857.1	7A	113.474
7AS_4251794_329.1	7A	113.474
7AS_4248980_801.1	7A	113.474
7AS_4181894_8817.1	7A	113.474
7AS_4253764_6002.1	7A	113.474
7AS_4123140_359.1	7A	113.474
7AS_4230038_1365.1	7A	113.474
7AS_4250403_1720.1	7A	113.474
7AS_4253369_2599.1	7A	113.474
7AS_4253099_1625.1	7A	113.474
wsnp_Ex_c5330_9422384	7A	113.474
7AS_4225149_169.1	7A	113.474
7AS_4094753_1001.1	7A	113.474
7AS_4252481_1152.1	7A	113.474
7AS_4178518_2446.1	7A	113.474
7AS_4211275_547.1	7A	113.474
7AS_4180061_18704.1	7A	113.474
7AS_4092273_1908.1	7A	113.474
wsnp_Ex_c10094_16590615	7A	113.474
7AS_4255574_1772.1	7A	113.474
7AS_4240270_1831.1	7A	113.474
7AS_1029908_1122.1	7A	113.474
7AS_4203068_8046.1	7A	113.474
7AS_4240209_5663.1	7A	113.474
7AS_4237295_401.1	7A	113.474
7AS_4114312_911.1	7A	113.474
7AS_4233897_824.1	7A	113.509
7AS_4194508_1924.1	7A	113.509
7AS_4255649_3718.1	7A	113.509
7AS_4253976_2051.1	7A	113.509
7AS_4235023_6017.1	7A	113.509
7AS_4241501_8697.1	7A	113.509
7AS_4238252_1884.1	7A	113.509
7AS_4241949_1816.1	7A	113.509
7AS_4062925_3065.1	7A	113.509
7AS_2984245_1089.1	7A	113.509
7AS_4181787_2411.1	7A	113.509
7AS_4099211_198.1	7A	113.509
7AS_4178102_2606.2	7A	113.529
7AS_4193992_15123.1	7A	113.529
7AS_4256480_4570.1	7A	113.529
BobWhite_c20374_162	7A	113.529
7AS_4256080_786.1	7A	113.529
7AS_4224547_1474.2	7A	113.529
7AS_4252805_4242.1	7A	113.529
7AS_4197641_736.1	7A	113.529
7AS_4214957_923.1	7A	113.529
7AS_4117484_683.1	7A	113.529
7AS_4249952_2913.1	7A	113.529
7AS_4189616_1972.1	7A	113.558
7AS_4246954_378.1	7A	113.558
7AS_4246543_4204.1	7A	113.558
7AS_4236314_7846.1	7A	113.558
7AS_4207645_1193.1	7A	113.558
7AS_4178064_9626.1	7A	113.558
7AS_4213423_913.1	7A	113.73
7AS_4254478_2744.1	7A	114.008
7AS_4225888_220.1	7A	114.008
7AS_4237566_356.1	7A	114.008
7AS_4225501_1767.1	7A	114.008
wsnp_Ex_c3456_6336435	7A	114.008
7AL_4548532_6080.1	7A	114.008
7AL_4559022_3446.1	7A	114.008
Ra_c9151_404	7A	114.008
Ra_c9151_770	7A	114.008
7AL_4551979_1702.1	7A	114.008
7AL_4377460_1629.1	7A	114.008
7AS_4252087_488.1	7A	114.008
7AS_4210733_711.1	7A	114.008
7AS_4185805_3607.1	7A	114.008
7AS_4224194_8310.1	7A	114.008
7AS_4239610_1063.1	7A	114.008
7AS_4245642_703.1	7A	114.008
7AS_4246032_1174.1	7A	114.008
7AS_4198131_811.1	7A	114.008
7AS_4250829_3707.1	7A	114.008
7AS_4125059_918.1	7A	114.008
7AS_4174067_1497.1	7A	114.008
Kukri_c3407_1165	7A	114.008
7AS_4112471_1328.1	7A	114.008
7AS_4246589_3516.1	7A	114.008
7AS_4107846_265.1	7A	114.008
7AS_4230016_1736.1	7A	114.008
7AS_4190129_2885.1	7A	114.008
7AS_4234782_974.1	7A	114.008
7AS_4235966_880.1	7A	114.008
7AS_4179776_1508.1	7A	114.008
7AS_4193838_530.1	7A	114.008
7AS_4173875_753.1	7A	114.008
7AS_4208133_4884.1	7A	114.008
7AS_4243372_5181.1	7A	114.008
7AS_4249699_8809.1	7A	114.008
7AS_4245682_2035.1	7A	114.008
7AS_2241604_873.1	7A	114.008
7AS_4252103_981.1	7A	114.008
7AS_4230969_17856.1	7A	114.008
wsnp_Ku_c3910_7159817	7A	114.008
wsnp_Ex_c6870_11846872	7A	114.008
7AS_4251736_6842.1	7A	114.008
7AS_4252371_2523.1	7A	114.008
7AS_4217320_4108.1	7A	114.008
7AS_4134331_146.1	7A	114.008
7AS_4212201_2971.1	7A	114.008
RAC875_c28144_448	7A	114.008
wsnp_Ex_c56035_58313520	7A	114.036
wsnp_Ku_c15719_24419781	7A	114.036
wsnp_Ex_c2219_4159221	7A	114.036
7AS_4225173_2363.1	7A	114.036
7AS_4255935_1830.1	7A	114.036
wsnp_Ex_c41465_48279111	7A	114.036
7AS_4075707_496.1	7A	114.036
7AS_4246290_4734.1	7A	114.903
7AS_4219229_195.1	7A	114.903
wsnp_Ra_c10731_17593404	7A	114.903
7AS_4246021_1181.1	7A	114.903
7AS_4199107_2748.1	7A	114.903
7AS_4254887_2154.1	7A	114.903
7AS_4256121_4448.1	7A	114.903
7AS_4250282_2607.1	7A	114.903
7AS_4252950_8136.1	7A	114.903
7AL_4495840_106.1	7A	114.903
RAC875_c7862_1205	7A	114.903
Ku_c28232_179	7A	114.903
7AL_4476247_3211.1	7A	114.903
7AL_4545458_2896.1	7A	114.903
7AL_4427585_3659.1	7A	114.903
7AL_4510455_2525.1	7A	114.903
7AL_4445197_512.1	7A	114.903
7AS_4216276_3782.1	7A	114.903
7AL_4439717_8521.1	7A	114.903
7AL_4499210_3083.1	7A	114.903
7AL_4554678_16708.1	7A	114.903
7AL_4433513_4635.1	7A	115.008
7AS_4252232_3632.1	7A	115.008
7AL_4526300_8126.1	7A	115.008
7AL_4511753_3086.1	7A	115.008
7AL_4431819_1629.1	7A	115.008
7AL_4488945_4147.1	7A	115.008
7AL_4466330_922.1	7A	115.008
7AL_4534826_5498.1	7A	115.008
7AS_4182282_2410.1	7A	115.008
7AL_4560919_13409.1	7A	115.008
7AL_4498818_2763.1	7A	115.008
7AL_4511078_4167.1	7A	115.008
7AL_4444551_17381.1	7A	115.008
7AL_4516665_5192.1	7A	115.008
7AL_4552517_1823.1	7A	115.008
7AL_4484633_208.1	7A	115.008
BS00073125_51	7A	115.008
7AL_4553901_1672.1	7A	115.024
Tdurum_contig11542_548	7A	115.024
Tdurum_contig11542_452	7A	115.024
7AL_4542983_18749.1	7A	115.024
7AL_4514745_161.1	7A	115.024
7AL_4538017_2937.1	7A	115.024
7AL_4440409_571.1	7A	115.024
7AL_4484699_2617.1	7A	115.024
7AL_4535462_3655.1	7A	115.024
7AL_4549455_3393.1	7A	115.024
7AL_4439283_2501.1	7A	115.124
7AS_4145251_3843.1	7A	115.124
7AS_4193848_2724.1	7A	115.124
7AS_4129752_2511.1	7A	115.124
7AS_4245003_7547.1	7A	115.124
7AS_4178692_1684.1	7A	115.124
7AL_4451256_9608.1	7A	115.124
7AL_4465206_4063.1	7A	115.215
7AL_4444809_4977.1	7A	115.215
wsnp_Ex_c11228_18162713	7A	115.215
wsnp_Ex_c11510_18556470	7A	115.215
wsnp_Ex_c3609_6595329	7A	115.239
wsnp_Ku_c19112_28546731	7A	115.239
RAC875_c58527_91	7A	115.239
wsnp_Ex_c56203_58418110	7A	115.239
BS00067030_51	7A	115.239
7AL_4556478_2250.1	7A	115.239
wsnp_Ex_rep_c68227_67012082	7A	115.239
7AL_4537396_1062.1	7A	115.239
7AL_4529354_1022.1	7A	115.239
7AS_4251717_992.2	7A	115.239
7AS_4183265_717.2	7A	115.239
7AS_4230002_4147.1	7A	115.239
7AL_4488499_7329.1	7A	115.239
7AL_4526903_673.1	7A	115.239
Tdurum_contig31407_132	7A	115.239
RAC875_c37565_396	7A	115.239
7AL_4475125_1683.1	7A	115.239
7AL_4467773_1853.1	7A	115.239
7AL_4499822_124.1	7A	115.239
7AL_4556378_268.1	7A	115.239
7AL_4557585_2906.1	7A	115.239
7AL_4552135_1111.1	7A	115.239
7AL_4552600_13340.1	7A	115.239
7AL_4490732_1765.1	7A	115.239
7AL_4459534_1693.1	7A	115.239
7AL_4483336_14244.1	7A	115.239
BS00035678_51	7A	115.239
Ex_c41740_166	7A	115.239
Ra_c6845_1501	7A	115.239
7AL_4546426_889.1	7A	115.239
7AL_4551521_8775.1	7A	115.239
7AL_4482883_12620.1	7A	115.239
7AL_4552570_12302.1	7A	115.239
7AL_4428012_8543.1	7A	115.239
7AL_4512210_871.1	7A	115.239
7AL_4532095_1624.1	7A	115.239
7AL_4426530_3963.1	7A	115.239
7AL_4479469_1231.1	7A	115.239
7AL_4553552_2355.1	7A	115.239
7AL_4552081_664.1	7A	115.239
7AL_4394890_2753.1	7A	115.239
7AL_4464428_3114.1	7A	115.239
7AL_4470164_2287.1	7A	115.239
7AL_4428686_7263.1	7A	115.239
7AL_4500664_9908.1	7A	115.239
7AL_4547418_1778.1	7A	115.239
7AS_4252072_1254.1	7A	115.313
Kukri_rep_c69291_170	7A	115.313
BobWhite_rep_c63130_876	7A	115.313
7AS_4207303_788.1	7A	115.313
7AS_4247758_3723.1	7A	115.313
7AS_4225081_1739.1	7A	115.313
[truncated: 2,087 more rows]
