# Supplementary material for: Optical and physical mapping with local finishing enables megabase-scale resolution of agronomically important regions in the wheat genome
Source: Genome Biol. 2018 Aug 17;19:112. doi: 10.1186/s13059-018-1475-4 (PMC6097218; doi:10.1186/s13059-018-1475-4)
Supplement: Supplementary file 5 — a IWGSC RefSeq 7A inter-scaffold gaps related to PacBio and Gydle scaffolds. b Gydle island IDs related to Bionano maps and BAC sets. (ZIP 51 kb) [file 13059_2018_1475_MOESM5_ESM.zip]

Archive with 2 entries (2 files):
- 13059_2018_1475_AddFile 5 TMOESM4_ESM/Additional file 5a.xlsx
- 13059_2018_1475_AddFile 5 TMOESM4_ESM/Additional file 5b.xlsx
