# Supplementary material for: Optical and physical mapping with local finishing enables megabase-scale resolution of agronomically important regions in the wheat genome
Source: Genome Biol. 2018 Aug 17;19:112. doi: 10.1186/s13059-018-1475-4 (PMC6097218; doi:10.1186/s13059-018-1475-4)
Supplement: Supplementary file 5 — a IWGSC RefSeq 7A inter-scaffold gaps related to PacBio and Gydle scaffolds. b Gydle island IDs related to Bionano maps and BAC sets. (ZIP 51 kb) [file 13059_2018_1475_MOESM5_ESM.zip › 13059_2018_1475_AddFile 5 TMOESM4_ESM/Additional file 5a.xlsx]

## Sheet: 180412_InterScaffoldGapTable.v1
IWGSC RefSeq 7A scaffolds related to PacBio and GYDLE scaffolds
Order	ScaffoldJoin	PacBio	GYDLE
1	scaffold77604:scaffold19733	NMPL02020418.1	NO
2	scaffold70432:scaffold77604	NO	NO
3	scaffold31394:scaffold70432	NO	NO
4	scaffold97934:scaffold31394	NO	7AS-11582-00000
5	scaffold67511:scaffold97934	NO	7AS-11582-00000
6	scaffold12576:scaffold67511	NMPL02052062.1	NO
7	scaffold102970:scaffold12576	NMPL02052062.1	7AS-12132-00000
8	scaffold107001:scaffold102970	NO	NO
9	scaffold20092:scaffold107001	NO	NO
10	scaffold20093:scaffold20092	NO	NO
11	scaffold10804:scaffold20093	NMPL02042778.1	7AS-01534-00000
12	scaffold42483:scaffold10804	NMPL02141754.1	NO
13	scaffold130212:scaffold42483	NMPL02142634.1	7AS-00077-00000
14	scaffold143224:scaffold130212	NMPL02036648.1	NO
15	scaffold51680:scaffold143224	NMPL02067828.1	7AS-11600-00000
16	scaffold2863:scaffold51680	NMPL02067828.1	NO
17	scaffold138751:scaffold2863	NO	NO
18	scaffold26209:scaffold138751	NO	NO
19	scaffold24894:scaffold26209	NMPL02195224.1	NO
20	scaffold24531:scaffold24894	NO	NO
21	scaffold39810:scaffold24531	NO	7AS-11828-00000
22	scaffold61782:scaffold39810	NO	NO
23	scaffold56764:scaffold61782	NO	NO
24	scaffold25418:scaffold56764	NO	NO
25	scaffold105390:scaffold25418	NMPL02102417.1	7AS-11822-00000
26	scaffold50714:scaffold105390	NO	NO
27	scaffold137158:scaffold50714	NMPL02187547.1	NO
28	scaffold73417:scaffold137158	NO	NO
29	scaffold133498:scaffold73417	NO	NO
30	scaffold36909:scaffold133498	NO	NO
31	scaffold17963:scaffold36909	NMPL02221565.1	7AS-12043-00000
32	scaffold60535:scaffold17963	NO	NO
33	scaffold23772:scaffold60535	NMPL02271371.1	NO
34	scaffold107203:scaffold23772	NO	NO
35	scaffold86705:scaffold107203	NO	7AS-11592-00000
36	scaffold64549:scaffold86705	NMPL02117509.1	7AS-12224-00000
37	scaffold75097:scaffold64549	NMPL02237411.1	7AS-11610-00000
38	scaffold125136:scaffold75097	NO	NO
39	scaffold10258:scaffold125136	NO	7AS-02031-00001
40	scaffold48523:scaffold10258	NMPL02131507.1	7AS-12126-00000
41	scaffold80929:scaffold48523	NO	NO
42	scaffold23662:scaffold80929	NMPL02135223.1	7AS-12251-00000
43	scaffold140350:scaffold23662	NO	7AS-12029-00000
44	scaffold17971:scaffold140350	Order	disagrees
45	scaffold35818-2:scaffold17971	NO	7AS-12029-00000
46	scaffold45923:scaffold35818-2	NO	NO
47	scaffold1618:scaffold45923	NMPL02229562.1	7AS-12024-00000
48	scaffold118523:scaffold1618	NMPL02001442.1	NO
49	scaffold35849:scaffold118523	NO	NO
50	scaffold131227:scaffold35849	NO	NO
51	scaffold105406:scaffold131227	NMPL02065031.1	NO
52	scaffold94437:scaffold105406	NMPL02058086.1	7AS-11642-00000
53	scaffold3182:scaffold94437	NO	NO
54	scaffold7619:scaffold3182	NO	7AS-11830-00000
55	scaffold43535:scaffold7619	NMPL02127534.1	NO
56	scaffold46234:scaffold43535	NO	NO
57	scaffold9784:scaffold46234	NMPL02224421.1	NO
58	scaffold57960-2:scaffold9784	NO	NO
59	scaffold11261:scaffold57960-2	NO	7AS-12188-00000
60	scaffold49232:scaffold11261	NO	NO
61	scaffold78307:scaffold49232	NMPL02102988.1	7AS-12195-00000
62	scaffold67143:scaffold78307	NMPL02081833.1	7AS-12010-00000
63	scaffold96333:scaffold67143	NMPL02119778.1	7AS-12220-00000
64	scaffold80421:scaffold96333	NO	7AS-12250-00000
65	scaffold32310:scaffold80421	NO	NO
66	scaffold1606:scaffold32310	NMPL02078207.1	NO
67	scaffold44818:scaffold1606	NO	NO
68	scaffold26471:scaffold44818	NO	NO
69	scaffold16066:scaffold26471	NO	NO
70	scaffold56951:scaffold16066	NO	NO
71	scaffold17633:scaffold56951	NO	NO
72	scaffold21044:scaffold17633	NO	NO
73	scaffold116635:scaffold21044	NO	NO
74	scaffold12617:scaffold116635	NMPL02003501.1	7AS-11820-00000
75	scaffold117062:scaffold12617	NO	NO
76	scaffold7201:scaffold117062	NMPL02268289.1	NO
77	scaffold76961:scaffold7201	NMPL02148809.1	7AS-12225-00000
78	scaffold18169-2:scaffold76961	NMPL02104816.1	7AS-12111-00000
79	scaffold18535:scaffold18169-2	NMPL02141034.1	7AS-11805-00000
80	scaffold16785:scaffold18535	NMPL02264975.1	7AS-11835-00000
81	scaffold69366:scaffold16785	NMPL02119658.1	7AS-11980-00000
82	scaffold131537:scaffold69366	NO	NO
83	scaffold99809:scaffold131537	NMPL02149493.1	NO
84	scaffold1042:scaffold99809	NO	NO
85	scaffold34845:scaffold1042	NO	7AS-11829-00000
86	scaffold36269-2:scaffold34845	NO	NO
87	scaffold26376:scaffold36269-2	NO	NO
88	scaffold38240:scaffold26376	NO	NO
89	scaffold17641:scaffold38240	NO	NO
90	scaffold15888:scaffold17641	NMPL02109469.1	NO
91	scaffold98255:scaffold15888	NO	7AS-12022-00000
92	scaffold27641:scaffold98255	NO	NO
93	scaffold4832-1:scaffold27641	NO	7AS-12013-00000
94	scaffold49337:scaffold4832-1	NO	NO
95	scaffold96327:scaffold49337	NMPL02253868.1	NO
96	scaffold37107:scaffold96327	NO	NO
97	scaffold136145:scaffold37107	NO	7AL-00302-00001
98	scaffold99202:scaffold136145	NO	NO
99	scaffold36766:scaffold99202	NO	NO
100	scaffold10691:scaffold36766	NO	NO
101	scaffold28690:scaffold10691	NMPL02246703.1	NO
102	scaffold137937:scaffold28690	NO	NO
103	scaffold14727:scaffold137937	NO	NO
104	scaffold29701:scaffold14727	NO	7AL-11727-00000
105	scaffold11987:scaffold29701	NO	NO
106	scaffold20977:scaffold11987	NMPL02272898.1	NO
107	scaffold52533:scaffold20977	NO	NO
108	scaffold37730:scaffold52533	NO	NO
109	scaffold73287-1:scaffold37730	NO	7AL-11744-00000
110	scaffold111205:scaffold73287-1	NO	7AL-12159-00000
111	scaffold37382:scaffold111205	NMPL02237076.1	NO
112	scaffold89971:scaffold37382	NO	7AL-12223-00000
113	scaffold93550:scaffold89971	NO	NO
114	scaffold5087:scaffold93550	NO	7AL-11481-00000
115	scaffold37728:scaffold5087	NO	NO
116	scaffold112366:scaffold37728	NMPL02002346.1	7AL-12275-00000
117	scaffold148160:scaffold112366	NO	7AL-12275-00000
118	scaffold48661:scaffold148160	NMPL02019162.1	NO
119	scaffold48698:scaffold48661	NO	7AL-11893-00000
120	scaffold26910:scaffold48698	NO	NO
121	scaffold11810:scaffold26910	NMPL02013156.1	7AL-11965-00000
122	scaffold86086:scaffold11810	NO	NO
123	scaffold9730:scaffold86086	NMPL02089931.1	7AL-11951-00000
124	scaffold156548:scaffold9730	NO	NO
125	scaffold107677:scaffold156548	NMPL02172794.1	7AL-12243-00000
126	scaffold51305:scaffold107677	NO	7AL-12348-00000
127	scaffold80178:scaffold51305	NMPL02054554.1	NO
128	scaffold143236:scaffold80178	NO	7AL-11964-00000
129	scaffold41660:scaffold143236	NMPL02107213.1	7AL-12074-00000
130	scaffold18984:scaffold41660	NMPL02154271.1	NO
131	scaffold43271-4:scaffold18984	NMPL02233372.1	7AL-11735-00000
132	scaffold66769:scaffold43271-4	NMPL02074112.1	7AL-11972-00000
133	scaffold4982:scaffold66769	NMPL02065158.1	7AL-11706-00000
134	scaffold147323:scaffold4982	NO	NO
135	scaffold80488:scaffold147323	NO	NO
136	scaffold89453:scaffold80488	NO	NO
137	scaffold109314-2:scaffold89453	NO	NO
138	scaffold98898:scaffold109314-2	NO	NO
139	scaffold34994-1:scaffold98898	NMPL02028885.1	7AL-11728-00000
140	scaffold2159:scaffold34994-1	NMPL02267773.1	NO
141	scaffold75839:scaffold2159	NO	NO
142	scaffold56294:scaffold75839	NMPL02247506.1	7AL-01521-00000
143	scaffold27433-3:scaffold56294	NO	NO
144	scaffold27433-1:scaffold27433-3	NMPL02270858.1	NO
145	scaffold91613:scaffold27433-1	NMPL02000384.1	NO
146	scaffold5144:scaffold91613	NMPL02215559.1	7AL-00374-00000
147	scaffold61154:scaffold5144	NO	NO
148	scaffold153647:scaffold61154	NMPL02248598.1	7AL-00062-00000
149	scaffold79997-3:scaffold153647	NO	NO
150	scaffold79997-1:scaffold79997-3	NO	7AL-00256-00000
151	scaffold40680:scaffold79997-1	NMPL02256795.1	7AL-11677-00000
152	scaffold3884:scaffold40680	NMPL02267063.1	NO
153	scaffold79733-2:scaffold3884	NMPL02110041.1	NO
154	scaffold94969:scaffold79733-2	NO	NO
155	scaffold8291:scaffold94969	NMPL02105758.1	7AL-11528-00000
156	scaffold30393:scaffold8291	NO	NO
157	scaffold21446:scaffold30393	NMPL02143096.1	7AL-11484-00000
158	scaffold117723:scaffold21446	NMPL02015728.1	7AL-11484-00000
159	scaffold91251:scaffold117723	NO	NO
160	scaffold331903:scaffold91251	NMPL02275432.1	7AL-11962-00001
161	scaffold123458:scaffold331903	NO	7AL-11962-00001
162	scaffold5840:scaffold123458	NMPL02073340.1	7AL-11729-00001
163	scaffold2576:scaffold5840	NMPL02079952.1	NO
164	scaffold24721:scaffold2576	NMPL02202194.1	NO
165	scaffold108000:scaffold24721	NO	NO
166	scaffold84431:scaffold108000	NO	NO
167	scaffold87492:scaffold84431	NO	NO
168	scaffold77568:scaffold87492	NMPL02155656.1	7AL-11726-00000
169	scaffold12846:scaffold77568	NMPL02184617.1	NO
170	scaffold60731:scaffold12846	NMPL02226316.1	7AL-00124-00002
171	scaffold13493:scaffold60731	NO	NO
172	scaffold55612:scaffold13493	NMPL02170555.1	7AL-12096-00000
173	scaffold127357:scaffold55612	NMPL02260620.1	7AL-00435-00000
174	scaffold134444:scaffold127357	NMPL02193810.1	7AL-00053-00000
175	scaffold43271-1:scaffold134444	NMPL02020239.1	7AL-00053-00000
176	scaffold96044:scaffold43271-1	NO	7AL-12158-00000
177	scaffold26712:scaffold96044	NMPL02233724.1	7AL-00091-00000
178	scaffold65961:scaffold26712	NO	7AL-12160-00001
179	scaffold87777:scaffold65961	NMPL02271809.1	NO
180	scaffold48056:scaffold87777	NO	NO
181	scaffold15360:scaffold48056	NMPL02166142.1	7AL-11973-00000
182	scaffold82726:scaffold15360	NMPL02101818.1	7AL-11973-00000
183	scaffold265:scaffold82726	NO	7AL-11472-00001
184	scaffold24556:scaffold265	NO	NO
185	scaffold121880:scaffold24556	NMPL02013852.1	7AL-11982-00000
186	scaffold48774:scaffold121880	NMPL02007095.1	7AL-11490-02001
187	scaffold3410:scaffold48774	NMPL02121632.1	7AL-11759-00000
188	scaffold14510:scaffold3410	NMPL02071448.1	NO
189	scaffold65698:scaffold14510	NMPL02195224.1	7AL-11460-00000
190	scaffold71558:scaffold65698	NMPL02173579.1	7AL-11482-00001
191	scaffold159902:scaffold71558	NMPL02173579.1	7AL-11482-00000
