# Supplementary material for: Optical and physical mapping with local finishing enables megabase-scale resolution of agronomically important regions in the wheat genome
Source: Genome Biol. 2018 Aug 17;19:112. doi: 10.1186/s13059-018-1475-4 (PMC6097218; doi:10.1186/s13059-018-1475-4)
Supplement: Supplementary file 5 — a IWGSC RefSeq 7A inter-scaffold gaps related to PacBio and Gydle scaffolds. b Gydle island IDs related to Bionano maps and BAC sets. (ZIP 51 kb) [file 13059_2018_1475_MOESM5_ESM.zip › 13059_2018_1475_AddFile 5 TMOESM4_ESM/Additional file 5b.xlsx]

## Sheet: 7A_ISLANDS.20180112
GYDLE island IDs related to Bionano maps and BAC sets
Island number	Bionano Map ID	Bionano Map Length (bp)	Bionano Map Orientation	# BAC Set Subsets	BAC Set Subset IDs
1	7AS_0064	2070842	+	4	7AS-12134-00,7AS-12007-00,7AS-11847-00,7AS-00107-00
1	7AS_0131	1192994	-	3	7AS-00107-00,7AS-00093-00,7AS-12186-00
1	7AS_0084	1572701	+	1	7AS-11582-00
1	7AS_0049	1889475	-	3	7AS-11582-00,7AS-12139-00,7AS-12132-00
1	7AS_1506	280055	-	1	7AS-12132-00
1	7AS_0134	972600	+	2	7AS-12132-00,7AS-12036-00
2	7AS_0083	1688109	-	3	7AS-12127-00,7AS-01833-00,7AS-11803-00
2	7AS_0123	975808	-	3	7AS-11803-00,7AS-01011-00,7AS-00532-01
2	7AS_0100	1606563	+	3	7AS-01534-00,7AS-11315-00,7AS-00534-00
2	7AS_1219	982017	+	3	7AS-00534-00,7AS-00283-00,7AS-00077-00
2	7AS_0066	1238460	+	4	7AS-00077-00,7AS-11298-00,7AS-00434-00,7AS-11874-41
3	7AS_0072	1661717	-	2	7AS-11600-00,7AS-11848-00
3	7AS_0036	2509108	+	5	7AS-11848-00,7AS-11877-00,7AS-00257-00,7AS-00310-41,7AS-11846-00
3	7AS_0080	1321254	-	4	7AS-11846-00,7AS-00034-00,7AS-00005-00,7AS-00083-00
4	7AS_0182	575909	+	3	7AS-00948-00,7AS-00133-00,7AS-02379-00
4	7AS_0130	1117302	-	1	7AS-11828-00
4	7AS_0010	3922612	-	9	7AS-11828-00,7AS-11579-00,7AS-11857-00,7AS-11306-00,7AS-12116-00,7AS-11998-00,7AS-12142-00,7AS-12199-00,7AS-12190-52
5	7AS_1154	427895	-	2	7AS-00547-00,7AS-00299-52
5	7AS_0045	2950565	+	5	7AS-00299-52,7AS-12232-00,7AS-11822-00,7AS-12109-00,7AS-11333-00
6	7AS_1321	1199262	-	2	7AS-11585-00,7AS-12227-00
6	7AS_0060	4703569	-	6	7AS-12227-00,7AS-11321-00,7AS-12043-00,7AS-11869-00,7AS-11640-00,7AS-12028-00
6	7AS_0116	1240429	-	5	7AS-11320-00,7AS-12028-00,7AS-11323-00,7AS-12038-00,7AS-11584-00
6	7AS_1507	288398	-	2	7AS-11320-00,7AS-11632-00
6	7AS_1382	1191060	+	3	7AS-11632-00,7AS-11791-00,7AS-11789-00
7	7AS_0257	355080	-	1	7AS-00073-00
7	7AS_0204	596383	+	3	7AS-00073-00,7AS-11861-00,7AS-11639-00
7	7AS_0176	766199	-	3	7AS-11639-00,7AS-12194-00,7AS-11307-00
7	7AS_0103	1531302	+	4	7AS-11307-00,7AS-11867-00,7AS-11825-00,7AS-00008-00
8	7AS_0158	900277	-	3	7AS-11610-00,7AS-01016-00,7AS-11612-91
8	7AS_0284	284171	+	1	7AS-11612-91
8	7AS_0040	1982959	+	5	7AS-11612-91,7AS-11592-00,7AS-11872-00,7AS-01402-00,7AS-11626-00
8	7AS_1215	2355839	-	5	7AS-11626-00,7AS-11353-00,7AS-11303-00,7AS-12193-00,7AS-12224-00
8	7AS_0231	654041	-	1	7AS-12224-00
8	7AS_0236	436919	-	2	7AS-12224-00,7AS-12037-00
8	7AS_0110	2597695	+	5	7AS-11610-00,7AS-12037-00,7AS-00026-00,7AS-11596-00,7AS-01324-00
8	7AS_0211	544037	+	2	7AS-01324-00,7AS-11602-00
8	7AS_0197	1042831	+	1	7AS-02031-00
9	7AS_0194	757757	+	2	7AS-00451-00,7AS-12126-00
9	7AS_0004	4716378	+	7	7AS-12126-00,7AS-00138-00,7AS-11855-00,7AS-12251-00,7AS-11623-00,7AS-11890-00,7AS-12029-00
9	7AS_0138	1237747	+	3	7AS-12029-00,7AS-00526-00,7AS-11807-00
9	7AS_1532	297494	+	1	7AS-11807-00
10	7AS_0144	1179032	-	1	7AS-11833-00
10	7AS_1442	736432	-	3	7AS-11833-00,7AS-11878-00,7AS-11871-00
11	7AS_1467	503549	+	2	7AS-12024-00,7AS-00175-00
11	7AS_0179	722740	-	3	7AS-00175-00,7AS-11645-00,7AS-11985-00
11	7AS_0025	2860971	+	3	7AS-11985-00,7AS-11860-00,7AS-00445-00
12	7AS_0133	279353	-	1	7AS-11627-00
12	7AS_0536	927106	-	2	7AS-11627-00,7AS-11852-00
12	7AS_0279	1356832	-	4	7AS-11852-00,7AS-00154-00,7AS-00214-00,7AS-11876-00
13	7AS_0035	3691659	+	7	7AS-01534-00,7AS-11309-00,7AS-11790-00,7AS-11862-00,7AS-12001-00,7AS-00320-00,7AS-11318-00
13	7AS_0122	1429633	-	2	7AS-11318-00,7AS-12196-00
14	7AS_0142	1399229	-	3	7AS-11634-00,7AS-00014-00,7AS-11593-00
14	7AS_0148	1186001	-	2	7AS-11593-00,7AS-11885-00
14	7AS_0237	657439	+	3	7AS-11885-00,7AS-01986-00,7AS-12033-00
14	7AS_0162	2042271	+	3	7AS-12033-00,7AS-12044-52,7AS-11809-00
14	7AS_0042	2826119	+	5	7AS-11809-00,7AS-11655-00,7AS-11622-00,7AS-11635-00,7AS-11843-00
14	7AS_0101	645970	-	1	7AS-11843-00
14	7AS_1365	1180799	-	3	7AS-11843-00,7AS-01006-00,7AS-11830-00
14	7AS_0157	692712	+	1	7AS-11830-00
14	7AS_0091	1845103	+	2	7AS-11830-00,7AS-11982-00
14	7AS_0267	252883	+	2	7AS-11982-00,7AS-11981-00
14	7AS_0773	776710	+	1	7AS-11981-00
14	7AS_0009	2105963	-	2	7AS-11981-00,7AS-11330-00
14	7AS_1065	2199525	-	3	7AS-00330-00,7AS-11845-00,7AS-11616-00
14	7AS_0193	614552	+	1	7AS-11616-00
15	7AS_0013	3495455	-	4	7AS-11310-00,7AS-11856-00,7AS-11603-00,7AS-12184-00
15	7AS_0175	705923	+	1	7AS-12184-00
15	7AS_0244	220610	+	2	7AS-12184-00,7AS-12141-00
15	7AS_0313	149279	-	1	7AS-12141-00
15	7AS_0295	438446	-	1	7AS-12118-00
15	7AS_0008	4266675	+	2	7AS-12118-00,7AS-12187-00
15	7AS_1303	2024253	+	3	7AS-12187-00,7AS-12188-00,7AS-01101-00
16	7AS_0073	1522148	-	3	7AS-00091-00,7AS-12103-00,7AS-12191-00
16	7AS_3820	445808	-	1	7AS-12191-00
17	7AS_1292	2116186	-	1	7AS-12195-00
17	7AS_1196	1572840	+	3	7AS-12195-00,7AS-11294-00,7AS-11618-00
17	7AS_0112	1892312	-	2	7AS-11618-00,7AS-11841-00
17	7AS_0026	2880003	+	7	7AS-11841-00,7AS-00017-00,7AS-11329-00,7AS-11875-00,7AS-11377-00,7AS-11624-00,7AS-11818-00
17	7AS_0149	939417	-	2	7AS-12251-00,7AS-11818-00
18	7AS_0415	898256	+	4	7AS-11316-00,7AS-12230-00,7AS-11623-41,7AS-11297-00
18	7AS_0006	2500003	-	4	7AS-11297-00,7AS-00291-00,7AS-11336-00,7AS-00265-00
18	7AS_1270	2314781	-	3	7AS-00265-00,7AS-11817-00,7AS-12140-00
19	7AS_1373	1126726	+	1	7AS-12182-51
19	7AS_0147	679284	-	2	7AS-12182-51,7AS-11586-00
19	7AS_1411	312773	-	1	7AS-11586-00
19	7AS_0233	339293	-	1	7AS-11586-00
19	7AS_0124	1180765	+	4	7AS-11586-00,7AS-11605-00,7AS-12021-00,7AS-00390-00
19	7AS_0071	1399749	-	2	7AS-00390-00,7AS-11999-00
19	7AS_0061	2117748	-	4	7AS-11999-00,7AS-00589-00,7AS-11609-00,7AS-12010-00
19	7AS_1293	2840951	-	1	7AS-12010-00
19	7AS_0011	3368918	+	4	7AS-12010-00,7AS-12114-00,7AS-12018-00,7AS-11863-00
19	7AS_0089	1594535	-	3	7AS-11863-00,7AS-11858-00,7AS-11296-00
19	7AS_0081	1734529	+	3	7AS-11296-00,7AS-12120-00,7AS-11594-00
19	7AS_0234	439395	-	2	7AS-11594-00,7AS-12015-00
19	7AS_0235	315388	+	1	7AS-12015-00
19	7AS_0062	2257816	+	3	7AS-12015-00,7AS-00366-00,7AS-12220-00
19	7AS_0167	726803	+	1	7AS-12220-00
19	7AS_0099	1100794	-	2	7AS-12220-00,7AS-12250-00
19	7AS_0277	238888	-	1	7AS-12250-00
20	7AS_1352	1520747	-	3	7AS-12135-00,7AS-11881-00,7AS-11995-41
20	7AS_0213	407248	+	1	7AS-11995-41
20	7AS_0220	322632	-	1	7AS-11995-41
20	7AS_1314	655309	+	1	7AS-11995-41
20	7AS_0050	1393864	+	2	7AS-11995-41,7AS-12014-00
20	7AS_0225	261966	-	1	7AS-12014-00
20	7AS_0924	1361844	+	1	7AS-12014-00
20	7AS_0023	2941442	-	3	7AS-12014-00,7AS-11868-00,7AS-12003-00
20	7AS_0017	2456190	-	3	7AS-12003-00,7AS-11636-00,7AS-12138-00
21	7AS_0070	1679669	-	2	7AS-12123-00,7AS-11606-00
21	7AS_0180	770308	-	2	7AS-11606-00,7AS-11619-00
21	7AS_0104	1400191	+	2	7AS-11619-00,7AS-11581-00
22	7AS_0205	429089	+	1	7AS-12011-00
22	7AS_0156	1433620	-	2	7AS-12011-00,7AS-11801-00
22	7AS_0704	4642482	-	4	7AS-11801-00,7AS-11648-00,7AS-11814-00,7AS-11308-00
22	7AS_0188	552850	-	3	7AS-11308-00,7AS-11317-00,7AS-11587-00
22	7AS_0067	1644778	+	3	7AS-11587-00,7AS-11870-00,7AS-11832-00
22	7AS_0031	2733257	-	4	7AS-11832-00,7AS-00213-00,7AS-12144-00,7AS-12192-00
22	7AS_0136	772968	-	1	7AS-12192-00
22	7AS_0191	380378	-	1	7AS-12192-00
22	7AS_0274	386049	+	1	7AS-12192-00
22	7AS_0043	3561752	+	3	7AS-12192-00,7AS-12226-00,7AS-12105-00
22	7AS_0058	1991932	-	2	7AS-12105-00,7AS-11879-00
22	7AS_1509	361803	-	2	7AS-11879-00,7AS-12020-41
22	7AS_0021	2934521	+	3	7AS-12020-41,7AS-11823-00,7AS-11325-00
22	7AS_0170	630761	+	2	7AS-11325-00,7AS-11851-00
22	7AS_0125	1008311	-	1	7AS-11851-00
22	7AS_0184	454924	-	1	7AS-11851-00
22	7AS_0135	1566756	-	4	7AS-11851-00,7AS-11806-00,7AS-11646-00,7AS-11808-00
22	7AS_0288	260158	-	1	7AS-11808-00
22	7AS_0032	2395736	-	2	7AS-11808-00,7AS-12189-00
23	7AS_0161	733719	+	1	7AS-11839-00
23	7AS_0206	571713	-	1	7AS-11839-00
23	7AS_0030	6802509	-	7	7AS-11839-00,7AS-11322-00,7AS-11326-00,7AS-11578-00,7AS-12006-00,7AS-12027-00,7AS-11865-00
23	7AS_0150	1186980	-	2	7AS-11865-00,7AS-11880-00
23	7AS_0251	425833	+	2	7AS-11880-00,7AS-11641-00
24	7AS_0020	2779980	-	2	7AS-11314-00,7AS-11820-00
24	7AS_0090	1879906	+	4	7AS-12012-00,7AS-11820-00,7AS-11340-00,7AS-11884-00
24	7AS_0223	377283	-	2	7AS-12012-00,7AS-12016-00
24	7AS_0207	535848	-	1	7AS-12016-00
24	7AS_0003	4850013	+	4	7AS-12016-00,7AS-11611-00,7AS-11992-00,7AS-11864-00
24	7AS_0065	1613913	+	3	7AS-11864-00,7AS-12002-00,7AS-12110-00
24	7AS_0117	1299391	-	1	7AS-12110-00
25	7AS_0038	2055878	+	2	7AS-12011-00,7AS-12124-00
26	7AS_0046	1537455	-	2	7AS-12106-00,7AS-11588-00
26	7AS_1157	6814667	-	7	7AS-11588-00,7AS-11842-00,7AS-12200-00,7AS-11580-00,7AS-12000-00,7AS-12035-00,7AS-11994-00
26	7AS_1265	371562	-	1	7AS-11994-00
27	7AS_0214	486873	+	1	7AS-11827-00
27	7AS_0114	1235966	+	2	7AS-11827-00,7AS-11304-00
27	7AS_1459	603246	-	2	7AS-11304-00,7AS-11997-00
27	7AS_0053	2100530	-	3	7AS-11997-00,7AS-12229-51,7AS-12225-00
27	7AS_0278	261223	+	1	7AS-12225-00
27	7AS_1409	659638	+	1	7AS-12225-00
27	7AS_0265	311485	-	1	7AS-12225-00
27	7AS_1392	1196413	+	2	7AS-12225-00,7AS-11859-00
27	7AS_0154	753813	-	1	7AS-11859-00
27	7AS_0159	771705	-	2	7AS-11859-00,7AS-11305-00
27	7AS_0198	475269	-	1	7AS-11305-00
28	7AS_1286	2858589	+	2	7AS-12101-00,7AS-11819-00
28	7AS_0022	270761	+	1	7AS-12101-00
28	7AS_0141	1077453	+	1	7AS-12101-00
28	7AS_1037	2203493	+	3	7AS-12101-00,7AS-12111-00,7AS-12143-00
28	7AS_0092	3385258	+	3	7AS-12143-00,7AS-11821-00,7AS-11840-00
28	7AS_0215	407180	-	1	7AS-11840-00
28	7AS_0007	4381644	+	5	7AS-11840-00,7AS-11805-00,7AS-00454-00,7AS-12031-00,7AS-12115-41
28	7AS_0019	4172898	+	5	7AS-12115-41,7AS-11607-00,7AS-11583-00,7AS-11888-00,7AS-11835-00
28	7AS_0015	3715523	-	3	7AS-11835-00,7AS-11615-00,7AS-12034-00
28	7AS_0098	1619304	-	2	7AS-12034-00,7AS-11980-00
28	7AS_0002	5249188	+	9	7AS-11980-00,7AS-11604-00,7AS-11630-91,7AS-11337-00,7AS-11589-00,7AS-12128-00,7AS-12125-00,7AS-12137-43,7AS-12108-00
28	7AS_0189	571364	-	1	7AS-12108-00
28	7AS_0208	663473	+	1	7AS-12108-00
28	7AS_0292	200167	-	1	7AS-12108-00
28	7AS_0077	1716683	-	2	7AS-12108-00,7AS-11300-00
28	7AS_0216	515380	+	1	7AS-11300-00
28	7AS_0615	3389120	+	6	7AS-11300-00,7AS-00722-00,7AS-12183-00,7AS-11614-00,7AS-11811-00,7AS-12112-00
28	7AS_0186	813198	+	1	7AS-12112-00
28	7AS_0052	702781	-	2	7AS-12112-00,7AS-12137-01
28	7AS_1316	1422412	-	2	7AS-12112-00,7AS-12129-00
28	7AS_0290	219522	-	1	7AS-11829-00
28	7AS_0169	531256	+	1	7AS-11829-00
28	7AS_0139	976893	-	1	7AS-11829-00
28	7AS_0160	785376	-	1	7AS-11829-00
28	7AS_0079	1662613	+	3	7AS-11829-00,7AS-11342-00,7AS-12121-00
28	7AS_0120	1025484	-	3	7AS-12121-00,7AS-11302-00,7AS-11995-05
28	7AS_0164	717530	-	1	7AS-11302-00
28	7AS_0187	745627	-	2	7AS-11302-00,7AS-12177-00
28	7AS_0232	399907	-	1	7AS-12177-00
28	7AS_0240	305509	-	1	7AS-12177-00
28	7AS_0174	666276	+	4	7AS-12177-00,7AS-11633-00,7AS-11625-00,7AS-12032-00
28	7AS_0239	243118	+	1	7AS-12032-00
28	7AS_0037	1946980	+	3	7AS-12032-00,7AS-11837-00,7AS-11826-00
28	7AS_0165	682099	-	2	7AS-11826-00,7AS-12005-00
28	7AS_1519	185354	+	1	7AS-12005-00
28	7AS_0047	1543592	+	1	7AS-12005-00
28	7AS_0238	365795	-	1	7AS-12005-00
28	7AS_0068	1826498	-	2	7AS-12005-00,7AS-11595-00
28	7AS_0115	971303	-	2	7AS-11595-00,7AS-11853-00
28	7AS_0227	539386	-	1	7AS-11853-00
28	7AS_0171	579214	-	1	7AS-11853-00
29	7AS_0106	1232884	-	1	7AS-11838-00
29	7AS_0222	415048	-	1	7AS-11838-00
29	7AS_0024	2459232	-	3	7AS-11838-00,7AS-11824-00,7AS-11590-00
29	7AS_0177	565403	+	1	7AS-11590-00
29	7AS_0033	2164127	-	2	7AS-11590-00,7AS-11601-00
30	7AS_0041	2283054	+	3	7AS-12104-00,7AS-11313-00,7AS-12107-00
30	7AS_0301	151803	-	1	7AS-12107-00
30	7AS_0261	220807	+	1	7AS-12107-00
30	7AS_0163	680567	-	1	7AS-12107-00
30	7AS_0146	675282	-	1	7AS-12107-00
30	7AS_0018	2535940	-	3	7AS-12107-00,7AS-11628-00,7AS-12019-00
30	7AS_0269	163666	+	1	7AS-12019-00
31	7AS_0108	1227706	-	1	7AS-11804-00
31	7AS_0168	662593	+	1	7AS-11804-00
31	7AS_0111	1259721	+	1	7AS-11804-00
31	7AS_2660	265008	-	1	7AS-11804-00
31	7AS_1396	686045	-	1	7AS-11804-00
32	7AS_0121	974819	-	1	7AS-11844-00
33	7AS_0069	2120292	+	1	7AS-11810-00
33	7AS_0143	1120325	+	3	7AS-11810-00,7AS-11617-00,7AS-11598-00
33	7AS_0273	2806432	+	3	7AS-11598-00,7AS-11319-00,7AS-12178-00
33	7AS_1449	538983	-	1	7AS-12178-00
33	7AS_0075	1791525	+	3	7AS-11299-00,7AS-02188-00,7AS-11854-00
33	7AS_0258	200318	+	2	7AS-11854-00,7AS-12004-00
33	7AS_0259	243939	-	1	7AS-12004-00
33	7AS_0097	1716901	-	4	7AS-12017-00,7AS-12004-00,7AS-12198-00,7AS-12119-00
33	7AS_1318	2104507	-	2	7AS-12017-00,7AS-12022-00
33	7AS_1102	2065656	+	3	7AS-12039-00,7AS-12022-00,7AS-12026-00
33	7AS_1485	682267	-	2	7AS-12026-00,7AS-11887-00
33	7AS_0155	1279540	-	2	7AS-11993-51,7AS-12013-00
33	7AS_1350	550734	+	2	7AS-12013-00,7AS-12030-41
33	7AS_0086	666021	+	1	7AS-12030-41
33	7AS_0272	216710	+	1	7AS-12030-41
34	7AS_0056	1489111	-	2	7AS-12179-00,7AS-12009-00
34	7AS_1320	279816	-	1	7AS-12009-00
34	7AS_0219	374758	+	1	7AS-12009-00
34	7AS_0202	393628	-	1	7AS-12009-00
34	7AS_0218	443508	-	1	7AS-12009-00
35	7AS_0063	1597380	-	2	7AS-11831-00,7AS-11836-00
35	7AS_0129	1340465	-	2	7AS-11836-00,7AS-11850-00
35	7AS_0190	683317	+	1	7AS-11850-00
36	7AS_0248	278255	-	1	7AS-12113-00
36	7AS_1505	191434	-	1	7AS-12113-00
36	7AS_0289	215627	+	1	7AS-12113-00
36	7AS_0034	2809096	+	3	7AS-12113-00,7AS-12131-00,7AS-11849-00
37	7AS_0228	219291	-	2	7AS-12025-00,7AS-11643-91
37	7AS_0126	870360	+	1	7AS-12025-00
37	7AS_0253	395541	-	2	7AS-11996-41,7AS-12025-00
37	7AS_0074	1568589	-	2	7AS-11996-41,7AS-12130-00
37	7AS_0107	1361392	+	2	7AS-12130-00,7AS-11991-00
37	7AS_0196	576723	-	1	7AS-11991-00
37	7AS_0280	199138	+	1	7AS-11991-00
37	7AS_0266	499694	-	1	7AS-11991-00
37	7AS_0181	718714	-	1	7AS-11991-00
37	7AS_0212	401634	+	1	7AS-11991-00
37	7AS_0095	1755488	+	1	7AS-11991-00
37	7AS_1340	260870	+	1	7AS-11991-00
37	7AS_0076	1553434	+	2	7AS-11991-00,7AS-11815-00
37	7AS_0200	412258	-	1	7AS-11815-00
37	7AS_0166	820113	+	3	7AS-11815-00,7AS-11328-00,7AS-12008-00
37	7AS_0105	1525105	+	1	7AS-12008-00
37	7AS_0256	418530	-	1	7AS-12008-00
38	7AS_0263	147507	-	1	7AS-00688-00
39	7AS_0153	655703	-	1	7AS-11866-00
39	7AS_1130	124078	-	1	7AS-11866-00
39	7AS_0192	388877	-	1	7AS-11866-00
39	7AS_0183	442981	-	2	7AS-11866-00,7AS-11977-00
39	7AS_0140	907881	-	1	7AS-11977-00
39	7AS_0209	401183	-	1	7AS-11977-00
39	7AS_1280	2671441	+	3	7AS-11977-00,7AS-00335-00,7AL-00001-00
39	7AL_0065	1035736	+	1	7AL-00001-00
39	7AS_0016	274637	+	1	7AL-00001-00
39	7AL_0275	313554	+	1	7AL-00001-00
39	7AL_0048	1801449	-	1	7AL-00001-00
39	7AS_0048	2011945	-	1	7AL-00001-00
39	7AS_0588	140690	-	1	7AL-00001-00
39	7AS_0082	1654004	-	1	7AL-00001-00
39	7AL_0829	1984995	-	2	7AL-00001-00,7AL-00302-00
40	7AL_0318	508656	-	1	7AL-01362-00
41	7AL_0264	891040	-	1	7AL-00358-00
42	7AL_1115	465123	-	1	7AL-11950-00
42	7AL_0528	2035396	-	2	7AL-11950-00,7AL-11694-00
42	7AL_0605	1137479	+	2	7AL-11694-00,7AL-12095-00
42	7AL_0050	2068693	-	1	7AL-12095-00
42	7AL_0222	506090	+	3	7AL-12095-00,7AL-11765-00,7AL-12254-00
42	7AL_0252	420270	-	1	7AL-12254-00
42	7AL_0847	285103	-	1	7AL-12254-00
42	7AL_0194	568534	+	1	7AL-12254-00
42	7AL_0241	289655	-	1	7AL-12254-00
42	7AL_0036	2410022	+	1	7AL-12254-00
42	7AL_0118	1697829	+	3	7AL-12254-00,7AL-12250-00,7AL-12249-00
42	7AL_0184	1653483	-	2	7AL-12249-00,7AL-11717-00
42	7AL_0232	383905	+	1	7AL-11717-00
43	7AL_0258	273014	+	1	7AL-12280-00
43	7AL_0174	690736	+	2	7AL-12280-00,7AL-11455-00
43	7AL_0074	1275805	+	2	7AL-11455-00,7AL-11750-00
43	7AL_0179	681034	+	2	7AL-11750-00,7AL-11471-00
43	7AL_0035	2449484	-	3	7AL-11471-00,7AL-00685-00,7AL-12112-00
43	7AL_0484	794795	-	1	7AL-12112-00
44	7AL_0161	904446	+	2	7AL-11727-00,7AL-11979-00
44	7AL_0814	1306105	+	2	7AL-11979-00,7AL-11499-00
44	7AL_0255	246831	+	1	7AL-11499-00
44	7AL_0246	618094	+	3	7AL-11476-00,7AL-11757-52,7AL-12154-00
44	7AL_0220	377072	-	1	7AL-12154-00
44	7AL_0122	796866	+	1	7AL-12154-00
44	7AL_0306	383841	-	2	7AL-12154-00,7AL-12156-00
44	7AL_0269	372861	+	1	7AL-12156-00
44	7AL_0199	447210	+	1	7AL-12156-00
44	7AL_0208	347837	-	1	7AL-12156-00
44	7AL_0180	534910	+	1	7AL-12156-00
44	7AL_0010	3313699	+	2	7AL-12156-00,7AL-11686-00
44	7AL_0297	406829	-	1	7AL-11686-00
44	7AL_0288	724586	-	1	7AL-11686-00
44	7AL_0126	1168571	+	2	7AL-11686-00,7AL-11742-40
44	7AL_0136	813801	-	2	7AL-11742-40,7AL-12072-00
44	7AL_0363	222151	+	1	7AL-12072-00
44	7AL_0373	4746972	+	5	7AL-12072-00,7AL-11896-00,7AL-12110-00,7AL-11715-00,7AL-12097-00
44	7AL_0190	684569	+	1	7AL-12097-00
44	7AL_0226	639701	+	1	7AL-12097-00
44	7AL_0198	842566	-	1	7AL-12097-00
44	7AL_0236	546906	+	1	7AL-12097-00
44	7AL_0173	3572275	+	1	7AL-12097-00
44	7AL_0362	642458	-	1	7AL-12097-00
44	7AL_1102	554334	+	1	7AL-12097-00
44	7AL_0254	223655	+	1	7AL-12097-00
44	7AL_0016	3421395	+	2	7AL-12097-00,7AL-11682-52
44	7AL_0132	768990	-	1	7AL-11682-52
44	7AL_0117	1112909	-	2	7AL-11682-52,7AL-12326-00
44	7AL_0139	1226226	+	3	7AL-12326-00,7AL-12264-00,7AL-12162-00
44	7AL_0191	1161385	-	1	7AL-12162-00
45	7AL_0178	1256977	-	1	7AL-12155-00
45	7AL_0542	3147029	-	3	7AL-12155-00,7AL-11744-00,7AL-11977-00
45	7AL_0857	585921	-	2	7AL-11977-00,7AL-12159-00
45	7AL_0295	248577	+	1	7AL-12159-00
45	7AL_0096	882651	+	1	7AL-12159-00
45	7AL_0202	672854	-	1	7AL-12159-00
45	7AL_0088	1376387	-	3	7AL-12159-00,7AL-12215-00,7AL-12213-00
45	7AL_0453	3287862	+	1	7AL-12213-00
45	7AL_0044	1361741	-	1	7AL-12213-00
45	7AL_0768	974420	+	1	7AL-12213-00
45	7AL_0298	327426	-	1	7AL-12213-00
45	7AL_0281	488125	-	1	7AL-12213-00
45	7AL_0290	381597	-	1	7AL-12213-00
45	7AL_0248	398683	+	1	7AL-12213-00
45	7AL_0247	573407	-	2	7AL-12213-00,7AL-11968-00
45	7AL_0141	600563	+	1	7AL-11968-00
45	7AL_0653	1861243	+	3	7AL-11968-00,7AL-11699-00,7AL-11703-00
45	7AL_0193	742805	+	1	7AL-11703-00
46	7AL_0240	950809	+	1	7AL-00065-00
46	7AL_0216	1871711	+	3	7AL-12226-00,7AL-12225-00,7AL-12223-00
46	7AL_0221	672523	+	2	7AL-11983-00,7AL-11481-00
46	7AL_0152	843463	+	1	7AL-11481-00
46	7AL_0092	1664087	-	2	7AL-11481-00,7AL-11683-00
46	7AL_0135	1177277	+	1	7AL-11683-00
46	7AL_0017	7372304	-	4	7AL-12248-00,7AL-11683-00,7AL-11718-00,7AL-12275-00
46	7AL_0230	404278	-	2	7AL-12275-00,7AL-11461-00
46	7AL_0167	1096105	-	2	7AL-11461-00,7AL-11711-00
46	7AL_0094	2063803	-	1	7AL-11711-00
46	7AL_0491	1136389	+	1	7AL-11711-00
46	7AL_0276	300588	+	2	7AL-11711-00,7AL-00187-00
46	7AL_0359	267319	+	1	7AL-00187-00
46	7AL_0235	1466623	+	3	7AL-00187-00,7AL-00058-00,7AL-11893-00
46	7AL_0953	1017591	-	1	7AL-11893-00
46	7AL_0959	1125685	-	3	7AL-11893-00,7AL-00082-00,7AL-11961-00
46	7AL_0171	930855	-	1	7AL-11961-00
46	7AL_0428	756584	+	2	7AL-11961-00,7AL-11930-00
46	7AL_0030	3098672	+	2	7AL-11930-00,7AL-12142-00
46	7AL_0039	1440074	-	2	7AL-12142-00,7AL-11975-00
46	7AL_0887	1422048	-	2	7AL-11975-00,7AL-11511-00
46	7AL_0109	1058683	+	2	7AL-11511-00,7AL-12311-00
46	7AL_0156	2016339	-	3	7AL-12311-00,7AL-12312-00,7AL-12231-00
47	7AL_0077	1558366	+	3	7AL-11883-00,7AL-12314-00,7AL-12234-00
47	7AL_0001	6411579	-	6	7AL-12234-00,7AL-11689-00,7AL-11700-00,7AL-00328-00,7AL-00212-00,7AL-11475-00
47	7AL_0176	644948	-	1	7AL-11475-00
47	7AL_0061	1885648	+	3	7AL-11475-00,7AL-11967-00,7AL-12152-00
47	7AL_0293	382292	+	1	7AL-12152-00
47	7AL_0046	3472228	+	1	7AL-12152-00
47	7AL_0175	992754	+	2	7AL-12152-00,7AL-11965-00
47	7AL_0578	727513	+	1	7AL-11965-00
47	7AL_0073	2374722	-	2	7AL-11965-00,7AL-11452-00
47	7AL_0149	1977767	-	3	7AL-11452-00,7AL-11473-00,7AL-12218-00
47	7AL_0183	410080	+	1	7AL-12218-00
47	7AL_0627	1225087	-	1	7AL-12218-00
47	7AL_0312	184345	+	1	7AL-12218-00
47	7AL_0283	288988	-	1	7AL-12218-00
47	7AL_0023	3089826	+	4	7AL-12218-00,7AL-12082-00,7AL-12244-00,7AL-12240-00
47	7AL_0038	2561126	+	3	7AL-12240-00,7AL-00023-00,7AL-12098-00
47	7AL_0024	3060841	-	3	7AL-12098-00,7AL-11673-00,7AL-11958-00
47	7AL_0069	562375	-	1	7AL-11958-00
47	7AL_0358	2037158	-	3	7AL-11951-00,7AL-11958-00,7AL-11493-00
47	7AL_0083	1475559	-	1	7AL-11951-00
47	7AL_0021	6047014	+	2	7AL-11951-00,7AL-11966-00
47	7AL_0404	158365	-	1	7AL-11966-00
47	7AL_0271	379122	+	1	7AL-11966-00
48	7AL_0067	1892749	-	3	7AL-00214-00,7AL-11984-00,7AL-11954-00
48	7AL_0187	603357	+	1	7AL-11954-00
48	7AL_0328	170616	+	1	7AL-11954-00
48	7AL_0031	2862720	+	2	7AL-11954-00,7AL-11929-04
48	7AL_0076	1889459	-	1	7AL-11929-04
48	7AL_0294	274384	+	2	7AL-11929-04,7AL-12153-00
48	7AL_0650	2465671	-	1	7AL-12153-00
48	7AL_0319	252154	+	1	7AL-12153-00
48	7AL_0040	511499	-	1	7AL-12153-00
48	7AL_0418	1865774	+	2	7AL-12153-00,7AL-12163-00
48	7AL_1736	304408	-	1	7AL-12163-00
48	7AL_0146	1281209	+	2	7AL-12163-00,7AL-11713-00
48	7AL_0239	519549	-	1	7AL-11713-00
48	7AL_0209	576815	+	2	7AL-11713-00,7AL-12348-06
48	7AL_0064	3531698	-	3	7AL-11713-00,7AL-11980-00,7AL-11874-00
48	7AL_0115	1182995	+	2	7AL-11874-00,7AL-11875-00
48	7AL_0029	3044585	-	2	7AL-11875-00,7AL-11957-00
48	7AL_0339	170757	+	1	7AL-11957-00
48	7AL_0207	3422933	-	3	7AL-11957-00,7AL-11483-00,7AL-12243-00
48	7AL_0127	879307	-	1	7AL-12243-00
48	7AL_0131	1998953	+	1	7AL-12243-00
48	7AL_0435	1120598	+	2	7AL-11488-00,7AL-12243-00
48	7AL_0237	640512	-	3	7AL-11488-00,7AL-11996-00,7AL-12071-00
48	7AL_0476	513578	+	1	7AL-12071-00
48	7AL_0217	552351	-	1	7AL-12071-00
48	7AL_0034	2639210	-	2	7AL-12071-00,7AL-11877-00
48	7AL_0166	1177284	-	2	7AL-11877-00,7AL-12349-00
48	7AL_0195	1012251	-	2	7AL-12349-00,7AL-12348-00
48	7AL_0062	3029697	+	2	7AL-12348-00,7AL-12309-00
48	7AL_0089	3376158	+	2	7AL-12309-00,7AL-11955-00
48	7AL_0321	199805	-	1	7AL-11955-00
48	7AL_0113	1251261	+	2	7AL-11955-00,7AL-11949-00
48	7AL_0526	141471	+	1	7AL-11949-00
48	7AL_0313	158037	-	1	7AL-11949-00
48	7AL_0162	1075966	-	2	7AL-11949-00,7AL-12329-00
48	7AL_0147	674748	-	2	7AL-12329-00,7AL-12165-00
48	7AL_0071	4541882	+	4	7AL-12157-00,7AL-11964-00,7AL-11498-00,7AL-00004-00
48	7AL_0085	1682988	-	1	7AL-11964-00
48	7AL_0164	900552	+	3	7AL-11964-00,7AL-12064-00,7AL-11463-00
48	7AL_0066	521250	-	2	7AL-11463-00,7AL-11745-00
48	7AL_0448	981759	-	1	7AL-11745-00
48	7AL_0387	2872726	+	2	7AL-11745-00,7AL-12107-00
48	7AL_0129	1135155	-	2	7AL-12107-00,7AL-00600-00
49	7AL_0203	450942	+	1	7AL-00071-00
49	7AL_0137	835757	-	2	7AL-00071-00,7AL-12117-06
49	7AL_0011	3127513	-	2	7AL-12117-06,7AL-11457-00
49	7AL_0330	174420	-	1	7AL-11457-00
49	7AL_0192	664837	-	2	7AL-11457-00,7AL-11470-00
49	7AL_0060	6123871	-	4	7AL-11470-00,7AL-11733-00,7AL-12074-00,7AL-12317-00
49	7AL_0075	2462591	-	3	7AL-11870-00,7AL-11976-00,7AL-11707-00
49	7AL_0054	2705285	-	2	7AL-12137-00,7AL-11707-00
49	7AL_0228	449694	-	2	7AL-12137-00,7AL-00840-00
49	7AL_0238	977621	-	2	7AL-00840-00,7AL-11732-00
49	7AL_0332	325702	-	1	7AL-11732-00
49	7AL_0842	176668	+	1	7AL-11732-00
49	7AL_0299	474223	-	1	7AL-11732-00
49	7AL_0360	763639	+	3	7AL-11732-00,7AL-11485-00,7AL-11751-00
49	7AL_0616	643190	+	1	7AL-11485-00
49	7AL_0003	7217848	-	6	7AL-11485-00,7AL-00078-00,7AL-11503-00,7AL-12067-00,7AL-11721-00,7AL-11737-00
49	7AL_0121	2110324	+	3	7AL-11883-00,7AL-11737-00,7AL-00515-00
49	7AL_0223	602060	+	1	7AL-11883-00
49	7AL_0508	3216590	-	2	7AL-11883-00,7AL-11735-00
49	7AL_0014	5094870	+	5	7AL-11735-00,7AL-11972-00,7AL-11706-00,7AL-11725-00,7AL-11690-00
49	7AL_0098	1612966	+	2	7AL-11690-00,7AL-00481-00
49	7AL_0224	554892	+	2	7AL-00481-00,7AL-11978-00
49	7AL_0032	2494250	+	2	7AL-11978-00,7AL-11963-00
49	7AL_0225	1538286	+	3	7AL-11963-00,7AL-11489-00,7AL-11740-41
49	7AL_0097	2702817	+	3	7AL-11740-41,7AL-11935-00,7AL-00046-00
49	7AL_0013	3593879	-	4	7AL-00046-00,7AL-11898-00,7AL-11945-00,7AL-11927-00
49	7AL_0025	2869045	+	1	7AL-11927-00
50	7AL_0168	1217236	-	4	7AL-11964-00,7AL-11458-00,7AL-11756-00,7AL-11477-00
50	7AL_0335	492025	-	1	7AL-11477-00
51	7AL_0155	984434	+	2	7AL-12103-00,7AL-12104-00
51	7AL_0270	477705	-	2	7AL-12104-00,7AL-12141-00
51	7AL_0480	1123320	-	1	7AL-12141-00
52	7AL_0200	614572	-	1	7AL-12081-00
52	7AL_0080	2863486	-	3	7AL-12081-00,7AL-12237-00,7AL-12076-00
53	7AL_0033	2336142	-	1	7AL-00240-00
54	7AL_0289	260033	-	1	7AL-00049-52
55	7AL_0148	1114774	-	2	7AL-00641-00,7AL-11902-00
56	7AL_0262	421355	-	1	7AL-12063-00
56	7AL_0160	1060394	+	3	7AL-12063-00,7AL-12065-41,7AL-12061-00
56	7AL_0231	494012	+	2	7AL-12061-00,7AL-12060-00
56	7AL_1061	395010	+	1	7AL-12060-00
56	7AL_0006	3668331	-	5	7AL-12060-00,7AL-12129-00,7AL-11728-00,7AL-00347-00,7AL-01590-00
56	7AL_0082	1791932	+	5	7AL-01590-00,7AL-11525-00,7AL-11454-00,7AL-01142-00,7AL-12119-00
56	7AL_0158	632233	-	1	7AL-12119-00
56	7AL_0145	1465179	+	2	7AL-12119-00,7AL-11986-00
56	7AL_0022	5379501	-	11	7AL-11998-00,7AL-11678-00,7AL-00190-00,7AL-00295-51,7AL-11746-00,7AL-12120-00,7AL-00400-00,7AL-11743-00,7AL-11720-00,7AL-00184-00,7AL-11974-00
56	7AL_0042	1971028	+	3	7AL-11974-00,7AL-00028-00,7AL-11910-52
56	7AL_0157	1053888	-	3	7AL-11910-52,7AL-11474-00,7AL-01410-00
56	7AL_0005	4191231	+	9	7AL-11749-00,7AL-11712-00,7AL-01410-00,7AL-01171-00,7AL-11739-00,7AL-11479-00,7AL-00118-00,7AL-00797-00,7AL-11730-00
56	7AL_0751	837278	-	1	7AL-11730-00
56	7AL_0041	4179935	-	6	7AL-11730-00,7AL-00788-00,7AL-11971-00,7AL-11981-00,7AL-11710-00,7AL-00085-00
57	7AL_0310	249041	+	1	7AL-11884-00
57	7AL_0002	5953937	-	8	7AL-11448-00,7AL-11884-00,7AL-11704-00,7AL-12316-00,7AL-11702-00,7AL-00014-00,7AL-11469-00,7AL-11487-00
58	7AL_0697	1473532	-	2	7AL-11748-00,7AL-12260-00
58	7AL_1200	288477	-	1	7AL-12260-00
58	7AL_0204	1648930	-	3	7AL-12260-00,7AL-11723-44,7AL-11761-00
58	7AL_0090	1634172	-	2	7AL-11761-00,7AL-11934-00
58	7AL_0093	2135515	-	5	7AL-11934-00,7AL-11904-00,7AL-00342-00,7AL-01521-00,7AL-11459-00
58	7AL_0140	1434196	+	3	7AL-11459-00,7AL-11743-10,7AL-12278-00
59	7AL_0631	1158297	+	1	7AL-12138-00
59	7AL_0361	233035	-	1	7AL-12138-00
59	7AL_0498	2244226	+	5	7AL-12138-00,7AL-05057-00,7AL-12241-00,7AL-00419-00,7AL-11456-00
59	7AL_0103	1732530	-	3	7AL-11456-00,7AL-11752-00,7AL-11691-00
59	7AL_0182	992689	+	3	7AL-11691-00,7AL-12069-00,7AL-12066-00
59	7AL_0134	772619	-	1	7AL-12066-00
59	7AL_0102	1240009	+	3	7AL-12066-00,7AL-00512-91,7AL-12070-00
59	7AL_0043	2396729	+	5	7AL-12070-00,7AL-00374-00,7AL-12257-00,7AL-00031-00,7AL-00062-00
59	7AL_0218	509078	+	1	7AL-00062-00
59	7AL_0265	395597	-	1	7AL-00062-00
60	7AL_0027	5201983	+	8	7AL-11897-00,7AL-11747-00,7AL-00075-51,7AL-00256-00,7AL-11677-00,7AL-00617-00,7AL-00143-00,7AL-00007-00
60	7AL_0057	2355233	+	2	7AL-00007-00,7AL-11969-00
60	7AL_0302	472055	-	1	7AL-11969-00
61	7AL_0711	2175112	-	2	7AL-11754-00,7AL-00737-00
61	7AL_0095	1173989	-	2	7AL-00737-00,7AL-11522-00
61	7AL_0415	2098762	-	6	7AL-11522-00,7AL-00468-00,7AL-00244-00,7AL-11528-00,7AL-12084-00,7AL-12246-54
62	7AL_1173	390068	+	1	7AL-00395-51
63	7AL_0026	3145068	-	7	7AL-00044-00,7AL-00970-00,7AL-11484-00,7AL-01654-00,7AL-11515-00,7AL-00174-02,7AL-11722-00
63	7AL_0018	1504693	-	1	7AL-11722-00
63	7AL_0274	1841538	+	5	7AL-11722-00,7AL-00172-00,7AL-11962-00,7AL-11729-00,7AL-12066-51
63	7AL_0056	1788356	-	4	7AL-11729-00,7AL-11495-00,7AL-00204-52,7AL-00042-00
64	7AL_0219	616556	+	1	7AL-00350-00
64	7AL_0976	1377652	+	3	7AL-00350-00,7AL-11654-00,7AL-11496-51
64	7AL_0151	885582	+	2	7AL-11496-51,7AL-11716-06
64	7AL_1105	433629	+	2	7AL-11716-06,7AL-00837-00
65	7AL_0104	1548512	+	3	7AL-00045-00,7AL-00110-00,7AL-11726-00
66	7AL_0210	979809	-	2	7AL-12270-00,7AL-11736-00
67	7AL_0163	944283	-	1	7AL-00577-00
67	7AL_0303	283190	-	2	7AL-00577-00,7AL-00124-00
67	7AL_0261	267052	-	1	7AL-00124-00
68	7AL_0099	1331192	+	2	7AL-12271-00,7AL-00268-00
68	7AL_0052	1498731	-	2	7AL-11985-00,7AL-12096-00
68	7AL_0900	661537	-	1	7AL-00435-00
68	7AL_0045	1806825	+	4	7AL-00435-00,7AL-00224-00,7AL-11447-00,7AL-00053-00
68	7AL_1148	510244	+	1	7AL-00053-00
68	7AL_0819	2358047	+	5	7AL-11500-00,7AL-00410-00,7AL-00272-00,7AL-00659-00,7AL-03133-00
68	7AL_0244	241825	+	2	7AL-03133-00,7AL-11763-00
68	7AL_0007	4706610	-	8	7AL-11763-00,7AL-11787-00,7AL-12158-00,7AL-00552-00,7AL-03325-00,7AL-00091-00,7AL-12109-00,7AL-11535-00
68	7AL_0110	1739290	+	3	7AL-11535-00,7AL-00142-00,7AL-12160-00
68	7AL_0212	684963	-	1	7AL-12160-00
69	7AL_0324	341996	-	1	7AL-12121-00
69	7AL_0185	659400	-	3	7AL-12121-00,7AL-11907-02,7AL-11908-00
69	7AL_0285	287333	+	1	7AL-11908-00
70	7AL_0015	3254849	-	7	7AL-00303-00,7AL-11973-00,7AL-11758-00,7AL-11771-00,7AL-11738-00,7AL-12331-00,7AL-01066-00
70	7AL_0142	1268271	-	3	7AL-01066-00,7AL-11472-00,7AL-12214-00
71	7AL_0051	2319248	+	4	7AL-11982-00,7AL-00036-00,7AL-00582-00,7AL-00937-51
72	7AL_0519	962897	-	3	7AL-11992-00,7AL-11490-00,7AL-00420-00
72	7AL_0019	3898534	-	5	7AL-11490-00,7AL-02415-00,7AL-11460-00,7AL-11482-00,7AL-12242-00
