# Supplementary material for: Optical and physical mapping with local finishing enables megabase-scale resolution of agronomically important regions in the wheat genome
Source: Genome Biol. 2018 Aug 17;19:112. doi: 10.1186/s13059-018-1475-4 (PMC6097218; doi:10.1186/s13059-018-1475-4)
Supplement: Supplementary file 6 — IWGSC RefSeq v1.0 7A intra-scaffold gaps related to Gydle scaffolds and contigs plus bridging sequences. (XLSX 398 kb) [file 13059_2018_1475_MOESM6_ESM.xlsx]

## Sheet: 180412_Tabulated-IntraScaffoldG
IWGSC RefSeq v1.0 7A related to GYDLE scaffolds and contigs plus bridging sequences
IWGSC RefSeq v1.0 contig 1 ID	IWGSC RefSeq v1.0 contig 2 ID	Gydle v3.0 scaffold ID	Gydle v3.0 contig start-end	Bridging sequence
scaffold102970_0002	scaffold102970_0001	7AS-12036-00000	159822-159885	CCCCCCGCCGCCACAGGCCCTCCCCCCCGCCCCTTCCCGTCTCGCCGCCGCCAGAGGTTCCCG
scaffold102970_0003	scaffold102970_0002	7AS-12036-00000	150671-150776	AAATTAATCCGAGAATTTTGGGGGGGGGGGGGATGGTCACAGGAAAGTTCATTGGATGTCTTGGGAGCGAATGACCAGACCGAAGAGGGGAGGGGACATTGGGTT
scaffold102970_0004	scaffold102970_0003	7AS-12036-00000	147611-147700	TCAGTCAGATCCTTACGAGGGCGAGGCGGCACCGGCGAACATACACCCCCCCCCCCCCCCCAAGGGTTTGGTCATGTCCCGCTGTTTAT
scaffold102970_0005	scaffold102970_0004	7AS-12036-00000	140358-140401	AGGGGGAGCCGCCCGCGCAGGGCCCGCCCCCCAGCGCCGCTGC
scaffold102970_0006	scaffold102970_0005	7AS-12036-00000	138806-138873	TTTTTTGGGGGGGGGGGGGCTTCTTTGGCCACTTCTATTTTGATAACCTCACATGGGACAATGTTCT
scaffold102970_0008	scaffold102970_0007	7AS-12036-00000	71800-72269	AAATACTTGTTCAACATTTTTTCAAATTCTTGATTAACATATATATATATATATATATATATATATATATATATATATATATATACGTATATATATATATATGATAAAAATATCATCACTTTTTTAATACATGATCATCTTTTCTATACATGTTTAACATTTTCCAAATGCTAGATCAACATTTTTGAAATACTTGTGCAACATTTATTCAAGTGCTCGATTAACATTTTTATATACATGATCAAAAATTTCCATCATTTAATTGTTAATACATGGTAAACATTTTTTTATACGTATTTAACATTTTTCAAAAACTTGTTCAACATTTTTTTTCAAATGCTTGATTAACATTTTTTAAATACATGATCAAAAAATTTCACACACATTTTTCTGTATACA…
scaffold102970_0010	scaffold102970_0009	7AS-12036-00001	31004-31043	CTTCTTCTCCTCTTTCTTCTTCTTCTTCTTCTTCTTCTT
scaffold102970_0013	scaffold102970_0012	7AS-12036-00000	27735-27797	AAGAGCCCGTGAAGCAACAATTGCTCCCCCCCCCCCCCCCCCCCCCAGCTCACGTGAGTTTG
scaffold102970_0023	scaffold102970_0022	7AS-12132-00000	648021-648033	GTGATCAAGGGG
scaffold102970_0025	scaffold102970_0024	7AS-12132-00000	585432-585509	ATTTTTATGGCTGGAGTTTTTGTTTTTTTGAAGAGGGGGGGGNNNNNNNNNNGGGGGGGGTTGGGGGTTTGGGGGGT
scaffold102970_0028	scaffold102970_0027	7AS-12132-00000	490783-490887	GAAGGACGAGGGGAGGTGGGAGGGACACGGCAGAAGCTTATAGCCAGACAAATGTGCNNNNNNNNNNGGGGCGGTAATAGAAATTTTCATATAAATTAATTTAT
scaffold102970_0029	scaffold102970_0028	7AS-12132-00000	480211-480292	CCACTCTAGGTGCTGCAAAAATAGTTCCGTCATCTTCTCACNCCCACACACACACACACACACAGACTCACACTTTATGTT
scaffold102970_0031	scaffold102970_0030	7AS-12132-00000	449537-449556	ATTTGAAAGGGNGGGGGGG
scaffold102970_0036	scaffold102970_0035	7AS-12132-00000	347214-348110	TGGCGGCCCGCCCCGACCACGCCGCGCGCCCCTGCCCCGACCACGTCGTCGTCGCCCCGGCTGCCCCGCGCCGCCGTCGCCTCTGCCTCGCCCTGCCCCGACCACGCCGCCGTCGCCTCTACCCCTTCCCCGACCACGCCGCCGTCGCCTCTGCCCCGACGCGCGCCGTGCCCCTACCCCGACCACGCCGCACCTCTCCCTTTGGTCAGGGCCGGCACCGCCCCCCTCTTCCCCCTGTTTTTTTGCACATATATAGATGTTTTTTCCTGATTATATGTATATGTATGAGTATATGTATGTGTGTATATCTGTTTATATGTCCTTTTTTTAGATTTTTTTGTTTTTTTCATTTTTATAAAAATGTATATATGTATGTATATATGTTCTCTGTGTGTGTAT…
scaffold102970_0037	scaffold102970_0036	7AS-12132-00000	346135-346474	TAAAAATAGCAACAATAAGTATTTTGTTGTAAGTAGAAACAAAATAAAATAAATAAAGCAACAAAGAAAAAAAAACAAAAAAAGTGTTTTCAAATTTGAAAAATAATGGCACTAACAGAAAGTTTATAATTTTGCTGAACTAAAAGCAAAAATAAATAAAAAATAAAGCAAAAAACAAAAGAAAATAAATAATGCAGAAAACAAAACAAAAAAATTGGAAAAAAAAATAAAAATAGCAACAATAAGTATTTTGTTGTAAGTAGAAACAAAATAAAATATCCCTCAAAAAAAGAAACAAAATAAAATAAATAAAGCAACAAAGAAAACAAAAAAACAAAA
scaffold102970_0039	scaffold102970_0038	7AS-12132-00000	275339-275424	CTGGATTGTAAGCCCCCCCCCCCCCATTGGTACTTTTGGTCAAAAGGCCTATCATAACTGCTGCTAGTTATTTCCTCATCAGTTA
scaffold102970_0040	scaffold102970_0039	7AS-12132-00000	272372-272528	TTCTTTAAGCTAATTAACCACCCCCCCCCCCCCCCCCCCCACACACACACACCTCTGATTTTCAGTGGGTGGGCCTCGGCCTGTTTTCTCTCCCAACCAAATCTGGCCACCTCAGCTTCTTCGTAGGTTACGTAGAAAAAATTATGTAGATATAGC
scaffold102970_0041	scaffold102970_0040	7AS-12132-00000	254485-254554	CCGCCCCGCCGACCGAAGCAGGCCGCCGCCGCCGACGCGCCTCCGCCGCCGCGCCGCTCCGCCGCCACC
scaffold1042_0007	scaffold1042_0006	7AS-11829-00000	90938-90953	GGCGGTGGCCGCAGG
scaffold1042_0013	scaffold1042_0012	7AS-12129-00002	233359-233623	GCGCGCGGCCGGTGGTGCGCCGCCCTGCCCGCCCCCAAAACACTTCACACCACCGGTCCGCCGCCGCCCCGACCATCCCTCTAGCCCCCNNNNNNNNNNCCCCCCCCGTGCCGAGCTTTTTCTCCGGCGATCCCCAAGCCACCGCCACGCCAACGCCCCGCCACCGCCGGCGACCACCGCCCCCATCCGGAACACTAAGATAGATAGTGGGGTACCTCTCCGGCGAGCCCCCCTCCCCGCTGCGGCTGGTTCTTCCTTCACCCC
scaffold1042_0014	scaffold1042_0013	7AS-12129-00002	231073-231126	CCAAGTTAGAGCATACACCTCGGGGGGGGGGGGGGAAGGGGGCCTCGGGGGGG
scaffold1042_0015	scaffold1042_0014	7AS-12129-00002	210919-211001	TGGAGCCCCACATCGCCGCCGCCTCCCCACGCCGCCCGCGCCGCCGCAGCCGCCGCCCCGCGCCGCNNNNNNNNNNCCGCCG
scaffold1042_0022	scaffold1042_0021	7AS-12112-00000	2767081-2767139	ATCTTATTTAAACCACCCCCCCCCCCCCCTTTAAACCCCCCCCCCCCCCCCCGGGCCA
scaffold1042_0024	scaffold1042_0023	7AS-12112-00000	2725205-2725648	AATCTCCTTCTAGCTACCCCCCCCCCCCCCCCCTCTCACTCTTCCCCTATATCCCTGAAACCAATAAGACCATCCCTTAGTTTAATTCCCGCCTACATGCACCATCGATATATAGTAGTCTTCCTCGGTCTCTCTCGAACAAACACGTTCTCTCAAAGTCGACTCCTCTCACGCGCACACACCTTCTCTTCCCTCTCTACAGGCATTTTCTCTCTCGCACCCCATCGTTGGTGGCCTTTGCCATACACATAACCTCTCTATGATGAAAGCCATGCACACTTAAATTACATCCGCCACAGAGGACCCCGCGACACAAACACACACACACACACGCACCCCCCAACACACACACACACACTAAGACTCCATCTCTCTCTCTCACGCACACACACACAAACA…
scaffold105390_0002	scaffold105390_0001	7AS-12109-00000	591454-591552	ATGGGGGGCATGCCCCCCCCCCCCCCCCCCCCCCATAAGCGCTAACTTAAGGGTTGTGGTATTACGCCGGGGGGCCGCCCCCCCCCCCCCCCCCCCCA
scaffold105390_0003	scaffold105390_0002	7AS-12109-00000	578903-578951	TGTCGATCGTTGGGGGGGGGGGGGGGGGGGGGGGGGGGGGCCAGGCCC
scaffold105390_0004	scaffold105390_0003	7AS-12109-00000	569381-570822	TTTCTTTTTTTCTTCTTCCTTTTTTTTCTTCTTTCTTTTTTTCTTCTTTCTTTTTTTCTTCTGTTGTTTTCTTCCTTTTTCTTTTTTTCTTCCTTTTTCCTTTTTTCTTCCTTTTTCTTGTTTTTCTTCTGTTTTTCTTTTGTTTTCTTCTTCCTTCTTTCTTCTTCTTCCTTTTTCCTTTTTCCTTTTTCTTTCTTCTTCTTCTTCCTTTTTCTTCTTCCTTCTTCTTCTTCTGCCGGCGCGCGGAGGACGGCAGGCAGGGCCAGCGGGCGGCGGGCGGCAGGGCGGCGGGCGGCGGGCGGCGGGCGGCGGGCGGCGGNNNNNNNNNNGGGCGGCGGGCGGCGGGCAAGGGCGCAAGGCACGGGCGGCGGGCAAGGGCAGGGCACGGGCGGAGGCGGC…
scaffold105390_0008	scaffold105390_0007	7AS-12109-00000	515853-516254	CTGTCGCCATCTCCACGTGGCCCTCCCCCCCCCCCTTCCCGCCTCCTTCCCTTCCAGAAATAGATATCCAGATGGTCTGCTTGCCTTCCCCGAGCGCGATGCATCCCTCCCGGCCGAAGGAAACTCCGGTGACGCCAACACGCTTTCCCCATCCGTCCATCCATCCACCCGTCTCGCGGCCTCTGCTCCCCGCGCCCTCAACACACTTCCAGCTCACACCTCACTCCCCCATCTCCCGCCACGCGCCGCCCCTACCCCCCAATTCAAACCCACCTTGATTTCTCCCCCCCCCCCCCCCCCCCCCCCCCCCACCCCCCCCCTCCCGCCGCCGAATCCTATATATGCATCCCCATCTCCTCACTCCCATCTCAAGGCTCACCCACACAAACAACCACCCAG…
scaffold105390_0020	scaffold105390_0019	7AS-12109-00000	282480-282555	CGGCAATATAGGGCAATTTTCAAACTCTACCCCCCCCCCCCCCCCCCCCCCCCCCCCCCCCCCCCCCCGCGTGTC
scaffold105390_0021	scaffold105390_0020	7AS-12109-00000	281496-281505	CACCAGGGT
scaffold105390_0022	scaffold105390_0021	7AS-12109-00000	249953-250082	TCTGACCTATAATACCGGTTTGTGACACAAGCCGGCAATATAGGGCAATTTTCAAACTCTACCCCCCCCCCCCCTGTATTCTAAAAAAATCAAAAGAAAATGATAAAAACTTCAAAAAATAAAATCCTT
scaffold105390_0023	scaffold105390_0022	7AS-12109-00000	247302-247352	GCTTTTAACAAGATTTCCTTGCCCCCCCCCCCGCCCCTAGAGAGTTGCTT
scaffold105390_0024	scaffold105390_0023	7AS-12109-00000	227754-227812	TACATTTTCCTAAGATCCCTATAAATACATGTTGTGTGTGTGAGGAGGGGGGGGGGGT
scaffold105390_0025	scaffold105390_0024	7AS-12109-00000	222400-222546	TTTGTTATTTGAAAATATCATCAAATGGGGGTGCTCGGCGGCGGTGGAGCGGGTCGGGGAGGGTGCGGGCGGTCGGCGGCGGCGGTGGAGCGGGGGAGGGTGCAGTGGGTCATCGNNNNNNNNNNGGGGTCGAGATCAAGATGGAG
scaffold105390_0030	scaffold105390_0029	7AS-12109-00000	125901-126129	ACATATGTACGTGTGTGTGTGTGTGTGTGTGTGTGTGTGTGTGTGTGTTCATCATGCTTGTGTGTGTGTATGGGCTCGGGGAGGGACGGCGCCCATGGTGGCCGCCGGGGGCGAGGGAGAGGGGTTAGAGGGGGAGAGCTCACAGCGGGGTGACGGCGACGGCCGGGGGCGGCGACGGGCCGGGGCGTGACGCGGGGGCGGCGACGTGGGGACGGCGCGACGGGGACG
scaffold105390_0032	scaffold105390_0031	7AS-12109-00000	118543-118608	GCACTAAAGTTTCGGCACTAAAGGCCCCCCCCCCCCCCCCCCCCCCGCCCCCCCCCCCCCCCCTT
scaffold105390_0034	scaffold105390_0033	7AS-12109-00000	94855-94920	TTGGATAGCAGGTTTTTCCCCTCGGGCAGGGGGGGGGGGGGGGGTTGGGAGCTCCATCGCAATCT
scaffold105390_0035	scaffold105390_0034	7AS-12109-00000	94145-94243	TCGGAGGTGTGTTTTCAACCCCCCCCCCCCCCCCCCCCCCCAACTTTTCAACCCCCCCCCCCCCCCTCCAATGCTTTCAACAACAGTTTCCCCCTGGG
scaffold105390_0042	scaffold105390_0041	7AS-12109-00000	31157-31215	CATACTATAGAGGGGGGGGGGGGGGGGGGGGGGGGGGGGGGGGGTCCTCCTTCATACT
scaffold105390_0055	scaffold105390_0054	7AS-11822-00000	1186325-1186417	GTCCGGTTCTGCACTAGTGATGTTATCTGGGTCAAGTGCGTGATTCATGGAGGGGGGGGGGGGGAGGAAGAGGAAAACAAGAAGGTGGTGAA
scaffold105390_0057	scaffold105390_0056	7AS-11822-00000	1177267-1177351	CATCAAGCCGGCTGCTGTTGTCTTCTGTCCGCTGCCTCGATGAGCCTCTCTCTCTCTCTCTCTCTCTCTCTCTCTCTCTCTCTC
scaffold105390_0058	scaffold105390_0057	7AS-11822-00000	1151579-1151616	AGAGAGAGAGAGAGAGAGAGAGAGAGAGAGAGAGAGA
scaffold105390_0060	scaffold105390_0059	7AS-11822-00000	1058596-1058638	ATAAGTTTTTGACCCGTGTGTGTGGGTGGGTGGGGGAATTTG
scaffold105390_0061	scaffold105390_0060	7AS-11822-00000	1052644-1053046	ATGTGTGTGTGTGTGAGGGGGGGGGGGGGGGTTGCTATGGAGGAGTTGGTGGCCTGCCGTGGCTCGGAGACGAGATGAGCGACCGAGGTGCGGTCTTCAGCAGGCAATGCTCAAAGGTTGCGCCGACGATCCATCGCATCGATTTTCAATGAGGGTTTGGCCTAGCCGGGTCACAAGAGAAGATGGCACTGGTGCATGGTCCTAGGTGGTGTTGAGCTTGACATTAGACTTGTATCTGTTGTGCAACGGCATGGGCAATTCATCTCAGGTTTTGTTAGGGAGTCTTCTGTGTTTGGATTGGGGCAGCGACGAAGCGGCGTTGTCCTAGTGTAGAAATAATTCCCCCCCNNNNNNNNNNCCCCCCCCCGCCCTTTCCTCATTCCATTTGCATGCCTATTG…
scaffold105390_0066	scaffold105390_0065	7AS-11822-00000	844370-844412	GAGGACCCCCCCCCCCCCCCCCCCCCCCCGCCCCCTCTTTTT
scaffold105390_0068	scaffold105390_0067	7AS-11822-00000	792267-792405	GCACGATGTCCCATCCTGCAGTGGGCAGCCGTTTGGTGCCATGCATGGACGGCTTGGTAGTTGGTACGCTTGTCGTCCAAAAATCGTCTGCAGAGTGTCGTCTCCATAGCAGTGCTCCTCGGTAACGGAACTGCTCTG
scaffold105390_0069	scaffold105390_0068	7AS-11822-00000	779927-779958	TTTATTTTAACCCCCCCCCCCCCCCGAGCCA
scaffold105390_0071	scaffold105390_0070	7AS-11822-00000	737373-737390	CCACCACGCAGGGGATC
scaffold105390_0073	scaffold105390_0072	7AS-11822-00000	684521-684543	CCCCCCCCCNNNNNNNNNNGGT
scaffold105390_0076	scaffold105390_0075	7AS-11822-00000	616787-617260	CCGCGAAGGCCGAGATGCTTCAAAAGAACGAGACGGAGATAAGATGTCCGTGTCGAAGATGCAAGCTAAAGAGCCTTATTGCGGACCCGGATTCCGGGCAGGTGCGGGACCACCTGCTGTTGTGTGGTTTCATGGATGGCTATCGGTGGCAAGGTGATGAAGATGACTACGAAGTCGTCCATGCGGGCCGGGCAAGAAATGAGGAAGGGCAGCAAGACAACCACCGCGGCTCGGGCGGGCGAGAAGACGAAGAATCCCCAGGAGATGATCACGACTGTGATGCTGTACACAGTCATCATGTAGAAGATGCAGGACATGATGATGAGGAAGATGCCGGAGCAGGCGACGGGCATGATCATGAAGATGATGATGCCGGCGGAGCAGACGACGCTGGACCAT…
scaffold105390_0078	scaffold105390_0077	7AS-11822-00000	548611-548696	CTCCGATGGCCTATGGGCCATGACGGTGGAGAGGACCCCCCCCCCCCCCCCCCCCCCAACCCCGTTCTCGTTCTCATTTTTGTTA
scaffold105390_0079	scaffold105390_0078	7AS-11822-00000	547859-547937	CATTCGAGCTCACCTAGGATAAGACTAGAGGACTTGGGTTGGAGCCTGCTCGACAAGCGCCCCCCCCCCTCCTCCCAC
scaffold105390_0080	scaffold105390_0079	7AS-11822-00000	544633-544805	TCTTGTTTTCTTTGGTATTTTTACCTTTTCTTTCATATTGTATATTTTTTGTATATAGAGGGAAACATTATGTTATACACATTAATAGTTTTGAAATACATGATTAATACAGTTTGAAATATATATATATATATATATATATATATATATATATATATATATATGTTTTGGC
scaffold105390_0081	scaffold105390_0080	7AS-11822-00000	543368-543436	CGTCACATCCCCCCCCTTCTTTCATGTTCTTTATCTCCACCCTTTCCTTCAGCCATCCTCATGCTATA
scaffold105390_0086	scaffold105390_0085	7AS-11822-00000	509602-509756	GGTACGCGAGAGCGAGAGACGTACGGGACCGCGGCGGGACGACGACGGACGGCGGCGCGGCGGCGGCGACGACGGGCGACGGGCGGCGACGACGACGGGCGACGGGCGGCGACGACAACGACGGGCGACGACGACGGGTTCGAACGGCGCGCGA
scaffold105390_0087	scaffold105390_0086	7AS-11822-00000	482638-482744	ATTCTAATAGATCTTATCTTTTTTATATTTGAATTAATTTTTAAATGTAAGATAATATGTTGTCTTTTATTGCACTTATTCATTCAAATTTTTCTTTTGTTTTCTA
scaffold105390_0090	scaffold105390_0089	7AS-11822-00000	439751-439834	TTTGAAACATTTAAGAATTTATAGAAGCGGAATTAGGTCAATATGTGCCACGAGGGGCCGACAACTCGGGGGGGGCGCCTAGT
scaffold105390_0091	scaffold105390_0090	7AS-11822-00000	414689-414837	TGGAACCCCCCCCCCCCCCCCCCGGGGGTTTAATGGGCCAAGATGGGCCTTAGTGGAGAAGAGGAGGGGCGGCCAGGGCAGGCCACGCGCTCCTCTCCCTCTAGCCCGAATTGGACAAGGAGGGGGGGGGCGCCCCCCTTTCCTTCTT
scaffold105390_0092	scaffold105390_0091	7AS-11822-00000	407327-407444	ACTGGCGCTTACTGCAGGACCTTGCTTGGCCGGCCCACGAACACGCAGCAGCAGCGATTCCCCCCCACCCCCCCTCTAAAAACCACTAGAGCACCTCGTACTACTGATTCAAAATAC
scaffold105390_0093	scaffold105390_0092	7AS-11822-00000	383873-383885	CGCAAAAAAAAA
scaffold105406_0007	scaffold105406_0006	7AS-12033-00000	316943-317011	AGCTCCTCCTCCCTCCTCTCCGGTGAGCTCCTCCTCCCTCCTCTCCTCCCATCCCCTCATGGTTTCTC
scaffold105406_0011	scaffold105406_0010	7AS-12033-00000	282898-283367	TGTCTGTTGGGTGACATGGATCAAGACTGGGATTTGTCACTCCGTATGACGGAGAGGTATCACTGGGCCCACTCGGTAATGCATCATCATAATGAGCTCAGAGTGACCAAGTGTCTGGTCACGGGATCATGCATTACGGTACGAGTAAAGTGACTTGCCGGTAACGAGATTGAACGAGGTATTGGGATACCGACGATCGAATCTCGGGCAAGTAACATATCGATAGACAAAGGGAATAGCGTACGGGGTTGATTGAATCCTCGACATCGTGGTTCATCCGATGAGATCATCGTGGAGCATGTGGGAGCCAACATGGGTATCCAGATCCCGCTGTTGGTTATTGACCGGAGAGTCGTCTCGGTCATGTCTGCTTGTCTCTCGAACCCGTAGGGTCTACAC…
scaffold105406_0013	scaffold105406_0012	7AS-12033-00000	200205-200439	TCGCCTAAGTTTGAAAAAATCCTTCCGAGTGGAGAGCAATCCTCCCACTCAGGGGCTTAGCTGCAGTCCAGTACTCGCCTAAGTTCTCTCACTCGAAGACTTAGTTGCAGTCCGGCACTCGCCTAAGTTTGAAAAAATCCTACCGAGTGGAGAGCAATCCTCCCACTCGGGGGCTTAGCTACAGTCCAGTACTCGCCTAAGTTTTCTCACTCGGAGACTTAGCTGCAGTCCCGC
scaffold105406_0020	scaffold105406_0019	7AS-12033-00000	151829-151984	TCCACCGCCGACGACGACTCCCCGCACCCTCTCCCCCGCTCCACCGCCGCCGACGACGCACCGCACCCTCCCCCGCTCCACCNNNNNNNNNNCCCCCCCCCCGCCACAACCGCTCCAACGACCCCCGGCCCGCTCCGACGACCCCCGCGCCCGCT
scaffold105406_0024	scaffold105406_0023	7AS-12033-00000	52644-52694	GCCAGCCCTGAAGGGGGGGGGGGGGGGGTGGCAAGAGGGGCGGCCGCCCC
scaffold105406_0025	scaffold105406_0024	7AS-12033-00000	51656-51714	TGTGTGCCTATCGGGGGGGGGGGGGGGGGGGGGGGGGGCAGGCACCCACCCCACAAGC
scaffold105406_0026	scaffold105406_0025	7AS-12033-00000	47287-47330	TGCTTCACCGGCGAGGGGGGCGGGGGGGGGCTTGGATCGGAGG
scaffold105406_0027	scaffold105406_0026	7AS-12033-00000	39369-39423	GTGGGGGGGGGGGGGGGGGGGGTGAACGCCGCATGGCGCCGGTCCGGCTCACCG
scaffold105406_0028	scaffold105406_0027	7AS-12033-00000	38304-38359	GTCAACCAACTTGTCACTCGGTTCAGAAATCAACCCCCCCCCCCCCACACACACA
scaffold105406_0029	scaffold105406_0028	7AS-12033-00000	33259-33311	CGTGAACATCATCCCCCCCCCCCCCCCCCCCTAAAATTAATTCAAGTGCTTC
scaffold105406_0059	scaffold105406_0058	7AS-01986-00001	77643-78366	TTAACTATTCAAATTTGAAAACTAATGGCACTAACAGAAATTTTATAATTTTGGTGACGTAAAAGCAAAAAGAATTAAAAAATAAAGCAAAAAACAAAAGAAAATAAATAATGCAGAAAAAAAACAAAAAAACTAGAAAAAACTATTTTCTAGTAAAGTTAATCACAAACTTATGATTCACATAAATTTCAAAGAATTCAAAATTTACCTTTCAAATTTTAAAAATATTGGCACTAACAGAAAGTTTATAATTTTGCTAACCTAAAAGCAAAAAGAATTAAAAATTAAAGCAAAAAACAAAAGAAAATAAATAATGCAAAAAACAAAACAAAAAAACAGGAAAAAACTATTTTTATAGTAAAGTTAATCACAAACTTGTGATTCACACAAATTTCAAAC…
scaffold105406_0062	scaffold105406_0061	7AS-01986-00001	14123-14139	GGCTTCTTTGGCCTCT
scaffold107001_0007	scaffold107001_0006	7AS-12127-00001	143522-143913	CGAATCGGCAGATGCCCCCCCCCCCCCCAATTGATCTATCACCCTATATTAGGTCTCCTTTGGTTTCAAGGAATTCAGTAGGAATTTCATAGGATAGGATTTCTGTAGGAAAAAAATCTTTAGAGCCCTTTGGTTTGTAGGAATAGAATCCTATGATGTGAATTTCCTTTTCCTATACCTACATTGGATTTCAGATACATATCATCTCATTTTCTATGATTTTTCTACCCTATGGACCAAATGAGGCATAGGGTCCATAAGAAATAATTAGACTGCAACGCAATGTGACCACACTAAATATCATCCTAGACAAACAAATATGCATATGGCAAATGAAACAAGTTTGACTCACCACTCAAAAACAAAAAGAGTTAAAACAGCCCCCCCCCCC
scaffold107001_0009	scaffold107001_0008	7AS-12127-00001	84108-84184	TTCCAAACCTCTCCGCCACTGCTGCCACCCCCCCCCCGGCACAAACTCTTACCTCGCTCCACACATTGTGTGTTCT
scaffold107001_0010	scaffold107001_0009	7AS-12127-00001	77799-77872	TTATATATATATATATATATATATATATATATATATATATATATATATATTTATATTTATATATTTATATATT
scaffold107001_0011	scaffold107001_0010	7AS-12127-00001	31497-31530	CCGACGGNNNNNNNNNNCCCAATTTGGAGGCAG
scaffold107001_0024	scaffold107001_0023	7AS-12036-00000	479085-479120	GAAAAAGGGGGGTTCGCCCCCTCCTTCCTTTCTCT
scaffold107001_0025	scaffold107001_0024	7AS-12036-00000	470602-470746	GGAGTGTATCGGGTATTTATCGGAGTACCGTGGGGGGGGGGGGGTTACCGGAACCCCTGGGGAGAATATATGGGCCATAAGAGGGGAGTACATCAGCCCACAAGGGGTGGCGAGCCCCCCCCCCCTCCCGCCATGGCATGTGGC
scaffold107001_0026	scaffold107001_0025	7AS-12036-00000	459861-459961	CGAGCCACCTCCCCCCCCCCCCCCCCCCCCACACACACACCTCTCATCGCAAAGATGACAGCCAGAGGCGAGGGGACCAAAACATCCCTTGCGGCGGCGG
scaffold107001_0029	scaffold107001_0028	7AS-12036-00000	366334-366459	CTTCCCGGCAAGGCGAAACTTTCTTGAGCGACGCCTGGCCCATGCCGTCCATCGTCTTCTCCTCCCCCCCCCCCCCCCCCCCCCCCCCGGCATACTTGTGGGCGAGGGGAACCTTGCTTTCAAAA
scaffold107001_0030	scaffold107001_0029	7AS-12036-00000	362112-362183	GCCTAGGTTACGCCGTATCTCACTCCGTATCCACCGCCCCCCCCCCCCCCCNNNNNNNNNNCCCCCAAGCT
scaffold107001_0031	scaffold107001_0030	7AS-12036-00000	357670-357702	CGACGTGGTGTTCACCCCCCCCCCCCCCCCCC
scaffold107001_0033	scaffold107001_0032	7AS-12036-00000	302648-302808	CGCCGCCCCGTCCCCGTCGCCGCCCTCGTCTCCATCGCCGCCCTAGGCCCGTCCCCGTCGCGCCGCCCCCGCGTCGCCNNNNNNNNNNCCCCCGCGTCACGCCCCGGCCCGTCGCTGCCCCCGGCCGTCGCCTCGCCGTCGCCGTCGCCCCGCTTTGAGC
scaffold107001_0034	scaffold107001_0033	7AS-12036-00000	288942-288984	TTCAGAGAGAGATGACCAGTCGTATCCCCCCCCCCCCCCCCC
scaffold107001_0038	scaffold107001_0037	7AS-12036-00000	220090-220186	TACATAATGGGGCATGGGGTAGGCGCCAGATGATTTAAAAAGATGTTCACAAAAACGACAAAAAGGGAAACAATGAAGAAAAACAGAAATAAAGAA
scaffold107203_0005	scaffold107203_0004	7AS-11612-91001	650276-650401	TTTTTTCTCGAGAGAAACACCCAACGTGCCACCCCTCAAAAAAAAAAAAAACACCCCTCAAAAAAAAAAAAAAACACCCAACGTGCCGAACCCAACCCGACCAGACCGACCGACCGAACGAACCG
scaffold107203_0007	scaffold107203_0006	7AS-11612-91001	639300-639312	GCCGCGCCCCCG
scaffold107203_0009	scaffold107203_0008	7AS-11612-91001	536760-536822	CCCCCCCCCCNNNNNNNNNNCCCTCAACTCATAGCCCATTTGGGTCGGTTCTTGATTATCAT
scaffold107203_0012	scaffold107203_0011	7AS-11612-91001	528950-529037	ATGTTTTTTCTTATCATTGTAATATAGGGATGTGAAATGGCTTGGGGGGGGGGGGGGGGGGCTTCCACGCGGCGGTGTACGTAGAAG
scaffold107203_0013	scaffold107203_0012	7AS-11612-91001	520245-520272	GGCCAAGGCTGCGCCCCCCCCCCCCCC
scaffold107203_0015	scaffold107203_0014	7AS-11612-91001	500225-500226	G
scaffold107203_0016	scaffold107203_0015	7AS-11612-91001	490518-490569	AGCAACGGTGTCGCTTCGACTGCGGGGGGGGGGGGGGGGGGGGGTGTTGAG
scaffold107203_0017	scaffold107203_0016	7AS-11612-91001	482939-483033	GCGACAAGGAAGTCTCTCGAGACAATGTTGCTGCGACCCGAAGGAACCCCCCCCNNNNNNNNNNCCCCCACCCCACCGCCGGAGCATGTAGAGG
scaffold107203_0018	scaffold107203_0017	7AS-11612-91001	458845-458894	GAAGTATGAGGGGGGGGGGGGGGGGGGGTAGTCATGTAACAGCTTTTAC
scaffold107203_0019	scaffold107203_0018	7AS-11612-91001	456869-456907	CGTTCTTGTGTTAGGGGGGTGGGGGTACCGAAGCAGAA
scaffold107203_0020	scaffold107203_0019	7AS-11612-91001	448864-448908	CCTCCCCCCCCCCCCCCCCCCCCCCCCGACTGCAATTGCGTCTT
scaffold107203_0026	scaffold107203_0025	7AS-11612-91001	342733-342796	GGTTGCTGCCCTGTGGGAAGCACGCCCCCCCCCCCCCCCCCCCCCCCCCCCCCCCCCGTCTCT
scaffold107203_0030	scaffold107203_0029	7AS-11612-91001	263340-263366	GTAACCCCCCCCCCCCCCGGTACTCC
scaffold107203_0031	scaffold107203_0030	7AS-11612-91001	245414-245491	AGGTAGGGGGGCGCGCCTACCCCCCCCCCCNNNNNNNNNNAGGCGCGCCCTCATGGGCCCCCTGTTGCTCCACCGAT
scaffold107203_0032	scaffold107203_0031	7AS-11612-91001	225533-225582	CCACGAGGTAGGCGGGCGCGCCTACCCCCCCCCCAGGCACGCCCTCCAC
scaffold107203_0033	scaffold107203_0032	7AS-11612-91001	167201-167274	GAAAAAACGCCACTTAGCCTCATTTTGAGATATATATATATATATATATATATATATATATAAATGGAACCAA
scaffold107203_0034	scaffold107203_0033	7AS-11612-91001	141938-141983	GAAAATTCTTCACCAAATTTTAAGGNNNNNNNNNCATTGGCCCCC
scaffold107203_0035	scaffold107203_0034	7AS-11612-91001	140363-140401	GTCAACTGCGANNNNNNNNNNTTCCGATGAAAACCGCG
scaffold107203_0039	scaffold107203_0038	7AS-11612-91001	117045-117074	GGTGATCAAGGGGGGGGGGGGCTTGCCTG
scaffold107203_0040	scaffold107203_0039	7AS-11612-91001	114098-114211	ATCTCTAGCCGTTGCCCCTCTCCTCCCCCCCCCCCCCCCCCCCCCGCAGGACGCATAAAAATCGCCCCCTGGGCCACATATTCGGCGTGGTTTCGCGTTCAATTATCAACACA
scaffold107203_0041	scaffold107203_0040	7AS-11612-91001	111979-112011	TCAATGTGGACCCCCCCCCCCCCCCCCCTCTC
scaffold107203_0053	scaffold107203_0052	7AS-01016-00001	178486-178539	CGCCCTCCCCGAAACCACTCCCCACCGCCNNNNNNNNNNCCCCCCCCGCCGAG
scaffold107203_0054	scaffold107203_0053	7AS-01016-00001	174273-174405	GCGGGTATACGCGAGAGCGAAAGACGTACGGGACCACGGCGGGACGACGACGGACGGCGGCGCGCGGCGTTTGGGGCGGCGGCGCGAGACGGCAACGACGACGGGCGGCGGCGGGGACAGCGACGTCGACGA
scaffold107203_0056	scaffold107203_0055	7AS-01016-00001	156290-156493	AGCATTGCGGGGGGGGGGGGGGGGGGGTTGGATGAACAGTTCCCGGTGGGGGTGGATGAATAGGACCCCGTGGTGTTGCCTCTGGATGAACAGGACCCTGATCGATCGAGCTGGTTGGGGCTGGATGAATAGGACCCCGTGGAGGGCTGGATGAACAGGACCACCCCGTGGAGGGCAGGATGAATAGTAGACGATGGAGGGCA
scaffold107203_0059	scaffold107203_0058	7AS-01016-00001	112887-113180	GACTAAAGGGGGGCATTAGTCCTGGTTGGTGCCACCAACCGGGACTAATGCTTGGACTATATAACAAACACTTGTGAAAATTTTCAGTTTTCATCGCCAGTTGCCTCCCCACCCCCCACCCCACCGACGACGCTGAGCTCATCGACGCCGTCAGGCTGCTCCACCTCGCTGTCTACGCCGCCGCCGCCAATGCCGTCGCCTCGCCGAGCCCGCGTCGTCCTCGTCGTCGGCATCCCCGAGCCCACCGTCCTCGTCGTCCCCGTCGCCGCGTGCCTCCCCGAGCCCACCCTCCT
scaffold107203_0061	scaffold107203_0060	7AS-01016-00001	29343-29496	GGAACCAGCCCCTGATGGGCTGGTGCGCCCCACCCAAGGGCCCAAGGCGCCTAGGGTTGGAAACCCTAGGGGGCCGTTGCCGTTGCGTTGCCCCCCCCCCCCCGAGGGGGCATGCGCCCCCCTAGTTGGAAACCCTAAGGGGGCCGTTGCCCC
scaffold107203_0066	scaffold107203_0065	7AS-11610-00002	342397-342435	GACTCCCCAAATCAATTCTCAAACCAATACCAACCATT
scaffold107203_0067	scaffold107203_0066	7AS-11610-00002	340882-340912	CACTTCCTCCCCCCCCCCCCCCCCCCTCTT
scaffold107203_0068	scaffold107203_0067	7AS-11610-00002	324289-324433	ATATATATATATATATATATATATATATATATATATATATATATATATATATAGGGTCGCGCTATTCGTCACGCTAGGTGAGGAATAGTTATTTTTCACCCCCTCTCTATTTTGACATCAATTCACCGTATTTTTACGTTTCGT
scaffold107203_0069	scaffold107203_0068	7AS-11610-00002	318163-318495	TTTATGGAAAATTTTAGTTTGGGCTGGGGGGGGGGGGGGGGGGGGGGGGTTTCAGATGGAAATTTTAATAGTAAAAACATCAGTGCGGTGTTACTTCGTGCCACACATGTGGCACTTACCATTTGGGAAATCCAATCACCTATAGCACTGCATTAGACTGTAGCAGCTACTTAGCTGAGCTCCTGTAGAACAACAGTACCGAGTCATGTAGGTCTTTGTAGAAACAACCCGGAGATCGATATTTTTGAAGCAGATTGGTACAACCACTACCATCATCACCTTGCTCACGTTGCTGAAGCCCCCNNNNNNNNNNCCCCCCCCCAAAAAAAACT
scaffold107203_0071	scaffold107203_0070	7AS-11610-00002	258109-258147	TCGTAGCGGGGGGGGGGGGGAGGTCAGGCTTGAACTTG
scaffold107203_0075	scaffold107203_0074	7AS-11610-00002	190730-190767	GGTGGCATAACTGATAACCCCCCCCAAAATCAACCGG
scaffold107203_0078	scaffold107203_0077	7AS-11610-00002	163840-163932	ACTAGCATTAACACGTTATTTGGGATGTGGCTAGATGGTGTGGAAATCAGGGGCGGAGCTACGGGGGGACAAGCGGGGGCCAGCCCCCCCCC
scaffold107203_0085	scaffold107203_0084	7AS-11610-00002	40897-40958	GGAGGGTTTGGGGGGTTCAATTCCTCCTAGTGGAGAAATACCCCCCCCCCCTTCCTAAATA
scaffold107203_0088	scaffold107203_0087	7AS-11610-00002	33250-33313	GGGCTGACCACCCCCNNNNNNNNNNCCCCCCCCATTGTAAGAGTTGCAGCAAGTAACAAAAAA
scaffold107203_0089	scaffold107203_0088	7AS-11610-00002	22037-22301	TGGGGGTTTCTTCTGGATTTTTTGTCATTTTTATTTTTTTGTTTTATTTTATTATTATTTTGTTTTTCTCTACTTCTTCAATGGTTTTCTTCAGTTTTATTATTTTTTTGGTTTTCACTAATTTCCTTTGTTTCTTTCATGGTTTTCATTGGCTTTTCTTTTTTTTCTTCGTCTTTGTATCTTTCTTGGTTTCCATGGGGTTTTTTGCTTTTCTTTCTTTTTCGATTTTACATCTTCATTTTTATTTTCTTTCTTTCCTTATTT
scaffold107203_0104	scaffold107203_0103	7AS-00008-00001	371747-371795	TACGTTACCAACATTTTCAAATTTGGGGGGGGGTTGGTGTTGGGTGGT
scaffold107203_0105	scaffold107203_0104	7AS-00008-00001	345981-346374	TATATATATATATATATATATATATATATATATATATATATATTTATTTATTTATTTATTTATTTATTTATTTATTTATTTTGCAAAACTACTAATGGCGCACGGCCAGGAGGTGCGCCATTAGTATGTTGGGTTATTAATGGCGCATGGCTGTGTGGTGCGCCATTAGTAACCTGGGACCAGCTCCACCCCGCCGACGACCCACCGCACTCTCCCTCGCTCCACCGCCGCCAACGACCCACCGCACCCTTCCCGACCCGCTCCNNNNNNNNNNCCCCGCACCCTCCCCCGCTCCACCGCTGTCGCCGACCCCCGGCACCCTCCCCCGCTCCATCGTCACAAATGAATGCAACTAAAAATCCAAAAAACCAAATTTGTTTATATTTTCAAATA
scaffold107203_0110	scaffold107203_0109	7AS-00008-00001	316282-316365	TGGTCAACAAGTAAGCGGGACGGCCCACCCCTCTGAAAATCAGGGAGGGGGGGGGGGGGGGGGGGGGGGGGGAGGTTTGTGAT
scaffold107203_0111	scaffold107203_0110	7AS-00008-00001	312856-312879	ACGAGCCGGGGGGGGGGTGGGGG
scaffold107203_0112	scaffold107203_0111	7AS-00008-00001	306477-306575	TTCAAAACTGATATGGCGATACACGGGGGGGGGGGGGGGGGGGGGGTAGAGTTTGAAAATTGCCCTATAGTCCCGGTTTGTGTCTCCAACCGGGACTA
scaffold107203_0113	scaffold107203_0112	7AS-00008-00001	293002-293047	TTTCACAATGTATCGGGTGCATATTGGAGTACCGGGGGGGGGCGG
scaffold107203_0114	scaffold107203_0113	7AS-00008-00001	278068-278137	TTCGGAATGTATCGGGTGCATATCGGAGTACCGGGGGGGGGGGGGGAGGGGGTTATCGGAACCCCCCGG
scaffold107203_0115	scaffold107203_0114	7AS-00008-00001	273465-273539	ACTAGGGGGGGGGGGGGGGTGATGTGTGGTGTCGGGGCCTGGACGTCGATCACGTTGATCGAGTCATCAAAACT
scaffold107203_0116	scaffold107203_0115	7AS-00008-00001	263260-263291	TCAACCCCCCCCCGTTTTAGCTTTCCTTATT
scaffold107203_0117	scaffold107203_0116	7AS-00008-00001	253178-253229	TGGAAACAGCTTAGAGCATTTACAGCTGGGCACCCCCCCCCCCCCCCCTTG
scaffold107203_0118	scaffold107203_0117	7AS-00008-00001	237431-237737	AGGGAGTGGTGGTGGTGGTGCTCCGGCGACGTCCGGGCGGCGGTGGTGTGGACGGGGCGGCGTCCGGGCGGCGGGGTCGCGTCGAGGCGGCGGGGCNNNNNNNNNNATCGAGATGGAGGGGGATCGAGGTGGGCTCCACAAAATTTTTTTTAGCATTTAAAAAGCTGTTTGATACTTATTTGTGTTTAAATATGTTCAAACTTGTTTAAATAATAACAGTAATATTTTTTTATAAGACAGTAGCATTTAAAAAGTTGTTTGATACTTATTTATAAGACGGTGCGTGGGGTGCGGGGGGTCGGCGGC
scaffold107203_0119	scaffold107203_0118	7AS-00008-00001	229064-229183	TATATATATATATATATATATATATATATATATATATATATATATATATATATATATATATATATATATATAGCTCTAACTAGCTAGCTAGCTAGGGAGAGAGTGGGAGGAGAGGGAGA
scaffold107203_0121	scaffold107203_0120	7AS-00008-00001	217898-218025	CCATGAACCGGTACTAAAGGAGTCTGGCCTATAGTACTGGTTGTTGCAGAAACCGGCACTATATGGCAATTTTCAAACTCTACCCCCCCNCCCCTTCCCCGTGTGTCGCCATTTCAGTTCTGAAAAA
scaffold107203_0123	scaffold107203_0122	7AS-00008-00001	203956-203976	GTGTGCAGGACCTACCCCCG
scaffold107203_0125	scaffold107203_0124	7AS-00008-00001	164093-164156	GCGCTGCAAGGGGCTCTAGTTTGGACCAACGCTTAGACAAGCACTGGCCCCGGGGGGGGGGGG
scaffold107203_0128	scaffold107203_0127	7AS-00008-00001	138706-138742	GGCAAATATAGAAAATACGGATGTTTGGGGGGGAGG
scaffold107203_0129	scaffold107203_0128	7AS-00008-00001	114632-114666	GGTGAAAATCGGGGGGGGNNNNNNNNNNGGGGAT
scaffold107203_0130	scaffold107203_0129	7AS-00008-00001	106166-106260	CGCACATCTCCCGTGACAGGCCACTGGTAGAGGTCAAGCACCTCTGTGAGAATTGTGCTAAGCCAAAGCGAGAGGGGGGGGGGGGGGGGGGGGG
scaffold107203_0131	scaffold107203_0130	7AS-00008-00001	91550-91744	CGCGCCTGGGTCGGGGGCGAGCGCGCCGAGGTCGGGGGCGGGCGCGGCGGTGCGACGGTGCGACGGGGCCGGGGAAAAGAGAGTGGGGATTTGGGGGAAAAGAGGCGGGATGAAGCAGGGAGAGGGAGAATTTTGGGTTAAGTGGACGTAACAGTAGAGCGTTTACACGAAACGCGCTACTACTACCTTGACTA
scaffold107203_0135	scaffold107203_0134	7AS-11825-00001	137348-137415	GCCGATGTCTCCCCCCCCCNNNNNNNNNNCCCCCCCCTCCACCGCCTTTAGATTGATGTTGACGCCA
scaffold107203_0136	scaffold107203_0135	7AS-11825-00001	127808-128692	TGCTTGTTTTTTTCAGATTATATATATATATATATATATATATATATATATATATATATATATATATATATATATATGTATATATGTTTGTATGTTCTCTGTGTATATATGTATATATGTTTTGCTTTTTGCTTTTTCATATATTATATGCTTGTTTTTGCTTCAGATTATATATATATGTATATATGTTTGTATGTTCTCTATGTATATATTATATGCTTGTATTTTGCTTTTTTATAAAAATGTATATATGTTTGTATGTTCATATATGCAAAAAAAGTTAGATTTATATATTTAGAAAAGGATTATCTATATATGTTCTCTGATTTAGTACATTTTAGGTTACTTTCATTTTTAGAAAAGTTTTATATATTTAGGAGAGGAAAAGAAAAATAAGAA…
scaffold107203_0151	scaffold107203_0150	7AS-11867-00001	61304-61951	ATATAATAAAATGTTAATTAGATAATGAAATCTCATATAACTAAATTAAATATATATCTAACATATAATTTATATCTAATTCATTTAACATTTGACATTAATATCTAACATATGTTCATATATAGGTGAAACATTAAACACTTACTAGTTCTATTAATTCAACTAAATAAACTAGTTCTATTAATTCAACTAAACTAGTTCTATTAATTTCTTACTAATAAAGTAGGTAGTTCTATATAGTAATATTTTGATTATATCATCAAATCTCATATACCTAAATTTTCTTACTAAAAATAAACTTGTTCTATTAATTTTCATACTAAAAATAAACTAGTCATATTAATTCAACTAGCTCAAATCTCATATATATATACCTAATTAATATCTAGCTATACAAAT…
scaffold107203_0188	scaffold107203_0187	7AS-11307-00006	384289-384361	CGTGGAGCCACCTGCTCAACAATCTCACCCCCCCCCCCCCAAGCCCCCCCCCCCCCCAAGCGGACATCGCGG
scaffold107203_0190	scaffold107203_0189	7AS-11307-00006	342345-342400	TGTGGCACGCCAGTGGACGCGGATATACCCCCCCCCCCCCCCCCGTGTGTGTGTT
scaffold107203_0191	scaffold107203_0190	7AS-11307-00006	321966-322067	CGGGACTAAAGGGCCCATTTCTCAAACTCTACCCCCCCCCCCCGTGTATCGGCATTTCAGTTCTCAAAAAAACAAAAGAAAATGATAAAAACTTCAAAAAT
scaffold107203_0192	scaffold107203_0191	7AS-11307-00006	307773-307882	GACTCGTGAAAGAAAAAAAAAACAGAAAACGTGTTTTTTTTCGTTTCCGAAAGGCACGGCCGTGACTCTCGCTAAAGCACAACCGTGCCTCTTGCGAAAAAAAACCGTG
scaffold107203_0194	scaffold107203_0193	7AS-11307-00006	287291-287318	TAATATATATATATATATATATATATA
scaffold107203_0196	scaffold107203_0195	7AS-11307-00006	235149-235688	CAGTTGGTCACCTCATTACCACTCGGCCGCCCCACGCGTCGCCATCGGTTGGTCACTTCATAACCATTCGGCCGCTCCGCGCGTCGCCACTCGGTTGGTCACCTCATCACCACTCAGCCGCCCCGCGTCGCCATCGGTTGGTCACCTCATCATCACTCGGCCGCTCCGCCGTCGTCATCGGTTGGTCACCTCATAACCATTTGGCCGCTCCGCGCGTCGTCACTCGGTTGGTCACCTCATCACCACTCGGCCGCCCTGCACGTTGCCATCGGTTGGTCACCTCATAACCATTCGGCCGCTCCGCGCGTCACCACTCAGTTGGTCACCTCATCATCACTCGGCCGCCTCGCGCGTCGCCATCAGTTGGTCACCTCATCACCACTCGGCCGCTCCACGCGT…
scaffold107203_0197	scaffold107203_0196	7AS-11307-00006	215729-215918	GCACCGGAGCTCGCCGGCGATGGCGTCTGCGGCGGCCGGCCGGGAGGAAGGAGGCNNNNNNNNNNNNNNNNNNNNNNNNNNNNNNNNNNNNNNNNNNNNNNNNNNNNNNNNNNNNNNNNNNNNNNNNNNNNNNNNNNNNNNNNNNNNNNNNNNNNCGGCGCGCGGGCCTCGGGGGGCGGCCTTGGGCCC
scaffold107203_0198	scaffold107203_0197	7AS-11307-00006	165687-165727	CGAGGGTGGAGGGCACGCCTGGGGCGGGGGGGGGGGGGGG
scaffold107203_0200	scaffold107203_0199	7AS-11307-00006	116474-116721	CGGCCCTCTCGACCCCCCNNNNNNNNNNNNNNNNNNNNNNNNNNNNNNNNNNNNNNNNNNNNNNNNNNNNNNNNNNNNNNNNNNNNNNNNNNNNNNNNNNNNNNNNNNNNNNNNNNNNGCCGCCGTCGACCCCCGCACTGCCGTCCCCCACGCCGGCCCTCCTCCCTACGTCGGCCGCCCTCGCCCGCGCCAGCCTCCTCCCCGCCGGCCGCCCAGCTCCCCCGCGTCGGCCACCGTCCTCTGCCCG
scaffold107203_0202	scaffold107203_0201	7AS-11307-00006	84147-84176	ACGGGCAGTCTACTAATATATATATATAT
scaffold107203_0203	scaffold107203_0202	7AS-11307-00006	81906-82043	GTGCCGACGGCTAGGCCGTCGGCTTAGGTGCCACGTGTCAGCTACTGGGAGCTCTGTATGAAGGACTATGCCGACGGCCCGGCCGTCGGCATAGCCCTGGTCCACGAGCAGCGGCTGGTCGCCCCATGGCACCCCTA
scaffold107203_0204	scaffold107203_0203	7AS-11307-00006	55893-56034	GGAAATCTAATTGTTCTTTCTTCCTACCGAAGGAAGAGGCGATCTAGCCAGCACTGCAATGCAGTTTCTCAGCCGGCGTCCTCCGGCGCCTCTCTAGCGAGGAGGGGCGGGGGGGGGGGGGGGGGGGGGGGGGGGGGGGGG
scaffold107203_0205	scaffold107203_0204	7AS-11307-00006	46205-46263	CGACTTGCTCAAATTGCAGGTGAACCAATTCAGGCGAACCCCCCCCCCCCCCCCCCCC
scaffold107203_0215	scaffold107203_0214	7AS-12194-00001	265669-265731	CCCCCCCCCCCCCCCCCCTCCCGTGGACCGCCTTTTCAGTTTTAGAAAAAACAAAAGAAAAT
scaffold107203_0218	scaffold107203_0217	7AS-12194-00001	143636-143747	TTTTCTCAATGAACAATACCCGGGAGACTTGGACCCTACGTCCAGAAAGAAAAGAGAAGGCCACGAGGTAGGGGGGCGCGCCTACCCCCCCCGTTGCTCCACTGACGTACT
scaffold107203_0219	scaffold107203_0218	7AS-12194-00001	110844-110868	TCCTCCTTCCCCCCCCCCCAAGTC
scaffold107203_0221	scaffold107203_0220	7AS-12194-00001	94885-94933	TAGGGAGATATAGTGTGTGGGTTCTTGAGAGTTTTTTTTGTGGGGGGG
scaffold107203_0222	scaffold107203_0221	7AS-12194-00001	85932-85985	GAGGCACTTCCGGTGGGTCCGAGCTGACAGCGGGGGGGGGGGGGGGGACGTTT
scaffold107203_0223	scaffold107203_0222	7AS-12194-00001	62680-62849	GTGCGGGGGGTCGGCGGCGGCGGTGGAGCGGGGGAGGNNNNNNNNNNGGGGGGGGGGTGCTCGGCGGCGAGGGGATAGCTATCGAGAGGGAGGGGATCGAGATCGAGTGTCCTCATGAATATTCAATATTTTTTCATATGGAATATGAAAAAATATCATCAAATTTGAA
scaffold107203_0234	scaffold107203_0233	7AS-11639-00001	212073-212130	GGGGCCCCACGAGGGTGGAGGGCGCGCCTGGGGTGGGGGGGGGCCCCCCCGCACTAT
scaffold107203_0235	scaffold107203_0234	7AS-11639-00001	187729-187868	TTACGGGCACTTTTTGAATTCATGAGGACACTCGATCTCGATCCCCCTCCACCACTGCGGACGAGCACCTGCCCCCCCCCTCCCGCACCCTCCCCCGCTCCACCGCNNNNNNNNNNGCACCCTCCCCCGCTCCACCGCC
scaffold107203_0237	scaffold107203_0236	7AS-11639-00001	163399-163481	CACATAATCCAGTCTCACGTATCTCTCTCTAACGGCGAGAGTAAAAAAATCCCACATATCTCACCCACGACCCAACTGTCTT
scaffold107203_0238	scaffold107203_0237	7AS-11639-00001	111636-111662	CACTTGGNCCCCCCTCTGGCAGCTTG
scaffold107203_0241	scaffold107203_0240	7AS-11639-00001	72463-72584	TACAGCATACCCCCCCCCCCCCCCCGCGTGGATCGCCTGTCATCGGGACACCCAATCCAATCTGAATCTGAAAAGGCTGAGATCTCATAAGATGGTCCAAGCTGGAGAAGTAAACCATAAG
scaffold107203_0246	scaffold107203_0245	7AS-11861-00005	206457-206528	GTGTGTTCTTTTTTTTTGGAGGGGGGGGGGGGGGGGGGGGGGGTGTCGCTGGGCAGCATGTGCAAAGTTCT
scaffold107203_0248	scaffold107203_0247	7AS-11861-00005	141340-141434	GGGGACGGCGAGGGGACGGCGATGGGGCGGCGAGGGGACGGCGAGGGGGCGGCGAGGGGGCGGCGATGGGGCGGCGAGGGGACGGCGATGGGGC
scaffold107203_0249	scaffold107203_0248	7AS-11861-00005	101128-101198	CGAGCGCTGCCCGCCGCCCTTCGCCCGCTCACCGCCTGCGCTACTCCGCCGCCGCGTGCCCGCGCCGCTC
scaffold107203_0251	scaffold107203_0250	7AS-11861-00005	54838-54911	CGTCGCGGGCCGCCGTCGCCGCGCCGCCGCGCCCTGGGCCAGCGCCGCGCCGCCGCCCAACAAGGATGGCCCG
scaffold107203_0252	scaffold107203_0251	7AS-11861-00005	52174-52204	GGGGGGGCGGGGGGGGGGGGGGGGGGAGGT
scaffold107203_0253	scaffold107203_0252	7AS-11861-00005	29081-29281	TTTTGTTTTGTCTGCGGGGGCGCCGGGAGAGGGGGCGGACCAGTTGCAAGCTCGACAACAGCCCCGCAACTGCATGTCCCCCAACATGGTTGTAACTAGATTTTTGTTTTGTCGGAGGGGGCGTCGGGAGAGGGGGTCGGCTAGTTGCAAGCCTGACAATAGCCACGCAACTGCAATTGCTGCACCCGACCGCAACTGCA
scaffold107203_0256	scaffold107203_0255	7AS-00073-00001	288249-288318	GTTACCGGAACCTCACCCCCCCCCCCCCCCCGAACCCCCCCCCCCCCCCCCCCCGAGAAGTTCATGGGC
scaffold107203_0257	scaffold107203_0256	7AS-00073-00001	273561-273580	CCCCCCCCCCCCCCCCCCC
scaffold107203_0258	scaffold107203_0257	7AS-00073-00001	249481-249633	GGCTTCTTTGGCCTCTTTATACACACACACACACACACACACACACACACACACACATATATATATATATATATATATTTGGGCTTCTTTGGCCTCTTTATACACACACACACACACAGATATATATATATATATATATATATATATATATA
scaffold107203_0264	scaffold107203_0263	7AS-00073-00001	152651-152712	TCCTTCTAGCTACCCCCCCGCCTCTCACTCTTCCCCTATATCCCCGAAACCAATAAGACCA
scaffold107203_0266	scaffold107203_0265	7AS-00073-00001	137884-137942	TGGCTGGGTTTTTGTTTTTTTTGAAGGGGGGGGGNNNNNNNNNNGGGGGGGTTGGGGG
scaffold107203_0267	scaffold107203_0266	7AS-00073-00001	128959-129036	CCGACGCCCGCACACCCGCCCATGCCACCCCCGACGCGCACACCCGCCCATGCCGCCGATGCCCGCACACGCCCACG
scaffold107203_0270	scaffold107203_0269	7AS-00073-00001	70573-70643	GATGGATACAAGCAAATATTCGTACTCGTGGAACCCCCCCCCCGCGTTGCCTCCTCTGAGGCGACTCGAG
scaffold107203_0271	scaffold107203_0270	7AS-00073-00001	59836-59936	ATAATCGCAAATGTGTCATCTCGTAAATAAGGTCTGGATTCTATGTCAGACGGACCCCCCCCCCCCCCCCCCCCCCCGCGCTCACCAGAACTAGAGGAGG
scaffold107203_0272	scaffold107203_0271	7AS-00073-00001	54481-54588	CGCTCGCGGGGGGGGGGGGGGGGGTACATCGCCTTCCCTTGACGCGTAATGATATCTATCGCTCTCTGCAATACATTCTTTTTGAGAATTGCCGACACTTTATTGAT
scaffold107203_0273	scaffold107203_0272	7AS-00073-00001	51054-51309	TCGGGGACTCGTCGGAGAGGGACGGGGACAGTGGTGGCCGCTGGCCACGTCAGAGCAAGGTGGACGATGACGGGCGCGTTCGGGCGTGGATGGGGAACCGGGGGAGAGGAAGCGAGCAGGGGCTCTGGTGGGGAGAGGGAGAGGCAGAGAGAGCAAGTGGGCGAGTGGGGAGGGAGCCCGAGGCGTCGGGGGGGGGNNNNNNNNNNGGGGGGTCTTATCCCTCTCTCGCCGGCGACGGCGAGTGGGTTCGGCGGG
scaffold107203_0275	scaffold107203_0274	7AS-00073-00001	32883-33500	AGCTCTTGCACAAATTATAATCATGGTTTTCCTACAAAGGTTCATGATGCCCCCCCCCCCCAACACACACACACACACAACTCACACAAATTAAAAAGATAATCTAAAAAGGAAATCACATAAGCGACTATACCCGCCCAAGAGAGCAATAACCAAAAAGAGAGACAAGCGGCCACGGCCTTGGAAAAACCTGCTCATGGGACCAAGAGCAAAAGCCTTTAGGCGCCTAATAAGGATGGCCACTGGCACAATCAACAAATTCAGATTTTTAATTTTACATATATTTTGGAAACTATCGTCATAGGTATTAAGAGAATGTGTTTTTTGAATGTAGAATATACTGTTATTTTCTAAAAACTATTGCAATAATATTGAGACATTGTCCCAGTACCACAATAT…
scaffold107203_0276	scaffold107203_0275	7AS-00073-00001	30769-30781	CGTGAAATAAAA
scaffold107203_0277	scaffold107203_0276	7AS-00073-00001	26855-26912	GAATATCAGAAATATTTATTAAATTTTTGTATTCGTAATTATTTTATAATTTGAATA
scaffold107203_0278	scaffold107203_0277	7AS-00073-00001	5926-5968	TGAGTGCTTTCAAGTCTCAACCCCCCCCCCCCCCCCCCCCAT
scaffold107677_0003	scaffold107677_0002	7AL-12348-00000	451651-451678	AGCGGGGGGGGGGGGGGGGGGGGGGGG
scaffold107677_0004	scaffold107677_0003	7AL-12348-00000	449733-450282	GATGAACAGTGAGCGTTGCGGTGGGGGGGGGGTTGGATGAACAGTGAGCGGTGGTGTTGCTTCTGGATGAACAGGACCCCGTGGTGTGGTGGAGGGCTGGATGAACAGTAGACGGTGGAGGGGTGCCCGTGGAGGGGTGGATGAACAGGACCCCGTGGTGTGGAGGGCAGGATGAACAGTAGACGATGGAGGGGTGCCCGTGGAGGGGTGGTTGAACAGGACCCGGTGGTGTGGAGGGCTGGATGAACAGTAGATGGTGGAGGGGTGGTTGAACAGTAGCCGGTGGAGTAGCGCGCGGTGGAGGCTGGATGAACAGGAGCCTGTGGAGGCTGGAGGAGGTCGACGGTGGATGAATAGTAGATCGTGGAGGCTGGAGGGGGTCGACGGTGGAGATGAACA…
scaffold107677_0005	scaffold107677_0004	7AL-12348-00000	383295-383298	CCG
scaffold107677_0006	scaffold107677_0005	7AL-12348-00000	376513-377605	AGCCCCAGTGCGGTCGACAGCCCAAGAAACCCTCACACATGGACACGAATGCAGCGAGATAGGCAATGGAGTTTGGAGTAAAGTGATGGAGCTGCGCTCCAAAGAAATTCAAGAAACCACGGAAGAAAATGCTTGGTGGCAAGGAAAACCCCCGATCGACATGAGTGGCTAGAAGCACACACTCACCCTCTTCTGGCTGTGGCTGCCACTCCTTCCCCGGCAACCTCGCAGCTCCGTGAGGGATCAAGCCCTCGTTGGCCATGTCGAGGAGGTCCTTCTCCGTGATGGTCGACTGGATCCAGTCGCCTTGGACCCAGCCTTTCGGCAGGCGGGATCTGGACGAGGATCCTCTGCGGCTGGTGGATCTCCCCTTCGCCTTCTCCGATGCCGACGCCTTCT…
scaffold107677_0007	scaffold107677_0006	7AL-12348-00000	374169-374728	GCAGTCGTCAAGGTCTCACCAAACATACCTTCAGTCTCCTCCTTTGCCTTTGTCAGCTTCTCCTGAACCAGTTTCAAGCTCAGCTCGACTTGAGTATGCTTCTGTTCCAGTTCTGAGTAGCGAGTCACAAGATCACAAGAGTTCTGCGAAGAACCAATCGACTAAATGTCAAAAATAATTCACTTCCGAGTGAAAAGGGAAAAACACACGTTTCTAAGACTACAGCCGAACACAAGCATTCGACCGTAGTCTCGGGGACTACACCCAGTGGGTGCACTCAGCGTGCCCCCACTAATCCTGTTGAAGACAAAGTCGACCAGTCGACCTCAAAAAAAAAAACAGTGTGCGAGACGCATTCTCTAAGACTGTGATCAACTGCAAGCAGTCGACCACAGTCTC…
scaffold107677_0009	scaffold107677_0008	7AL-12348-00000	356623-356702	GCGGGCGATGCGGCGAGCGGCACGCGCGAGGCGGCGGGGCAGCGGGGCAGGCGGGCGCGGGCGGCGGCTCGGGCGCGTG
scaffold107677_0010	scaffold107677_0009	7AL-12348-00000	250874-250918	TGTGGGGATTGGTAGGCCCGCTTGTAGGGGGGGGGGGGGGGGGT
scaffold107677_0011	scaffold107677_0010	7AL-12348-00000	227615-227721	GTTCTTAGCGGGGGGGGGGGGGGGGGGGGGGCAGTCGCTGATGAGGGCGATAACCCTATCGTGCCAGTTCTTCCTCTCCACTGGTCCTGTGAGAACACGACCCTTG
scaffold107677_0013	scaffold107677_0012	7AL-12348-00000	63840-63886	TTGCTCCTCCCTCCCACGTCACCGCCGCCGCCACACACTGCCGATC
scaffold107677_0014	scaffold107677_0013	7AL-12348-00000	50572-50652	CCGCCTGCTCCGTCACCGACGCACCTCGACGACCGCGCCGCTACCTCCTCGCCGGCCGACCACCGTCCGTCGCGCCGCTG
scaffold107677_0015	scaffold107677_0014	7AL-12348-00000	32096-32298	CGATCCGGGCCCGAGCGCCCCGCCGCCTACCCCCTCCCGCGCGCCGGCGACGAACCCCGCCACCGCGCCGGCATCCGCCTGCTCCGCCACCGACGCGCCTCGACGACCGTGCTGCTTCCTCCTCACCGGCCGACCACCGTCTGCCGCGCCGCTGCCCGGCGACCGCGCCCGCGCCGCCCTTGCTGCCCGGCGCCGCCACGCC
scaffold107677_0017	scaffold107677_0016	7AL-12349-00001	473971-474193	CGCAGGGAACGGCGGAGGGCGGCGGAGGCGGAGATGGCCGGAGAGGCCGGGCGGCGAGGCGCGGCCGGGGACGGTGGCGCTCACCGGCGCGGTCGGTGGCCGGCCCGGTGCGGCGGCGCTTGCCGGCGTGGCGGCCGGCGAGGTCGGTGACGGCGGCAGGTGGCGGCTCGGGCGGTGGAAGGAACCGGGCGGCGGGGCGCGGTGCGATGGGCCCCGAGGGCC
scaffold107677_0018	scaffold107677_0017	7AL-12349-00001	389031-389095	CCTCCGGTGGGTCTGAGCTAACAGGCGGGGGGGGGGGGACGTTTTTTTCGTGAAATACGTTGGC
scaffold107677_0020	scaffold107677_0019	7AL-12349-00001	344391-344633	GGCGCGNNNNNNNNNNGGCGCGGGGCGGCGGTGGCTGCGGGCGGCGGTGGTGGCGGTGGGGTGTTGGGGTTGCGGGGGCGGCGGTATATAAGGGCGGGGTGCAGCGGCTTGGAGTAGGGGCCAAGGCGGGGCGGCGCGGAGTCCAACTCGGACTTCGGTCCGAGTGGCGGCGGCGGCGGAGGCGCGCGCGCGGCAGGCGGCTGGGCCGGCCTGGCTCGGCTGGGCCCTAGGCCCAGTCGGGC
scaffold107677_0021	scaffold107677_0020	7AL-12349-00001	291901-292002	CCACCGAGGCGCTCCGCCCCACCGCCTACCTCCTTCACCGGCCGCCGCCCGCGCCGGCGAGCGCCTCTGCACTGGGCCGGCCGTCGCCCCGCGCTGGTGAG
scaffold107677_0022	scaffold107677_0021	7AL-12349-00001	247072-247297	CCTCCGAGTGAGAGGGTTGCTCTTCACTTGGAGTATGTTTTGAAACTTAGGCGAGTATGGGGTCGCAACTAAGCCCCCGAGTGAGAGGGTTGCTCTTCACTCGGAGTATGTGTTGAAACTTAGGCGAGTACAGAGTCACGGCTAAGCCCCCGAGTGAGATGGTTGCTCTTCACTCAGAGTGTTTTATAACTTAGGAGAGTACGGGGTCGCAGCTAATCCCCCGAG
scaffold107677_0023	scaffold107677_0022	7AL-12349-00001	240332-240393	ACCACACTTCCCCCCCCCCCCCCCCCCCCCCCCCCCCCCCCCCCCCGCCGGCTGCGAGGGC
scaffold107677_0024	scaffold107677_0023	7AL-12349-00001	226447-226531	GCCGCTCGCCGCCGCCGCCGTCGAGCCGCGCCGCCGCCGCTGCTGCCCACCGGAGCCACCGCCCCGCCGCCCGCCGGAGTTGCC
scaffold107677_0025	scaffold107677_0024	7AL-12349-00001	140705-140936	TACTTTAGAAGAGAGTGGGGTGTTAATGTGCTCGTGTGTTCATGTCTTGGGGAGAGAACGGCGTGTGTGTGTGGGGGGGGNNNNNNNNNNTTGGTGTTCATACTTTAGAAGAGAGTGGGGTGTTAATGTGCTCGTGTGTTCATGTCTTGGGGAGAGAACGGCGTGTGTGTGTGGGAGGGGGTGGGGTTGGCTTCAGATAATGAGTTAGGTGTCTATATTTGAGGGACTTTA
scaffold107677_0026	scaffold107677_0025	7AL-12349-00001	134155-134246	TATATATAGGAGGAAGAAGTATGTCGGTGGAGCTACGAGGGGCCCACGAGGGTGGGGGCGCGCCTACCCCCCCCCCNNNNNNNNNNCCCCC
scaffold107677_0031	scaffold107677_0030	7AL-11877-00000	1258671-1258807	TTTGACCAGTTTGGGATTGTTTAGGGGGGGGGGGGGGGGGTAAGGGAACCGGAAAAAACTTCAGGGGGTTATGTGAACCATGGACTCTGTTCGGGGTAGTAAAATGAACTTTTTTCTTTAGAATTTGTGTCCAGCT
scaffold107677_0032	scaffold107677_0031	7AL-11877-00000	1250495-1250656	GCGCGTTGCGCATTGGTTGGCAAACATCATCTGCTCTATTGGCTACACACGCACGCCCTCTGCAGGAGGTTCCATGTTTGATCCTCCTTCGCGCACAGACTTTGGGGGGGGGGGGGGGGGTCACAGTTCAAATTGAAACTATAAATGGGCCGGCTCAACGT
scaffold107677_0033	scaffold107677_0032	7AL-11877-00000	1181813-1181859	GCTACCCCCCCCATATATATATATATATATATATATATGGGGGGAG
scaffold107677_0034	scaffold107677_0033	7AL-11877-00000	1144425-1144438	CGCGGCGGCGCGG
scaffold107677_0041	scaffold107677_0040	7AL-11877-00000	966654-966762	TAGCACTAGACTATTACCGCATTCTCTATTCTTTTATATATATATATATATATATATATATATATATATATATATATATATATGTTCATTCATGACATTCAGCACCCG
scaffold107677_0046	scaffold107677_0045	7AL-11877-00000	840783-840960	GGAGGCGAGGCGCGGCCGGGTCGCCGGCGTTGAGGAGCCGCGGCTGGCGGGGATCGAGCGAAGGAAGGCGGCGCGGGCGCCCTGGCGGCGGGGCGAGCGGCGCTTGGGAGACGGGCCTCGGGGGCCTGGGACGGGCTCCGCGGGCCGGCGGGACTCGCGGCGATGTGGGGCACCAGC
scaffold107677_0048	scaffold107677_0047	7AL-11877-00000	747489-747545	ACTAAGGCCCATCATGGCCCATATAGCTCCGGGGGGGGGGGGGGGGGTTCCGGTAA
scaffold107677_0050	scaffold107677_0049	7AL-11877-00000	698275-698875	GGAGGGTTGGATGAACAGTAGACGGTGGAGGGATGCTCGTGGAGGGGTGGATGAACAGGACTCCGTGGTGTGGAGGGCAGGATGAACAGTAGACGATGGAGGGGTTCCCGTGGGGGGGTGGTTGAACAGGACCCCGTGATGTGGAGGGCTAGATGAACAGTAGACGGTGGAGGGGTGGACGAATAGTAGCCGGTGGAGTAGCGTGCGGTGGAGGCTGGATGAACAGGAGCCCGTGGAGGCTGGAGGAGGTCGACGGTGGATGAACAGTAGCTCGTGGAGGCTGGAGGGGGTCGACGGTGGAGATGAACAGTACCCCGTGGAGTCCCGTTTTGCGGTACGCCACACCCCTCCCGATGAACAGGACCCCCGTTTCGACCGTAGCGCTCCAACACAAGTCCG…
scaffold107677_0051	scaffold107677_0050	7AL-11877-00000	685346-685378	GAGAGAGAAGGAAGGGGNNNNNNNNNNGGGGG
scaffold107677_0052	scaffold107677_0051	7AL-11877-00000	683282-683324	ATCACCCAAACATCATTACTACGGGCATACCCCCCCCCCCCC
scaffold107677_0053	scaffold107677_0052	7AL-11877-00000	682130-682187	GGGGTGGGGGCAGGACCAGAGCACCCCGCCCCCCGCCCCCCTAAAGTATTCATGGTT
scaffold107677_0054	scaffold107677_0053	7AL-11877-00000	672487-672884	CTGTTTCTTTGCGGGGCTGTATGTTTTTTTTTTTGAGAAAATGTGGAGCTATATGTGCGTGCGTGTGTGTGTTTTTTTTTCTGCAGTGGAAGTTCTCTGTGGGGATTAGTCACAGGGCCAGGCCCGGGGAGGAAGAAGATACTGACTTATCATCGCTTAATTGTGCTGACAAAAGCCCGGAAAACAGAAAAAGTAAAAAGAGCCGAGGGGCTCCCTCGGTTTCTCAGCTACTCCGGCGGTCCGGCCAAACCGAGCCCGCTTCTCCCCCTCGGTCTCATCGAAAACCCCTCGTCCCCTCCCTATTACTCTCCCTCCCACCTGCTCTCCCCGCCGCTCCAGAATCGCCGCCACCTTGCTGCGCTCACCAACAGCACGCGCGCCCCCCAGATCCCCCCCT
scaffold107677_0055	scaffold107677_0054	7AL-11877-00000	669709-669826	AGGTGCATGCAAAATTCACCCTCCATTTGTCCCCAAATCCTCAAATTGTCCAGAGAAATGCATATGATTGGGGAGGTGGGGGGGGGGGGGGGGGGGGGGGGTTTGAAAAGAGAAAGG
scaffold107677_0056	scaffold107677_0055	7AL-11877-00000	665979-666053	ATTAGTGCCCTATTGCCTATTTACATCTGTTGGGGGGGGGGGGGGGGGGGGGGNNNNNNNNNNGGGGGGGGAGG
scaffold107677_0062	scaffold107677_0061	7AL-11877-00000	488742-488881	CGTGGGCAGCCGCGCCCACTTCGCCGCCGGCCCGCCCGGGCCTAGGCGGGGCCCCCCGGCCCGAGTCGCCGTCGATGCCCACCGGCCGCCGTGCCGCCGCAAGTCCCCGCCGCCGACCACCGCCTCGCCGCCGACGCCG
scaffold107677_0064	scaffold107677_0063	7AL-11877-00000	427126-427154	TAGGGGAGCGCCTACCCCCCCCCCCCCC
scaffold107677_0065	scaffold107677_0064	7AL-11877-00000	408186-408284	CCCAAATCTTGAGGGCGAGATCCATCTTAAGGGGGGGGGGGGGGGGGTAGGTTTGTAACATCCCAAATTTTTAATTTGGATGCTATACATAGGTCACC
scaffold107677_0066	scaffold107677_0065	7AL-11877-00000	404914-405009	GAGAGGCGTCGCGAGGCGACGGCGGCGCGGCGCGGCGAGAGGCGTCGGCGGCGCTGCGGGCGGCGGGGTGGGTGGTGGTGGCGAGGCTCCGGGGG
scaffold107677_0068	scaffold107677_0067	7AL-11877-00000	355087-355253	ACAACAACAACAACAACAACAACAACAACAAAAACAAAAACAAAAACAACAACAACAACAACAACAACAACAACAACAACAACAACAACAACAACAATAACAACAACAACAACAACAACAACAACAACAACAACAAAAACAAAAACAAAAACAACAACAACAACAA
scaffold107677_0075	scaffold107677_0074	7AL-11877-00000	283469-283515	TCAACGATCCTCTCATCGGGGGGGGGGGGGGCGGGGGGGGGGGGGG
scaffold107677_0077	scaffold107677_0076	7AL-11877-00000	183510-183928	TTCACTCGGCCACCTCGCGCGTCTCCACTCCGCGGGATGGGTCTACTTCACTCGGCCACCCCGCGCGTCACCACTCCGCGGGATGGGTCTACTTCACTCGTCCACCCCGCGCATCACTACTCTGCGGGACGGGTCTACTTCACTCGGGATCCCCGCGCGTCGCCACTCCGCGGGACGCCTCTACTTCACCAGGACGCCACGCGCCTCGTCACTCCGCGGCACACATCTACATCATCCGGATGCTTCATGCGTCGCCACTCTACGGGACGCGTCTACGTCACCTGGACGCCCCACATCGGTTGGTCACCTCATCACCGCTCGACCGCTCCGGGCCTCGTCAATCGGTTGGTCACCTCATCACCACTCGACCGCTCCGGGCCTCGTCAATCGGTTGGTCAC…
scaffold107677_0081	scaffold107677_0080	7AL-11877-00000	125531-125589	GTGTCTCTAGGGTGCCCCTACCCCCGTATATAAAGGAGCAAAGGGGGGGGGGTGCGGC
scaffold107677_0082	scaffold107677_0081	7AL-11877-00000	122504-122638	TTGAAGCTTTTTTTCTCGCGACTTCTCCTCCTTTGGGTTCACCCCCCCCCCCCCCCCCCCGCGCGAGTCTGACGGCCGAGGCTCCGGTCCGTGACAAGGGGTTCGGCCTTTGGGTGGAACGCGCGATATTTAGC
scaffold107677_0083	scaffold107677_0082	7AL-11877-00000	100708-100748	CCCCTCCCCCCTCCCCCCCCNNNNNNNNNNCCTCCCCTTG
scaffold107677_0084	scaffold107677_0083	7AL-11877-00000	70308-70377	CCGGAGAGCCGGAGGGTTACTGGAACCCCCCCCCCCCGGGAGGAGTAATGGGCCATATGGGCCTTAGTG
scaffold107677_0087	scaffold107677_0086	7AL-12071-00002	2849607-2849664	GCGCGTGGTTTTTTTTTTTTTTTTTGCGGGGGAAAACATTTATTAATCAAGTGGTAA
scaffold107677_0088	scaffold107677_0087	7AL-12071-00002	2843944-2843997	CCCGTCGTCGTGGGGGAGGGGGTGGGTGGTTGGGGCTGGTGGTGGGTGTGGGG
scaffold107677_0090	scaffold107677_0089	7AL-12071-00002	2788038-2788189	CACCTGACAGCGGGGACCCACCGGACGGGCCACCAGTATTTTGCGAAAATACTGTTTCCCCCTGACTGCTGGGACCCGCCGGACGGGCCACCGTATTTCGAGAAAAAAACGTACCCCCCCCCCCCGCTGTCAGCTCGGACCCTCGGAAGAG
scaffold107677_0095	scaffold107677_0094	7AL-12071-00002	2326464-2326517	GTGAGAGGCGGGGGGGGGGGGGGGGGTAGCTAGCTAGAAGGAGATTGTTAAGT
scaffold107677_0096	scaffold107677_0095	7AL-12071-00002	2313528-2313728	TGCGGGGGGGGGGGGGGGGNNNNNNNNNNGGGGGGGTGGATGAACAGTGAGCGGTGGCATTACCTCTGGATGAACATGACCCCGTGGTGTGGTGGAGGGCTGGGTGAACAGTAGACAGTGGAGGGGTGCCCGTGGAGGGGTGGATGAACAGGACCCCGCGGTGTGGATGGCTGGATGAACAGTAGACAGTGGAGGGATGG
scaffold107677_0103	scaffold107677_0102	7AL-12071-00002	1959238-1959375	TGTTATATATATATATATATATATATATATATATATATATATATATATATGTGTGTGTGTGTGTGTGTGTGTGTGTGTGTGTGTGTGTGTGTGTGTGTGTTCATTAATGACGCCTTGTAACCGTACACTTTGGTACG
scaffold107677_0110	scaffold107677_0109	7AL-12071-00002	1793348-1793401	TTCCTTTTTACACTTTATCCTTATATATATATATATATACATAAACACTATTC
scaffold107677_0116	scaffold107677_0115	7AL-12071-00002	1473801-1473942	GGGGAATTAGAGAGAAGGATTCATCGTGTTTTATGATACGGAGCCGCCGCCAAGCTCTGTTCTTCCTCGGGGGGGNNNNNNNNNNGGGGGGGGGCAGACCTGGAGTTCGTTCGGGGCTCCGAAGAGGGGAATCCGTCCCTA
scaffold107677_0117	scaffold107677_0116	7AL-12071-00002	1419518-1419662	CGCCCCCTGCCGCCCGTGGCCAGCGGTGCATCGCCCCGCCCGCCGAGCTTTCTCTCCGGTGATCCCCACACCACCGCCCCACCACCGCCGACGACCACCGCCCCCACCCTGAACCCTAAGATAGATAGTGGGGTATCTCTCCAG
scaffold107677_0118	scaffold107677_0117	7AL-12071-00002	1379397-1379443	GGCCCAATAACTTCCCGGGGGGGGGGGGGGGGGGGGGGGTTCCGGT
scaffold107677_0120	scaffold107677_0119	7AL-12071-00002	1321283-1321353	GGCCCCACGAGGGTGGAGGGCGCGTCGGGGGGGGNNNNNNNNNNGGTAGGCGCGCCCCCTACCTCGTGGC
scaffold107677_0122	scaffold107677_0121	7AL-12071-00002	1302532-1302569	TGGCGCGGCGCGGTTGGGCCGCGGGGGCCCCGCACGG
scaffold107677_0124	scaffold107677_0123	7AL-12071-00002	1245259-1245368	TCGTATCCCTCCCCTCGCCATGGCTGGGCGGGGGAGTGCCCCTTCTGCTGATCCTAAGAACCTCGGGAGGGGGCGACGCCGGCTGGACGAGGCGGTGGCGCGCTAGGGC
scaffold107677_0126	scaffold107677_0125	7AL-12071-00002	1226001-1226061	TAGACAAGGAACCCCCCCCCCCCCCACCTGGGTTGATATACATAGTAGCGGCTAGATATA
scaffold107677_0127	scaffold107677_0126	7AL-12071-00002	1223144-1223245	TCAACCACCCCTCCACGGGCACCCCTCCACCACACCACGGGGTCCTGTTCATCCAGAGGCAACGTCACCGCTCAATGTTCATCCACCCCCTCCCCCCCCCC
scaffold107677_0131	scaffold107677_0130	7AL-12071-00002	1132758-1132822	TTGGACTGCTCCCTTCCCCCCCCCCACCACACACACACACACTCACTCTGAGCTTCATCCTATG
scaffold107677_0133	scaffold107677_0132	7AL-12071-00002	1080878-1080970	TTAGACCCCCTCTCCGCACAGTTCTTAGACCCCCTCGCGTGTCCGAAAACTTCCCCGAACCCGACTAGGCACTTGTGACCATTGTGTCCGGA
scaffold107677_0134	scaffold107677_0133	7AL-12071-00002	1039147-1039240	CTCCACGGGGTCCTGTTCATCCATCCCCAACCGGCTCCATCGATCGGGGTCCTGTTCATCCACCCCCACCGAGAACTGTTCATCCAACCCCCC
scaffold107677_0135	scaffold107677_0134	7AL-12071-00002	1017676-1017739	AGGCCGGCCCAACACCCCACTACACCTACTCCACCACTCCCCCAAACCCTAACCGACACCCTC
scaffold107677_0136	scaffold107677_0135	7AL-12071-00002	1001825-1001935	TCAATTTTGCAGTCGTTGGATACGAAATCAAGGGCCTGCAGTTCATCTTCAACCTCCACCCCCCTGAGCCGCCAGCCAGCACCGGCCAATTTTCTCCAGCGATCCCCACG
scaffold107677_0140	scaffold107677_0139	7AL-12071-00002	949808-949981	TACAACAGAGTGACGACACGCGGGGCGGCCGAGTGGTGAAGACATGCACAACCGAGTGGTGACGCGCAGGGGCGGCCGAGTGGTGAAGACGTGCACAACCGAGTGGCGCCGCATGGGGCGGTTGAGTGAGGATGCGCAAGGTGGCCGAGTGAAGAGCTACATGTGCAGCCAAG
scaffold107677_0144	scaffold107677_0143	7AL-12071-00002	766849-766963	CGATCGAGCGATTCCTTCGCTACTGCTGCTAACTAAAGCCGATCGATGCTGCCTCTGGATGAACAGTGAGCGTTGAGGGCGGGGGGGGGGGGGGGGGAGGTGGATGAACAGTTC
scaffold107677_0145	scaffold107677_0144	7AL-12071-00002	744600-744675	CGATGAGGTGGTGTCGCAAAAGACCTTCCCCGACCGGGGGGGGGGGGGGGGTTCCGGAGATCGTCAGGGTGGCGC
scaffold107677_0148	scaffold107677_0147	7AL-12071-00002	687975-688034	CTCGTCACTGCTATTCGAGTGAACGTTCTCGGGGGGGGGGGGGGGTGACTCCTCGTCGG
scaffold107677_0149	scaffold107677_0148	7AL-12071-00002	661179-661249	CGGCAGCCACGGGTCGCCACTCTGACGGGGGGGGGGGGGGGGGCGCCTGGTACTCGAGCGGCGAATCGTT
scaffold107677_0150	scaffold107677_0149	7AL-12071-00002	584052-584100	GGCGGGACGGCGACNNNNNNNNNNGGGACGGCGACGGCGCGTGGCGCA
scaffold107677_0151	scaffold107677_0150	7AL-12071-00002	583226-583323	TATATCGACAATGACATACCCGATAAAAAAATAAGAAGAGAAAGAAGAAGAAAAAAAGAGAAGAAGAAGAAGAAGAAAGGAATAGAGGAGGAGATCG
scaffold107677_0158	scaffold107677_0157	7AL-12071-00002	557183-557376	TGCTCGCAATATGGATGATACCTGAACGATGAAGTGAACATGCATGCTAGCACGGGAGACCTATTTACGCTATACAATACTGGAGTACTCATGTACCTACTGGTAGTAGTAGTAGTAGTAGTAGTACAACTATGGTACACTTGATGGTCAAAATACTATTCATCCGGTCCTCACAGTGAAGTGACAACACCCT
scaffold107677_0167	scaffold107677_0166	7AL-12071-00002	416396-416417	CCCCCCCCCCCCCCGGCGGTG
scaffold107677_0168	scaffold107677_0167	7AL-12071-00002	411268-411331	AGCCAGGGGGACGAGCAGGGGCCTGCCCCCCCCCCCCCCCCCCCCCCAATGATCGACAATTTT
scaffold107677_0170	scaffold107677_0169	7AL-12071-00002	342388-342460	CATTTTTCTTCTCCAATTTGGCCACATGCCATTGTGGGGGGGGGGGGGGGGGGCACCCCTTGTGGGCTAGTG
scaffold107677_0172	scaffold107677_0171	7AL-12071-00002	304720-304938	CCGACCGCGCGGGCCCGCTGGGGCCCAACCGCGGCCCTCCCGGCCCATCGCCGCGCCCCGCAGCCTGAGCGCCCGCCTCCCTGCCGCGCCGCCTCGCCGCTCCGCCTCGCCGCCGCTGACGCGCCATGTCGCCGCCGACGCGCCTCGCCGCCCCGCATCTCCTCCGCCTCTGCCACGCCTCCACGCCGCCGCTCTGGCTCGTCGCCGGCCGGATCCAG
scaffold107677_0173	scaffold107677_0172	7AL-12071-00002	301604-301611	GTTTTTA
scaffold107677_0175	scaffold107677_0174	7AL-12071-00002	281832-281884	GCCGTCGCCGCCGCTCCTCCCCGCCCTCGCCGTCCTCCGTCATGCCCCGCGC
scaffold107677_0178	scaffold107677_0177	7AL-12071-00002	211998-212060	CCTCCCCGCTGCGACTAGTTCTTCCTTCACACCTGCGAGCCCCCCCCCCACCACCTGAAAAT
scaffold107677_0179	scaffold107677_0178	7AL-12071-00002	204967-204997	TGGACTCTTAGTTTGTGTGTGTGTGTGAGA
scaffold107677_0182	scaffold107677_0181	7AL-12071-00002	124798-124890	TGGAGGGTTACCGGACCCCCCCCCCCCCCCGGGAGAAGTAATGGGCCTTATGGGCCCTAGTGGAGAGAGAAAGGGGCGGCCAGGGTGGGCCG
scaffold107677_0184	scaffold107677_0183	7AL-11996-00002	78161-78228	CTGAGGGATTGTGTGTGTGTTGAGGGGNNNNNNNNNNNNGGGGGGGTCCAAGCACCGGGAGCAGCCC
scaffold107677_0185	scaffold107677_0184	7AL-11996-00002	74918-75078	GTTTTTTGAATTCTTCTTTTGGGGGGGGGGGNNNNNNNNNNNNNNNNNNNNNNNNNNNNNNNNNNNNNNNNNNNNNNNNNNNNNNNNNNNNNNNNNNNNNNNNNNNNNNNNNNNNNNNNNNNNNNNNNNNNGGGGGGGTTGTACTCGGTTTTTTGTATGT
scaffold107677_0191	scaffold107677_0190	7AL-11488-00001	708234-708327	TGGGCGCTGCTCCTCGTCGGCCTGGGCACGCGGCCGCCGGCGCTCCATGGAGAGGCGGGCGTGCTAGCTGCTCGCTCTCTCTGGCACGAGGGC
scaffold107677_0195	scaffold107677_0194	7AL-11488-00001	572565-572610	TAACTGAAGCTGATCGATGGGATGAACAGTGAGCATTGCGGGGGG
scaffold107677_0196	scaffold107677_0195	7AL-11488-00001	536494-536553	AAATGCGGGAAAACCATTGCCCAGCTGGGAGAACAGGCGGCGCAATCGACCCCCCCCCC
scaffold107677_0198	scaffold107677_0197	7AL-11488-00001	475623-475646	CTCCCCCCNNNNNNNNNNCCCCC
scaffold107677_0199	scaffold107677_0198	7AL-11488-00001	389306-389416	CGCCGCCGCCCGCGGCCAATCGGGCCTCGCCACTTATCGCCTCCGCCGCCACCCGCCGCCACGACCTAGCCGCGCCGCCCGCACCTGCCCCGCCGCCGACCGCGCGCAAC
scaffold107677_0201	scaffold107677_0200	7AL-11488-00001	375420-375559	AACGGCGGCCCAGCCCACAGGGGCGGCTGACGGGGACTCGAGGGCACGCAGACACGTCCGTCTCGTCTCGGCACGCCGCTCTCCCTCCCCCCCNNNNNNNNNNCCCCCCCCTCCCTCCTGCGCGACGCAGCAGTGTCTT
scaffold107677_0202	scaffold107677_0201	7AL-11488-00001	358965-359143	CCGCACCACCCTCCCCCTTTCTCCTCTGCCATGCGCTCGCGCTCGCGGCGCCCCGCCCACGCGACCCGCACCGATGGTTGCCTCGCGCCCGTGGCTGCGCGCGAGCTCGCGCGCCCGTAGTCCCCCCCTGCGTAGCCGCCCGTGTCGTCCGCCCGTTCCTGTCGTGCCCCTGCCGCCC
scaffold107677_0203	scaffold107677_0202	7AL-11488-00001	356823-356979	GACTTGGACCCTACGTCAAGACACAAAAGAGGAGGCCACGAGGTAGGGGGGCGCGCCTACCCCCCCCCCCCCCCCCCCCCCCCCCCCCCCCAGCTCCTCAAGCGCGCCCTCCACCCTCGTGGGCCCCCTGTTGCTCCACCGACGTACTCCTTCCTC
scaffold107677_0209	scaffold107677_0208	7AL-11488-00001	261550-261648	CGTCACGGGTAGCCGCGGCCGGCGCCNNNNNNNNNNCCCCTCCCCTCCCTCTTCACCATACCCCCGCGTCGCCTCCCCGAGCGAGGCGACCAGGGGCT
scaffold107677_0212	scaffold107677_0211	7AL-11488-00001	39197-39326	CGTTTCGACACTCGATGCATTTACTACGATTTTCTTCGTGAAAATACCCAGAAATGGTCTCCCGATGTGACGCAACTTCCGTTCATACTCCGGTTCCGTCGAAATCTGGCGTGCGAGACTGTGGGGGTC
scaffold107677_0213	scaffold107677_0212	7AL-11488-00001	29574-29779	GCCGGACTCCTCTTCCGCCGCCGCCTTGCCCCTTCCCCCAAGCCACCGACCCTCCTTTTTATGCCGCCCCAAGCCCCCGCCACCACCACCAAACCCCGCCGCCCGCAGCCCCAAGCCGAGCCGCGCCGCCTCACCCCGCGCCTCGCCCCGCCGCCCCGCAAGCCCGCCGCCGAAGCCCCGCACCTCGCCGGATCCGACGAGTTAG
scaffold107677_0214	scaffold107677_0213	7AL-11488-00001	21523-21537	CACCACCACCAAAG
scaffold107677_0220	scaffold107677_0219	7AL-12243-00000	4046674-4046728	TCGCACACCTCCCCACTAGTGGACCCCCCCCCCCCCCCCCCCGCGCGTCGTTTC
scaffold107677_0221	scaffold107677_0220	7AL-12243-00000	4040730-4040743	CGCAGGCCGCGGC
scaffold107677_0224	scaffold107677_0223	7AL-12243-00000	4001693-4002050	ATGCCCCCTTGAGGCATAGACCGATGTTTTCAGCAGTCAGTCTAGAGGGCATTATAAATTTAAAAAAATTCAAAAAAATACAAAAACTTGGAAACCTAGTTTTGTTTGTAGAAGAGATCATCTGTGCCAAAATTGAGGTGATTTGGAGGTGGTCGAAAAAATGCCCGCATTCCGGAGGGACCATTTGGTCTAACTTAAGCCAGTTTTTGAAAAAAGGTGAATGTTTCCACCACCTTCAAATCACCCAAATTTTCTTGTACATGGTGACCCACATGTGCCAAACATGTCTATGAAAGAAAATTTTGAAAAAAATTAATTTTACAATGCCCCCTTGAGGCATAGACCGATGTTTTCAGC
scaffold107677_0227	scaffold107677_0226	7AL-12243-00000	3916049-3916131	CGCCGTGCTATCCCCACGTCCCACCCCCCGCAACCGCTATCGCGCCCACTCCCCGTTGCCGTGCACCTTCCCCAGGGACCCC
scaffold107677_0231	scaffold107677_0230	7AL-12243-00000	3842011-3842067	ATTCAACATTTTATTTTTGCAAGGGGGGGGGGGGGGGGGGGGGATTCAACAGTTTC
scaffold107677_0233	scaffold107677_0232	7AL-12243-00000	3784117-3784820	AACCCTAAGATAGATAGTGGGGTCACGGATGTGACGGACTCGCCTCCGTATGCGACGACGCGGCACGCCGTGTCGTCCCCTGCTCCGGCTCGTTCCTATCTCGGCCTCGCAGGGGGAGGGGAGGGGGGTCCCGACCCCTCCTCCCCCCTGCTCGGCCTCGTGCTACTGCATTGCTGCGCGCTAGGTTTTGACAGGATGCAATGCGGTTATTCTGTTTCCACCCCCACTGCACGCACCCTAAACCCTAAAAATCCTAAGATAGATAGTGGAGTCACGGATGTGACGGACTCGCCTCCACATGCGACTACGCGGCACACCGCGTCGTCGCCTGCTCCGGCTCGTTCCTGTCTCGGCCTCGTAGGGGGAGGAGATGGGGGTCCCGACCCCCCTCCCTCCCCC…
scaffold107677_0235	scaffold107677_0234	7AL-12243-00000	3731533-3731589	GNNNNNNNNNNCCGCCGCCGCCGCCGCCCCGCCGCTGCCACGCCGCCCGCCGCCGA
scaffold107677_0236	scaffold107677_0235	7AL-12243-00000	3713263-3713397	CCCCCCCCCCCCCCCCAGGCGCGCCCTCCACCCTCGTGGGCCCCCTGTTGCTCCACCGACATACTCCTTCCTCCTATATATACCTACGTACCCCCAAACGATCAGAAACGGAGCCAAAACCCTAATTCCACCGC
scaffold107677_0240	scaffold107677_0239	7AL-12243-00000	3608931-3609030	GCGAGACATTCGATGATATATATATATATATATATATATATATATGTGTGTGTGTGTGTGTGTGTGTGTGTGTGTGTGTGTGTGTGTGTGTGTGTGTGT
scaffold107677_0241	scaffold107677_0240	7AL-12243-00000	3569959-3570196	ATGAGGGGGTGGGGGATGCTAGCTACTTCGCACTTTGCTAGGTGAAACTCGGTTGGGGGGATGTGCATTCATATCTTAGGATTCCCTCCGTGATGTGACAAGGGAGGGGTGACTGCTAGCTACGTCGCACTTTGCTAGGGTGAACCTCGGTTGGGGGGGGCATGCATNNNNNNNNNNTACTTCACACTTTGCTAGGTGAACCTTGGTTGGGTGGCATGCATTCATAGCTTAGGATTC
scaffold107677_0244	scaffold107677_0243	7AL-12243-00000	3528521-3528606	GGCGGGGCGGCGGCGGGCTGCGACGGGCGGCGGCGGGCGCGGGGTTCGAGGCAGGGCGGCTAGGGTTTCAGCCCAGGGTGGGCCG
scaffold107677_0250	scaffold107677_0249	7AL-12243-00000	3429667-3429737	CTAGACCCCCCCCCCCCCCCCCCCCCTCTCTCTCTCTCTCTCAGTTCCTTTATAAAAGGGACCTGACCCC
scaffold107677_0251	scaffold107677_0250	7AL-12243-00000	3428277-3428407	GTGTGATGATCTGTGTGAGGCAACGTCTAAGTGGCAATCTGTTTGAGCCTACGAGTTAGATCAGCCCCCCCCCCCCCCCCCCCCCCCCNNNNNNNNNNCCCCCCGAAATTTGTAGATCCATACTTCCGTT
scaffold107677_0256	scaffold107677_0255	7AL-12243-00000	3109231-3109335	CCACGAGGGTGGGGGCGCGCCCTACCCCCCCCCCCCCCCCCCCCCCGGGGCATGCCCCCTGCCTCGTGGGCCCCCTGGTGGCCCTCCGATGCCCATCTTCTGCT
scaffold107677_0257	scaffold107677_0256	7AL-12243-00000	3014870-3015056	TTGCGGCGGTGGAACTCCCGATCTAGGTTATTTTCTGTAGGTTTTAGTATTTATAGGAATTTTTGGTGTCGGGAACAAGTCAGGGAGGTGCCCGAGTCGTCCACGAGATAGGGCGGCGCGCCCGGGGCGGGGGGGGGGGGGGGGGGGGGGGGGGGGTAGCGCGCGCCCCCACCCTCGTGGACGGCC
scaffold107677_0263	scaffold107677_0262	7AL-11448-01001	30312-30390	ACCCCTCGTGGGGTTCCGATAACCCCCCCCCCCCCCCCCCCCCCCCCCGGTACTCCGGAAAATGCCCGAACCTATCCG
scaffold107677_0265	scaffold107677_0264	7AL-12243-00000	2707452-2707542	GGCAACACCACAGGGTCCTGTTCATCCACCCCCACTGGGAACTGTTCATCCAACCCCCCCCCCCCCCCCCCCGCAACGCTCACTGTTCAT
scaffold107677_0266	scaffold107677_0265	7AL-12243-00000	2692940-2693074	TTTCCACTCTGTTACCAAATGTATTTACCTCACACACCCGCCATTGCACCCCATGCCGAGTTCTCCCCCCCCCCTTTCCCTCTCACCCTCTCACGCTAAATACATGCATTGCCTATCTAGCCCCCCAACCTCTC
scaffold107677_0267	scaffold107677_0266	7AL-12243-00000	2656884-2656937	AAAGCTTGCCCTAAGGATCCCTTCCCCCCCCCCCCCNNNNNNNNNNCGATTAG
scaffold107677_0270	scaffold107677_0269	7AL-12243-00000	2627587-2627653	ATGCCTGGGGGGGGGGGTAGGCGCGCCCCCTACCTCGTGGCCTCATGTTTCTTTTCTTGACGTAGG
scaffold107677_0271	scaffold107677_0270	7AL-12243-00000	2619234-2619329	CCCCCCCCCCGAGGGGGGGGGGGTTAATGGGCCTCATGGGCTTTAGTGGAAGAGAGAGGAGGCGGCCAAGAGGAGGGGCGCCCCCCTTTCCTTCC
scaffold107677_0272	scaffold107677_0271	7AL-12243-00000	2598983-2599060	ATCGCTCCCCCCCCCCCCCCCCCAAATAAAATAAATTGTTTGCTGAACATATATATGCATATATCACATTTATTTTG
scaffold107677_0276	scaffold107677_0275	7AL-12243-00000	2369381-2369457	TTTTTCTGTGCGTAATAAGGAGGCACTTCCTGTGGGTCCGAGCTGACAGCGGGGGGGGGGGGGGGACGTTTTTTTC
scaffold107677_0277	scaffold107677_0276	7AL-12243-00000	2365904-2365958	TCTGGATGAACAGTGAGCGTTGCGGGGGGGGGGGGGATGGGGGGGGGGGTGGAT
scaffold107677_0280	scaffold107677_0279	7AL-12243-00000	2189559-2189566	GCACGAG
scaffold107677_0281	scaffold107677_0280	7AL-12243-00000	2188776-2188864	GCGTTGTACGTCATCGTGTGACACGGCGCCTCCGGCACAAGGGAACCTCCGGCTCGCCTTCGACTCGTTTAATTTTCATAAACATCTT
scaffold107677_0286	scaffold107677_0285	7AL-12243-00000	2041421-2042012	TTGGAGGCTTAGCTGTAGCCCAGTACTCGCCTAAGTTTGTAAAATCCTACCGAGTGGTGAGCAATCCTCCCACTCGGGGGCTTAGCTGCAGTCCGGCACTCGCCTAAGTTCTCCCACTCGGAGGCTTAGCTGTAGTCCAGTACTCGCCTAAGTTTGTAAAATCCTACCGAGTGGTGAGCAATCCTCTCACTAGGGGGCTTAGCTGCAGTCCGACACTCGCCTAAGTTCTCCCACTCGGAGGCTTAGCTGTAGTCCAGTACTCGCCTAAATTTGTAAAATCCTACCGAGTGGTGAGCAATCCTCCCACTCGGGGGCTTAGCTGCAGTCCGACACTCGCCTAAGTTCTCCCACTCGGAGGCTTAGCTGCAATCCAGTACTCGCCTAAGTTTGTAAAATCCT…
scaffold10804_0028	scaffold10804_0027	7AS-11315-00001	305722-305738	GCCCTGGGGGGGGGGG
scaffold109314	2_0004-scaffold109314-2_0003	7AL-11902-00006	300125-300155	CCCCCCCCCAATCAGATTGAACCGCACGAA
scaffold109314	2_0005-scaffold109314-2_0004	7AL-11902-00006	289835-290241	GCCAAAAGTTGAGGTGACCTTCGGGGTTCCATGGACCGGGTTATGCAGGCCCAGGCGTGGCATAGCCGTCGCTCGTCACGTGCCAGCCGTGTGCTAGGCGACACGACGGCGGCACGGGGATGCCGTGCCGGTAGATATCCACGGTCTGTGGCCCGATGAGGCTAGAGGGCCATAGACCGCCCGGGGCGGCGCCACGTCCACGACCGCTGCCGACGCGTCCACCGCCACTGCCGCCGCCTCCCGCCCGGCGACTGCTCCCTGCGCCTCCACTGCCGCCTCCCCAGCCGAACCAACGCCGGCCGAAGCATCCGCGTCCACGAGGCATCGCGCCGGAGAGAGCCACGGCGCCGAAGACCGATCGAAGATCGCGGGGTCGGGGACGGTTTCTAAGAGGAGAGG…
scaffold109314	2_0007-scaffold109314-2_0006	7AL-11902-00006	261002-261031	AAAAGATTGCCCCCCCCCCCCCTATTTTG
scaffold109314	2_0014-scaffold109314-2_0013	7AL-11902-00006	82246-82533	CAGCGAGGGAGGGTCCGAGCATCGGCGGAGCTAGTGTCGATCGGCGCCAGGGGCGCCCGATCTGGATCAAGGGGGGAGGGGGAGGAGCGAGGGGATTGTGGGCGGAAGCGAGTGGTGGAAGTGGGGGTGGATCGGGCTAGGGTTCGAGGAGGCGTGGGGGNNNNNNNNNNNNNNNNNNNNNNNNNNNNNNNNNNNNNNNNNNNNNNNNNNNNNNNNNNNNNNNNNNNNNNNNNNNNNNNNNNNNNNNNNNNNNNNNNNNNGGGGGGTTAAGCGGGGAGGGGTGGGCC
scaffold109314	2_0018-scaffold109314-2_0017	7AL-00641-00002	310895-310923	ACGTGGCGCCCGCCGCCTGCCGCCGCCC
scaffold109314	2_0019-scaffold109314-2_0018	7AL-00641-00002	242807-242892	GGCTACAGCGCCCTATGGTGCAGGGGGTGCAGGTGGGCAGGGGGCGAATCCACCTCGGGGGGGAGGGAGGGGGGCGCAAACTGCA
scaffold109314	2_0035-scaffold109314-2_0034	7AL-00049-52001	202336-202345	ATATATATA
scaffold109314	2_0039-scaffold109314-2_0038	7AL-00049-52001	145652-145720	CCCCCCCCCCCGGACGACATTCATGGCGGACACCACGCCTGGTAGGTACTCGGTCAAATGCCATTGAA
scaffold109314	2_0040-scaffold109314-2_0039	7AL-00049-52001	138837-138939	CCCCCCCGGGCCAGTGCTCCTCTGAGTGTTGGTCCGACCGAGTAGACCGCGGGGCCACCTCGGGGCAACTTGAGGGTTGGTTTTACTCGTAGGATGTCTCAT
scaffold109314	2_0047-scaffold109314-2_0046	7AL-00049-52001	98136-98253	TGATCGGGAGGGGTGTGGCGTACCACAAAACGGACGAAATGGACCTCCTACGGTCGAAACGGGGGTCCTGTTGATCAGGAGGGGTGGCGTACCGCAAAACGGAAGAAACGGACCTCC
scaffold109314	2_0049-scaffold109314-2_0048	7AL-00049-52001	79858-79957	GGCGGCGGTGGCTAGGCGGCGGTGGTGGTGGTGTGGTGTTGGGGCGGGGTGGCGGCGTATATAAAGGGGCGGGGTGNNNNNNNNNNGGCGGCGGCGGCG
scaffold109314	2_0125-scaffold109314-2_0124	7AL-12076-00001	658083-658150	TAAAATAATGACACACTACGGGGGGGGGGATACATCTGGATCTCTTTCCTTCTGCCATGAGAAATGG
scaffold109314	2_0126-scaffold109314-2_0125	7AL-12076-00001	634596-634884	CTAACTTTTTTATAACTATTTCTATAACTAAAAAACAGAAAAATTTCTAACAATTCTAACATTTCTATAACATTTCTAACAATGCTATATAACTAACTATTTCTATAACTAAAAAAAGAAAAAATTCTAACATTTTTATAACTATTTTCTATACCTAAAAAAACTAAAAAATGTATGTGTATGTGTGTGCTCACCGGCGAGGCGAGAGGCGACGGGGGGCGGCGATGGGGACGGCGACGACGGGGACATGGACGGGGACGTACGAGCCGGGGCGGCGACGATGGGGAC
scaffold109314	2_0127-scaffold109314-2_0126	7AL-12076-00001	627433-627977	TATTTATTTTATTTTGTTTCTAATTACTTATTTGTTTTATTTTATGATAATTCTTTTTGCTATTAAAGTTTCTAACAAAAAAAGTTCTTTTTGAAAATTCTTTTTTCTTTTAATGATTTTGAATAGAAAAAACTTTGATAATTTTAGTTGCATCAATTTTATATAATTTTAGTTTCAATAATACTAGAGGTTGCTTATAATGTTTTGAACAGAAAAGACGTTGATAATTTTAGTTTCATAAATTTTATTTATGTTATTAAAGTTTATTTTATTTTAACTTATTTTGTTTCTACTTATATATTTTATTATAGTTTATTTCATTCTATTTCTAATTACTTATTTATTTTATTTTATGATATTTGTTTTTTTACTGATTATTTTGAGCTATAAGACCCTGAA…
scaffold109314	2_0128-scaffold109314-2_0127	7AL-12076-00001	625817-626565	AGATCGAAGAAAAAAACAAAAAAAGAGGAGAAGAAGAAAGGAATAGATGGCCTTTCTTCTTCTCCTCTTTTTTCCTCTTCTTCCTCTCCTTCTTCTTCTCCTTCTTCCTCTCCTGCTTCTTTTTCTTCTTCTTCTTCTTCTTCTTCTTCTTCTTCTTCTTCTTCTTCTTCTTCTTCTTCTTCTTCCTTCTTTCCTTCTTCATTTTTTCTTCCTTTTCCTTATTTTACTTTTTCCTCTACACTAACCTAAAATGCACTAACCTAAAATCGATATCTACTAACAATCTAAATAAAAAATTAATACATATATGAAAAAAACATATATAAACAAAAAAATGCTACGAACATTATATTCATACATACATAGCCACGTCCATTCATCATATAGCTACCACATACA…
scaffold109314	2_0130-scaffold109314-2_0129	7AL-12076-00001	590968-591034	GAACTCTAGCAGAGTCGCCATCGCCATAGATATGCAACACAAAGGTCTCACATGTGCCCCCCCCCG
scaffold109314	2_0131-scaffold109314-2_0130	7AL-12076-00001	579413-579482	ACCGGAGGCGGTCACGAGGATAGGGGCGCCCCCCCCCCCCCCCCCCCTACAGGGCGCGCCCCCCTACCT
scaffold109314	2_0132-scaffold109314-2_0131	7AL-12076-00001	573629-573670	GGGGGCGCGCCTACCCCCCCCCCCCCCCCCCCATGCACGCC
scaffold109314	2_0133-scaffold109314-2_0132	7AL-12076-00001	496905-496937	TTGACGTCCTCCCGCCCAAGCGCCCCCTCCCC
scaffold109314	2_0136-scaffold109314-2_0135	7AL-12076-00001	434979-435001	CGCCCCCCCCCCCCATTGCCAC
scaffold109314	2_0137-scaffold109314-2_0136	7AL-12076-00001	398465-398666	CCGGCGCGGGCGCGGCCATCGGAGCACGGCAGGGAGGCGAGGCGCCTCGGGCGCGTGAAGCTCGCCGACGGCATCGGGCGGCTGCGCCACGGCGGTGGTGGTGAAGTCCGGCAAGCAGCGGGGCCGGCCGGTGTTGGAGAAGACGGCGAGCGACGCGGGTCGGGCGGCGGCGAGATCCGGGCTCGCGCGGGCCCCGGACGG
scaffold109314	2_0138-scaffold109314-2_0137	7AL-12076-00001	348038-348508	TGGGCGTGGCGCGGCAACAGCCGCGCCAGCAGCGGGCGGAGGCGGGGCGGCCAGCAGCAGCGGACAGAAGGCGGGCGCGGCGCGACAGCAGCGGTGCCATCAGCGGGCGTAGGTGGGGCGGCCAGTAGCAGCGGGCAGAGTACGGCTGCGGCGGGGGCCGAAGCGGACGGCGCGAGCGCTGGGTGGGCGGGGCTGCGGTGAGCGCGGCTAGGGCGATGCAGCGCGTGGCCGACGCGGCCACGATGAGCGCGAACGCGTGCGAGCGAGGAGGCAGAGGGATTCGAGACGCGGGCGGCGCATGGGTGCGCGCGTGCGGTGGCCGTGGCGACGAGCGCGAGGCGCGCGCGCAGCGCTGGCAGTCGGTGCCGCGCGAGGGAGAGGGGAGGGAGCGAGGCTCAC…
scaffold109314	2_0149-scaffold109314-2_0148	7AL-12076-00001	244222-244240	CCTACATCCAATTAGATA
scaffold109314	2_0150-scaffold109314-2_0149	7AL-12076-00001	240972-241066	TATATATAGGAGGAAGGAGTACATTGGTTGAGCAATAGGGGGCCCACGAGGGTGGAGGGCGCACCTGGGGGGGGGGGGGGGTAGGCACGGCCCC
scaffold109314	2_0153-scaffold109314-2_0152	7AL-12076-00001	202733-202846	CGTGGATGTTGCTTAGAGGGGGGGGTGAATAGGCGCTTTAAAATAATTACGGTTGAGGCTTGAACAAATGCGGAATAAACCTAGCAGTTAATTTGTCAAGCACAAAACCTACA
scaffold109314	2_0156-scaffold109314-2_0155	7AL-12076-00001	136035-136095	CACTCTGTAAACAAATATAAGAGCACTTAGATCACTACTTTACGGGGGGGGGGGGGGGGG
scaffold109314	2_0157-scaffold109314-2_0156	7AL-12076-00001	133135-133244	TGTCCAATTTGGACTAGAGGGGGAGGGGGCACGCAGCCTGCCCTGGCCACCCCTCCTCTGCTCCACTTTGGGCCCATGAGGCCCATTAACCTGGGGGGGGGGGGGGTTC
scaffold109314	2_0158-scaffold109314-2_0157	7AL-12076-00001	118114-118203	TATATATATATATATATATATATATATATATATATATACATACATCTATATGTAGTTCATATTGAAATTTTTAAAAAACTTATATTTAG
scaffold109314	2_0159-scaffold109314-2_0158	7AL-12076-00001	114766-114796	TCCCCCCCCCCTACTCTAGAGCATTGCATA
scaffold109314	2_0162-scaffold109314-2_0161	7AL-12076-00001	79096-79146	AACCACCCCCCCCCCCGCTGCCGAAGCGGCGAATGGAGAGAGAGGGGGTC
scaffold109314	2_0163-scaffold109314-2_0162	7AL-12076-00001	71628-71726	TGAGGCGGAGGTGGATTATTTTGTGCTTTTGTCATATATATATACCCCCCCNNNNNNNNNNCCCCCACCCCCTAAAAATACAAATATGTACGTACCCA
scaffold109314	2_0164-scaffold109314-2_0163	7AL-12076-00001	63522-63672	TATCATTATTATTTTTTTGCTTTATTTTTTAATTCTTTTTGCTTTTAGTTTTAGAAAAATTATAAAGTTTCTGTTAGTGCCATTAGTTTTCAAATTTGAAAACACTTTTTTATTTTTTTTTGTTTTCTTTGTTGCTTTATTTATTTTATT
scaffold109314	2_0167-scaffold109314-2_0166	7AL-12076-00001	56304-56355	CCCCCCCCCCCCCCCCCCCCCCCCCCCCCTCCCCCCGCTCCTCGCAGCGAT
scaffold109314	2_0179-scaffold109314-2_0178	7AL-12237-00000	668566-668742	TCGTTCACCCGCCAGATCAGCACCGCCTCCAAGCACCGAGAAGCCCCCCCCCCCCCCGAGCTGGGTGGCGCCCGAGGCCGATCTAACCTTCGACTCAGAGGACCACCCCTTTAACCCCATCGGTTCGGGCACGCTCCCGATGCTGTGCACCCCCACCATCTACCAAGTGGCCTTCA
scaffold109314	2_0183-scaffold109314-2_0182	7AL-12237-00000	547749-547981	GAGGAAGAAGAAGTGCTCGGGCCTCCTCTCCAGGTGGACGCGGGCCTCCTCCTCCTAGTGCTCCGGTGGCGGAGCCGGCACGGGGGTCATCGGGTGCGGGGGGTCGTTAGCNNNNNNNNNNNNNNNNNNNNNNNNNNNNNNNNNNNNNNNNNNNNNNNNNNNNNNNNNNNNNNNNNNNNNNNNNNNNNNNNNNNNNNNNNNNNNNNNNNNNGGGGGGGGAGGGGGATAGCGA
scaffold109314	2_0184-scaffold109314-2_0183	7AL-12237-00000	513171-513444	CATGTGACAGATCGGCGGTCGGCGGGCGCAGTCACGCGGTCCGGCTCGTCGAGGCATGCGGCGATGCGGCGGGGGAGGTTAAAGTGCGAGAGGAAGTGAGTGAGTGGAGGGGAGAGTGGTGAGTGAGTGGGGTTAGGGTTGGGATGCAGCGGGGGGGGNNNNNNNNNNNNNNNNNNNNNNNNNNNNNNNNNNNNNNNNNNNNNNNNNNNNNNNNNNNNNNNNNNNNNNNNNNNNNNNNNNNNNNNNNNNNNNNNNNNNGGGGGGGGGGGGGGG
scaffold109314	2_0185-scaffold109314-2_0184	7AL-12237-00000	485901-485967	GGACTAGCCCCCCCCCCCCCCCCGGCCCCCCCCCCCCCCCCTATTCGCGGGCGGATGCGGGAGGAA
scaffold109314	2_0186-scaffold109314-2_0185	7AL-12237-00000	480426-480450	CGGGGGGGGGGGGGGGGTGCGGGA
scaffold109314	2_0187-scaffold109314-2_0186	7AL-12237-00000	469642-469880	TAGTGGGCCTTAGTGGAAGAGAGGAGAGGTGGCCATAGATGGGTCGCGCGCCCCTCCCACCCCCCTTGCTCCGAATAGGACAACGAGAGGGGGGCGGCCGCCCTTCCTCCTCTCTCTCCTCTTCCCCCCCCCCCTCCGCGAATCCTATTCCAACTAGGAAAGGGGGGAGTCCTACTCCCGGAAGGAGTAGGACTCCTCCTGGCGCGCCACCTCTTGGCCGGCCAGCCCCCCCCCCTTT
scaffold109314	2_0190-scaffold109314-2_0189	7AL-12237-00000	397060-397103	CCCCCCCCCCCCCCCCCCCCCCCCCCCACGATCAATAATTTTA
scaffold109314	2_0194-scaffold109314-2_0193	7AL-12237-00000	370098-370137	CCTCCACCCCCCCCTCCACGCAGCCGTCTTCCCTCCCGT
scaffold109314	2_0195-scaffold109314-2_0194	7AL-12237-00000	361114-361177	ACCCGACCCCTTTCATCCATCTTTGGGGGGGGGGGGGGGTGAAGGTGCTACCTTTTCGGCCTT
scaffold109314	2_0196-scaffold109314-2_0195	7AL-12237-00000	291774-292327	GTGCCACGAACCGGTACCATTGGTTTTGCTATATAAGGTAGCACTTGTGAAAATTTCGCCAACTCCTCCCATTCCCCCCAACGCCGCCAGGCCGTTCCTCATCGTCGTCGCCGTCGTCGCCGTCGCCGCCCCGAGCCCCTGCCCCGACGCCGTCGCCCCGCGCCGTCGCCGCCCCGAGCCCCTGCCCCGACGCCGTCGCCCCGCCCCTGACCCGCCGTCGCCGTCGTCCTCGCCGTCGCCGTCGCCGCCCTCGAGCCGCTCCTCCCCGAGCCCTCGCCGTGCGCGTAACCCCTCCCCCACGAGCCCGCTGTCCTCGTCGCCATCATCATCGTCGGCCTCGTCGTTGTCCTCGTCGCCGTCCTGCCTCGACCCCTAGTGAGCCCCTTCCCATCCCGATCA…
scaffold109314	2_0197-scaffold109314-2_0196	7AL-12237-00000	281655-281705	TGTGTGTGGGGGGGGGGGGGGTTTAATGATGAGAGGGATATTGTTCTTTT
scaffold109314	2_0199-scaffold109314-2_0198	7AL-12237-00000	249568-249809	TCGGGCGGGGCTCGGCATCGCCCCAGTCCCGGGGCATGGCCGGCGGGGGAGGGGGGGCGAGGGGNNNNNNNNNNNNNNNNNNNNNNNNNNNNNNNNNNNNNNNNNNNNNNNNNNNNNNNNNNNNNNNNNNNNNNNNNNNNNNNNNNNNNNNNNNNNNNNNNNNNGAGGGGGGCGCCGGCGGGCCGGCCGCGGGCGAGGCCAGGGGCGAGGGCGGCGGCGGCGGCGCCGCCGAGGCGACTAG
scaffold109314	2_0201-scaffold109314-2_0200	7AL-12237-00000	236890-236919	CATGGCCGGGGGGAGGCGGGCTGCGTCTT
scaffold109314	2_0202-scaffold109314-2_0201	7AL-12237-00000	211465-211568	CGAGCGCTTTGGGTCTCTGATCGCGGCGGGGGGGGGGGGGGGGGGGGGGCTGACCATGCCAGCACCCACCGAAACAATGGCGAGTGCCGACGCACTTGGATCA
scaffold109314	2_0216-scaffold109314-2_0215	7AL-12081-00000	1110710-1111165	TGCCCCGTCGTCCCCGTCCCCGTTGTCCCTGTCGTCACCGCCGCCCCATCCCGGCCCGTCCCACGTCGTCCCCGTCCCCGTCGTCGCCGCCCCGTACGTCCCTGTCGTAGTCGCCGTCCCGGCCCGTACGTCCCCGTCCCCGTCATCGCCGCCCCATCCCTGTCCCCGTCGTCGTCATCCCCGTCGTCGTCGCGCCCGTCGCCGTCTCCGTCGCCGCCCCCCGTCGTCTCTCGCCTTGCCGGTGAGCGCGCACACACACACATACATTTTTTGTTTTTTAGTTATACAAATAGTTAGAAATTTTTTTGTTTTTTAGAAATTGTTATAAATTTTTCTGTTTTTTTAGAAATAGTTAGAAATGTTAGAATTGTTAGAATAGTTAGAAATGCTAGAATTGTT…
scaffold109314	2_0220-scaffold109314-2_0219	7AL-12081-00000	970464-970510	CTTTTTAGCCCCCCCCCCCCGGCACAAACGCTACATACTTCCTGTA
scaffold109314	2_0221-scaffold109314-2_0220	7AL-12081-00000	932608-932639	AGCAGTGAGCATTGTAGGGGGGGGGGTGGTT
scaffold109314	2_0226-scaffold109314-2_0225	7AL-12081-00000	770546-770636	ATCCCAAGGGTCATCTTATTTTAACCCCCCCCCCCCCCCCCCCCCCCCCCCCCCCCCCCCCCCCCCCCCCCCCCGGGGCCAGTGCTTGTC
scaffold109314	2_0228-scaffold109314-2_0227	7AL-12081-00000	680391-680447	AAAATAATATTTGGAACATATATAAAATGTGATTTTAAATCCGTTTAAAATTTATA
scaffold109314	2_0230-scaffold109314-2_0229	7AL-12081-00000	622920-623012	TATATATATATATATATATATATATATATATATATATATATATATATATATATATATATATATATATATATATATATATACACACACACAGC
scaffold109314	2_0231-scaffold109314-2_0230	7AL-12081-00000	602336-602338	GG
scaffold109314	2_0238-scaffold109314-2_0237	7AL-12081-00000	506143-506181	AAGCTCCAGATCTGATGGCAGATCCCTTTCCTGGGGGG
scaffold109314	2_0240-scaffold109314-2_0239	7AL-12081-00000	422905-422968	CAAATGACCAGTCCTATTCCCCCCCCCCCCCGAGGTGCATGCTCTAACTTGGCAGGGTTATGA
scaffold109314	2_0241-scaffold109314-2_0240	7AL-12081-00000	409495-409532	ATGGATGGCCGGGGGGGGGGGGGGGGGCGGTGCCAAG
scaffold109314	2_0242-scaffold109314-2_0241	7AL-12081-00000	392500-392547	CACAAGGTTTACCGGGGGGGGGGGGGACCGGGGGGGGGGGGGGGGAA
scaffold109314	2_0243-scaffold109314-2_0242	7AL-12081-00000	352782-352825	GCACGCGGGGGGGGGGNNNNNNNNNNGGGGGGGGCGGGTTGTA
scaffold109314	2_0257-scaffold109314-2_0256	7AL-12081-00000	104315-104359	GAGTACCGGGGCTTACCGGAACCCCCCCCCCCCCCCCCCCCCGG
scaffold109314	2_0261-scaffold109314-2_0260	7AL-12081-00000	78499-78587	AAAACCGTTCCCTAGCTGGGAGAAGAGACAGCGCAATCAACCCCCCCCCCCCCCCCCCCCCCCGCTTGTTGTGCCAACAACACATGAG
scaffold109314	2_0263-scaffold109314-2_0262	7AL-12081-00000	55075-55211	AATGCTGGTTGTGAGACATTCGATGATATATATATATATATATATATATATATATATATATATATATATATATATNNNNNNNNNNATATATATATATATATATATATATATATATATATATATATATATATATGCA
scaffold109314	2_0264-scaffold109314-2_0263	7AL-12081-00000	52385-52465	CCATCCATGCCGAGAAGTAGCGTGGGTTCCCCCCCCCGGGCGAGGCATTGCTGGATAGCTACCCAGTGGATGACATCATG
scaffold109314	2_0266-scaffold109314-2_0265	7AL-12081-00000	29169-29201	CCCCCCCACCCCCGCGCGCGCAACGCTCACTG
scaffold109314	2_0267-scaffold109314-2_0266	7AL-12081-00000	15860-15926	ATTTCACACACATTGCATATGTTACATTTTTTATTGACCCCCCCCCCCCAAAAAAACTCTCACGAA
scaffold11261_0008	scaffold11261_0007	7AS-01101-00001	100797-100798	G
scaffold11261_0010	scaffold11261_0009	7AS-01101-00001	99094-99416	GGAGCAGAGGGAGCAGAGGAGCGGTGGGGGGGGAGGGGGGAGATGCAGGGGCGAGCGGGAGCAGAGGGAGCAGAGGAGCGGTGGGGGGNNNNNNNNNNNNNNNNNNNNNNNNNNNNNNNNNNNNNNNNNNNNNNNNNNNNNNNNNNNNNNNNNNNNNNNNNNNNNNNNNNNNNNNNNNNNNNNNNNNNGGGGCGGCGGGAGATGCAGGGGAGATGGAGATGGAGATGGAGGGGAGATGGAGATGGAGGGGAGATGGGGATGCAGGGTAGATGCACGGGAGATGGAGGGGAGATGGAGATGGAGGGGAGATGGAGATGGAGAT
scaffold11261_0011	scaffold11261_0010	7AS-01101-00001	92217-92269	ATCTCTATAGACCCCCCCCCCCCCCCCCCCCCCCCTCAGCGGGTATGCGAAC
scaffold11261_0012	scaffold11261_0011	7AS-01101-00001	88324-88436	CCCATGCCATCTACCGATAACACTAGGCTGGCCCTTCTCCTCCCCCCCCCCCCCTTCCCCCTTCTTAGTATGCTCCCCTCTGCATCACTGGAAAACGATGCCCCATTGGCCA
scaffold11261_0013	scaffold11261_0012	7AS-01101-00001	9204-9346	GCGGGGGGGGGTTGCCTCTGGATGAACAGGACCCCGTGGTGTGGTGGAGGGCTGGATGAACAGTAGACGGTGGAGGGGTGGTTGAACAGGACCCCATAATGTAGAGGGCTGGATGAACAGTAGATGGTGGAGGGGTGCCCGT
scaffold11261_0014	scaffold11261_0013	7AS-01101-00001	3804-3866	CCCAGCCCCCCCCCCCCCCGCCAGGCACGCCCTCCACCCTTGTGGGGCCCACAATGCTCCAC
scaffold11261_0021	scaffold11261_0020	7AS-12188-00000	1320414-1320515	CGGCTCCGGTAGGGTTGAGGAAGGTGTCGGCGAAGAGGATCAGAGGCCGTCGATGGGGGCATTAGTGGGGTGGCTCCGNNNNNNNNNNGGACGAAGCGTCT
scaffold11261_0027	scaffold11261_0026	7AS-12188-00000	1226555-1226789	CCCCCTCCCGATCCAATCCGGATCGGGGACGAGACCCCCACTCGCCCCACCCCGCTCGCCCCCCTCGCTTCCCCCCCGATCTGGAGATCGGGGACGAGACCCCCACTCGCCCCACCCCGCTCGCCCCCCTCGCTTCCCCCCCGATCTGGATCGGGGGAAAAGGCGCCCTGCCGCCGCCCGGAACCCCCGCCGGAGCCGCCCCTCCACCCTGCCGTTGTTGGTGCCACCTGCGCC
scaffold11261_0029	scaffold11261_0028	7AS-12188-00000	1215655-1215768	AACACAAACACTGACGCAACCAGGCAGCACCTTCCTCCCGGGGGGGGGGGGGGGGGCCCCGGGGGGGGGGGGGGGGGGGTCCCCGCTCGTCGGAGCTAGCCAGCACAACATGC
scaffold11261_0032	scaffold11261_0031	7AS-12188-00000	1183317-1183398	CCCCCCCAGTCGCGGCCCTCCACGGGTTTTTAAAATGTTAAAATTCGGCGTAAACACGGGCGAGTTCGTTCAAATTTAAAC
scaffold11261_0033	scaffold11261_0032	7AS-12188-00000	1156692-1156713	CCCTCTCTGCTCCCGGCCATG
scaffold11261_0034	scaffold11261_0033	7AS-12188-00000	1143016-1143070	TCAAGGGTCATCTTTATTTTAAACCCCCCCCCCCCCGGGCCAGTGCTCCTCTGA
scaffold11261_0038	scaffold11261_0037	7AS-12188-00000	1067282-1067362	CGGGTGGATGGGGAGCGACGACGGCTCCAAGAGAGAGAGAGAGAGAGAGAGAGAGAGAGAGAGAGAGAGAGAGAGGAGTA
scaffold11261_0040	scaffold11261_0039	7AS-12188-00000	991869-991892	GCCGAGCCCCCCCCCGAGCCGAG
scaffold11261_0043	scaffold11261_0042	7AS-12188-00000	909111-909243	CAGGGTCCTGTTCATCCACCCCTCCACGGGCACCCCTCCACCGTCTACTGTTCATCCAGCCCTCCACCACACGACGGGGTCCTGTTCATCCAGAGGCAACGCCACCGCTCATTGTTCATCCAAACCNCCCCC
scaffold11261_0044	scaffold11261_0043	7AS-12188-00000	890529-890563	CCCCCCCCCCCCCCCCCCCCCCCGACCCCTCCGG
scaffold11261_0045	scaffold11261_0044	7AS-12188-00000	878826-878884	CGTCCCCCCCCCCCCCGTCCCCCCCCCCCCGTCGGCCCCTCTATCCATGCCTCTCTCG
scaffold11261_0049	scaffold11261_0048	7AS-12188-00000	707373-707507	ACTGTAGCTAAGCCCTCGAGTGAGAGGATTGCTCACCACTCGGTAGGATTTTACAAACTTAGGCGAGTACTGGACTGCAGCTAAGCCCCCGAGTGGGAGGATTGCTCACCACTCGGTAGGATTTTACAAACTTA
scaffold11261_0050	scaffold11261_0049	7AS-12188-00000	663825-663915	CGCGCCGCCGCCGCCCCTCGCCACGCTGTCGCCGCCCCTTGCGCCGCCCGCGCTGCCGCCTCGCGCCGACCCCGCCACCCGCCGGACCGC
scaffold11261_0051	scaffold11261_0050	7AS-12188-00000	655739-655795	CGCCGCCCCTCGCCACGCCGCCGCCGCCTCGCGCCGACCCCGCCGCCCGCCGGACC
scaffold11261_0056	scaffold11261_0055	7AS-12188-00000	455694-455704	TGTACCCCCC
scaffold11261_0057	scaffold11261_0056	7AS-12188-00000	439242-439299	CACATCATTACAGAAAGTTTGGGGGGGGNNNNNNNNNNGGGGGGGGGTTGACCTGTG
scaffold11261_0058	scaffold11261_0057	7AS-12188-00000	425571-425677	CTCTGGCGTCTGGCCCTGGGCCAGACGCCAAGGCCCATGGCGTCTGGGCCAGACGCCAAGGATTGTGGCGTTTGGTCCTGGAGTCCGAGTGGGACTCTTGCCTTTC
scaffold11261_0061	scaffold11261_0060	7AS-12188-00000	363282-363323	CGTTGATTTTAGACTTGTTCCTTTGGGGGGGGACTTGTTTC
scaffold116635_0004	scaffold116635_0003	7AS-11820-00000	2770670-2770732	CAAACCTAGAGAGATATAGTGTGTGGGTTCTTGAGAGTTTTTTTGTGGGGNGGGGGGTCAAT
scaffold116635_0005	scaffold116635_0004	7AS-11820-00000	2747793-2748273	CGTTGCGGGGGGNNNNNNNNNNGTGGATGAACAATGAGCGGTGGCATTGCCTCTGGATGAACAAGACCCCGTGGTGTGGTGGAGGGCTGGATGAACAGTAGACGGTGGAGGGGTGCCCGTGGAGGGGTGGATGAACAGGACCCCGTGGTGTGGAGGGCCGGATGAACAGTAGACGGTGGAGGGGTAGTTGAACAGGACCCCGTGGTGTGGAGGGTTGGATGAACAGTAGACGGTGGAGGGGTGCCCGTGGAGGGGTGGTTGAAAAGGACCCCGTGGTGTGGAGGGCTGGATGAACAGTAGACAGTGGAGGGGTGGTTGAACAGTAGCCGGTGGAGTAGTGCGCGGTGGAGGCTGGATCAACAGGAGCCCGTGGAGGCTGGAGGAGGTCGACGGTGGAGA…
scaffold116635_0011	scaffold116635_0010	7AS-11820-00000	2672143-2672353	TCTGAAACGTGGAAGCGCGAACTTATATTGTCGTCGTCCTTTTTTGGGGGGGGAGGGGGGTGGGTGGCTGGGTGCTACGCGTCCGTCTGACACACACGACCACCCCGACGGGACTATGCTTCGGCGCCTTAAGGCACCTGCCTTTGTGTCCATGACATATGGGCCCAACAGGTGGCTGGACCACATGTCAGTGACCCAAAGGCAGTTGCC
scaffold116635_0012	scaffold116635_0011	7AS-11820-00000	2591185-2591246	CACGGGGGGNNNNNNNNNNGGGGGGGGGGGGGGGGGTTTCAGTATCCTCATTGGTTCTCCT
scaffold116635_0016	scaffold116635_0015	7AS-11820-00000	2542178-2542313	AACGACAACAACAACGACGACAACAACAACAACAACAACAACAACAACAACAACGACAACAACAACAACAACAACAACAACAACAACAACAACAACAACAACAACAACAACAACAACAACAACAACAACAACAAC
scaffold116635_0022	scaffold116635_0021	7AS-11820-00000	2423898-2423925	GCATAATGCGGGGGGGGGGGGTGCAGC
scaffold116635_0023	scaffold116635_0022	7AS-11820-00000	2411007-2411098	TTTTCTTTTGATTTTTTCAAAACAAAAAAGGCAATCCGGGGGGGGGGGGGGAGAAAAAAGGCAACCCGCCGGGGGGGGGGGGTAGAGTTTG
scaffold116635_0024	scaffold116635_0023	7AS-11820-00000	2389167-2389522	GATATGTAAGTGTCACTGCCCCCCCCCCCCCGACACACACACCCACACCCACACAACCACACACCCACACTTCCAACACCGAAGGAGTAGGGTGACACCTCGATATTGATACTAATTTATCGACTGGCTTCTCTCTCAAACACACACACAAGCACACGCACTATCCGACACCGAAGGAGTAGGGTGGCACCTCAATCTTGATAGTAATCTATCTAGTCCTCTTTCAAACACACACACACTCGCTAGTTGTTCCTCTGTGCCTACCGCGCACACTCTCGATACGTCGTTCTCTCCATCCCCCTCCCCCCACCCCAACAATGACAATAGAAGGGTGACAACTCGATCTGATCATAAT
scaffold116635_0030	scaffold116635_0029	7AS-11820-00000	2107704-2107731	ACCCCCCCCCCCCCCCCCAGGCGCGCC
scaffold116635_0031	scaffold116635_0030	7AS-11820-00000	2100449-2100524	ATAGCAGCCGACGGAGGGCGGGGGGGGNNNNNNNNNNGGGGGGGGCAAAAGTGGTGAGGGCGCGACGGCGATGGG
scaffold116635_0038	scaffold116635_0037	7AS-11820-00000	1884356-1884366	TTAGGTGCAC
scaffold116635_0040	scaffold116635_0039	7AS-11820-00000	1825854-1825941	GCGAGATTGTCGGGGGGGGGGGGGGGGGTTGGACCCACACCAACTTCCCCGACTTATTTGCTGAACTCCAAACGTCCCCCTCGTCCT
scaffold116635_0041	scaffold116635_0040	7AS-11820-00000	1823334-1823452	GCGACCCTGCCGCCGCCCCCCGCGCCGGCTGCCCCGGGCGCCCCCTTCCGCTAGGCCGACTGCGCCGATGACGCGCGTCTTCGCCCGATAGGGTTCCCACCCCTCCGCTCCCCCCGCG
scaffold116635_0047	scaffold116635_0046	7AS-11820-00000	1602604-1602695	CGGAGGAGGTGGGGGTCACTGGAAAATGAGGAGGAGGGGGTTGGCTGTGGCTGGAGGCACTGGATCCGAGGAGAAGGGGTCTAGGGGGGTA
scaffold116635_0051	scaffold116635_0050	7AS-11820-00000	1557534-1557639	GTGGGTCAATCTTCTTAAGTTATAAGGACTTGTCGTAAATTTTAGAAAACCAAAGGGGTGTTTATAGAAAAGATGTGGGGTATGTGGGGTCAGCTAACCTCGTAG
scaffold116635_0053	scaffold116635_0052	7AS-11820-00000	1516705-1516755	CCCACCGGGAACTGTTCATCCAACCCCCCCCCCCCCCCGCAACGCTCACT
scaffold116635_0063	scaffold116635_0062	7AS-11820-00000	1094140-1094276	TACACGTCCAGCCCATTGCCTAGTTGGCTGCGTACATACCCATTATCACCCTGGGTGGGGGCCCCTACATCTCGGGGGCCCGGGGCGGCCGTCCCCTCTGCCCCCCCCACAGGGCCGGCCCTGGTCTTAGTCAAGT
scaffold116635_0065	scaffold116635_0064	7AS-11820-00000	1066901-1066947	TTCGGAGTACCGGGGGTTACCGAAGCCCAAACCGAATTGGACTAGG
scaffold116635_0066	scaffold116635_0065	7AS-11820-00000	1029538-1029624	GGAAATTAAACTAAGGGATGGTCTTATTGGTTTCGGGGATATAGGGGAAGAGTGAGGGGGGGGGGGGGGGGGGGTAGGTAGAAGGA
scaffold116635_0081	scaffold116635_0080	7AS-11820-00000	542801-542975	GGGTGGAGGGCGCGCCTGGGGGAAGAAGTATGTCGGTGAAGCAACAGGGGGCCCACGAGGATGGAGGGCGCGCCTGGGGGGGGGGGGGGGGGGGGTAGGCGCGCCCCCTACCTCGTGGCCTCCTGTTACGTGTCTTAATGTAGGGTCCAAGTCTCCTGAGTTGTATTCGATGAG
scaffold116635_0082	scaffold116635_0081	7AS-11820-00000	527201-527265	CTCAAACACACACACACACACACACACACACACACACACACACTTGCTAGTTGTGCCTCTGTGC
scaffold116635_0083	scaffold116635_0082	7AS-11820-00000	481400-481559	CTTCGCTACTGCTGCTAACTGAAGCCGATCGATGCTGCCTCTGGATGAACAGTGAGCGTTGCGGGGGGGGGGGGGNNNNNNNNNNGGGGTTGGATGAACAGTTCCCGGTGGGGGTGGATGAACAGGACCCCGTGGTGTTGCCTCTGGATGAACAGGACC
scaffold116635_0088	scaffold116635_0087	7AS-11820-00000	267679-267748	AATTCGGTTTGGGCCTTTGGGGGGGGGGGGGGGTTCTGGTAACCCCCGGTACTCCGATATATGTTCGAA
scaffold116635_0089	scaffold116635_0088	7AS-11820-00000	260757-260802	AAGGCCCATTAAGCTACCCCGGGGGGGGGGGGGTTCAGTAACCCC
scaffold116635_0093	scaffold116635_0092	7AS-11820-00000	70396-70434	GGTAGGGGGCGCGCCAACCCCCCCCCCCCCCAGGCGCG
scaffold116635_0097	scaffold116635_0096	7AS-11314-00001	543388-543418	CGGCGGCGGGCGGGGTCGGCGGCGACGGGA
scaffold116635_0098	scaffold116635_0097	7AS-11314-00001	529802-529900	CGTCCGCGCCGCCGCCACAAACCCTAACCCTAGCCCGNNNNNNNNNNACGCCGCCGTGTCGCGCCGCTGCCGCCGCCGCCTCCCCGCGCCACCGTGCT
scaffold116635_0100	scaffold116635_0099	7AS-11314-00001	495550-495645	GGTCATCTTATTTTAAACCCCCCCCCCCCCCCCCCCCCCCCCCGGCCAGTGCTCCTCTGAGTGTTGGTCCAAACTGTCAGCCGCCGGTGGCTACC
scaffold116635_0103	scaffold116635_0102	7AS-11314-00001	404627-404812	GATCCCCCCCCCCCGAAACCCTAAATCGCCCCCACGCCATGCCGGACTTTGTCCGACCCGGTCGAACATAACCGCCGCCCCACTCCGAAGCTGCCACGTGGGTTGCGCCCACATCCCCGCCGCCTCGCCCTTCCTCCGCCGGCTGCCATGGTCGCCTTCGCCAGCCGCGCCGCCGCATCGCCCGG
scaffold116635_0105	scaffold116635_0104	7AS-11314-00001	385832-386110	CCCCCACTCCCTCNNNNNNNNNNGGATCGAGGAGGCCCCCCCACTCCCTCGTCCCTCTCCCCCCCGATCTGGATCGGGGCTCACCCCCGACCGCACCTCGCCTCCGCCGTACGCTGCCGCCTGGTGCCGCCTCGACCCTGCCCCGCCTCTCCATCGCCGGACGCCTCGCCTTCCTCCACTCCCCCCCTCTCCTCTCGGTCCCATCTGGATCAGGGAGAGGCCCGACCCCGTCGCCCCCGGATCCCGTCAGCCGGAACGCCGCCTCGCCGCCCTCCTCC
scaffold116635_0110	scaffold116635_0109	7AS-11314-00001	151527-151656	TGAAAAAAACATATACAAACAAAAAAATACTATGAACATTATATTCATACATACATAGCCACATCCATTCATCATATAGCTACCACATACATATATACATTATATATATATGAAAAAAATTCAATGAAC
scaffold116635_0112	scaffold116635_0111	7AS-11314-00001	81939-82270	GGTTCATCAAGTTAGATGCTAATTATGGCAGTAGTTGTTAAGTCAAATTAGTTTTAGAGTTCATCTAATTAGTTAGGATTAAAGTTTAGAGTTCATCGAATTAGTTAGGGTTAAATTTTAGTAAGTGTTTAATAGAATTGGTAAGAAAATTAATATAACTAGTTGAACTAGTATATTTTTAGTAAAAACTAGTTTATTTTTATTCATAGTAAGTTCTTAATTGAACTAGTTGAGTTAATATAACTATTTTATTTTTAGTACGAAAATTAATAGAACTAGTTTATTTTTTTAGTTAAAGCAACTATTTTATTTTTAGTAAGTAAATTAATAA
scaffold116635_0113	scaffold116635_0112	7AS-11314-00001	62994-63056	GTGCTATGCAACTTCCATTCGCGACGGGGGGGGGGGGCTATGTTTACACATCATACCATGGG
scaffold11810_0300	scaffold11810_0299	7AL-12098-00000	206249-206292	GAGGGTGCCCGCCCCCCCCCCCCCCCCCCCGTAGGGCGCCCCC
scaffold11810_0302	scaffold11810_0301	7AL-12098-00000	143758-143869	TGCACCTCGGGGGGGGGGGGGGGGGATATGACTGGTCATCTGTCTCTGAATCCTCCTCTGAGGAGCTACCGGTAACCAGCAAGACATGCGCTTTGTCAGATAGCATTGTCT
scaffold11810_0303	scaffold11810_0302	7AL-12098-00000	99764-99906	TCTTTAATATTAAATCATAGTTGGTACGTTCTCCTCACCTCCCATCACCCCTTTCATGCTGGTTCCCAACCCCCCCCCCCACCCTCCAAAAAAAAAAACCTATATCGATTGGCTTGACCCTCCATGTTGGTCTTTTTTCGGT
scaffold11810_0304	scaffold11810_0303	7AL-12098-00000	67626-67758	TCCCGGACCCGCGCGGGCCCGGAACTCGCCGCCGCCCGGCCCGCATCGCCTCGCCACCTCGCGCCCAGCGCCGCACCGCCGCCCNNNNNNNNNNCCAGCCCCGCTGCCTTGCCGCCACTGCCGACCCCGCGC
scaffold118523_0002	scaffold118523_0001	7AS-00214-00011	35049-35519	GGCCGCGTTCTTTTTTTTTCTTCTTTTTTTGGTTTTCATTTTCCCCTTTTATCTCCTTAGAAATATTCAACATAAATATAGCAGTATATATATATATATATATATATATATATATATATATATATATATATATATAGAGAGAGAGAGAGAGAGAGAGAGAGAGAGAGAGAGAGTTGTCTTTTTTATTAATTCTTACAACTATGAAATAAGTGTACATATTTTTTAGAAATAAATAAAAAATATTTACCCATTTTAAAAAGTTAATGTAACAAAATAAATCACCAATTTTAAAAATAATTCATGTAATTTGGAAAGAATGCATATTTAAAATTATTCATATAAAAGTAATAAGATTTTATATATTTTTATAAACGAAATATAAGGAATATTCATTTAAAA…
scaffold118523_0007	scaffold118523_0006	7AS-00214-00000	39978-40081	ATCCTTTCCCCATCGAACCACCATCTCCTCCACCCCTTCCTCACCAAACTACTTTCTCCACTTTTAAGACCCCCCCCCCCCCCCCCCCCTTATCTTCTTTATC
scaffold121880_0013	scaffold121880_0012	7AL-00937-51001	106089-106221	CCCCCCCCCCCCCCCCCCCCCCNNNGGGGGGGGGGGCCCCCCCCCCCCCCCTCCCCCCTCCCCTGGCCGTAGACATTATTACCTGGGGGAGGGTGTTGGCATATAGTGTTGGCATATAGACTATTTAATATT
scaffold121880_0015	scaffold121880_0014	7AL-00937-51001	61374-61478	TTCCTCATAGTGACGGTCACATGACGGGATCACGGAGTCGTCAGACGACATTGCAGTTGCACCCCCCCCCCCCCCCCCCCCCCCCCCCCCCGCCCCCCTTCTGT
scaffold121880_0018	scaffold121880_0017	7AL-00582-00001	557795-557868	CCATTCGGTGGAGAAAGGAGGGGGGGGNNNNNNNNNNGGGGGGGAGAGTTAAGAGCCATCGTCAAGATGTGCA
scaffold121880_0022	scaffold121880_0021	7AL-00582-00001	413251-413318	TTTTGGATCACTTACGACTCGTTGGAGGGCTGACCCCNNNNNNNNNNCCCCGCGGACTTTGTGCGGC
scaffold121880_0027	scaffold121880_0026	7AL-00582-00001	349388-349443	CGACGGACATCCCGTCCCTCCCCCCCCCCACATACACACTCATGGTCGTAACGGT
scaffold121880_0028	scaffold121880_0027	7AL-00582-00001	337549-337572	CCCCCCCAAAAAAAAAAATTTGT
scaffold121880_0034	scaffold121880_0033	7AL-00582-00001	275915-275933	CAACCTCCTCCCCAACCT
scaffold121880_0035	scaffold121880_0034	7AL-00582-00001	255348-255368	CCGTCACGCCCCCGGCCGTC
scaffold121880_0036	scaffold121880_0035	7AL-00582-00001	241322-241391	AGAAGACTAAGGATCACTGGCGGAGCTTGGTAAAATCCCTTTGGGGGGGGNNNNNNNNNNGGGGCAAAC
scaffold121880_0037	scaffold121880_0036	7AL-00582-00001	229768-229845	GCGCGGGGGGGGGGGGGGGGTTCAATATATGTGTTGTGCATATTGTGTATTACGCCCACCTCCTAATTTCCTTGTAT
scaffold121880_0039	scaffold121880_0038	7AL-00582-00001	193456-193527	TGGCGTACTGCAAAACGGAGGAAACGGACTTGTGTTGGAGCGCTACGGTCGAAACGGGGTCCTGTTCATCG
scaffold121880_0043	scaffold121880_0042	7AL-00582-00001	119563-119670	GTTCAGGGCGTTACAGAACCNNNNNNNNNNCCCCCCCCCCAAGAAGAAGAAACCCTCCGGCAAGCATGCCTTCGTTCTCCGCCACACCGACGAGGGCCACACCGACG
scaffold121880_0044	scaffold121880_0043	7AL-00582-00001	107974-107995	TGGTTTAAAGGGGGGGGGGGG
scaffold121880_0045	scaffold121880_0044	7AL-00582-00001	105826-105988	GCGCGGATCCCCTGGCGTCCCCAGGCCGCCCCGCGCCGCTCGTCCCTCCCGGCCATCACCGGTCGCGCCCCCCNNNNNNNNNNCCCCCCCCCGCCGATGGGCACTGCCGGTCGCCGCCCCTCGCCGCCGATGATCGCCGCCGCCGGTGGCCAGCTCCACGCA
scaffold121880_0046	scaffold121880_0045	7AL-00582-00001	88633-88703	GCCGCGGTGCCGCTTCGACTGCGCGCGCGGGGGGGGGGGGGGGGGGGGGGGGTGTCGAGTATATGTGTTA
scaffold121880_0047	scaffold121880_0046	7AL-00582-00001	76682-76730	GAGGGGAGGGGAGGGACGAGAGCGAGGGGAGGGGTGGGTGGTGGCGAG
scaffold121880_0052	scaffold121880_0051	7AL-00582-00001	32619-32705	ACGCCGCCATCGTCGTCGCCTTCCGCCCCCGCCGCTGTCGCCGTCGTGGTCGCCCTCCGCCCGTTTGCCGCCCGCCGCCATCGCGG
scaffold121880_0053	scaffold121880_0052	7AL-00582-00001	31644-31890	TTTCTGTTCAAAACATTATAATCAACCTCTAGTATTATTGAAACTAAAATTATATAAAATTGATGCAACTAAAATTATCAAAGTATTTTCTATTCAAAATCATTAAAAGCAAAAATAATTTTCATAAAGAACTTTTTTTGTTAGAAACTTTAATATCAAAAATAATTATCATAATTATTTTTTTGTTAGAAACTAAAATAATGAAGACTGTTTTTGAATATAATGATAAAACACAGTAATATTAAA
scaffold121880_0054	scaffold121880_0053	7AL-00582-00001	24926-25020	GATCCACGGGGGGTNNNNNNNNNNGGGGGTGGGTGGGTAGAGTTTGAAAATGGGACCTTTAGTCCCGGTTTGAGACACAAACCGGGACTAAAGG
scaffold121880_0056	scaffold121880_0055	7AL-00036-00009	112091-112244	GGCCCGGACCNNNNNNNNNNNNNNNNNNNNNNNNNNNNNNNNNNNNNNNNNNNNNNNNNNNNNNNNNNNNNNNNNNNNNNNNNNNNNNNNNNNNNNNNNNNNNNNNNNNNCCCCCCCGCCCCCCCGCGCGCGCGTGTTCCTGGGCGAGCTTTC
scaffold121880_0057	scaffold121880_0056	7AL-00036-00009	101246-101346	TGATTATGACAGGCCTGCCCCCCCCCCCCCCCCCGCACGCATCAGGTTCACATGGCACCACAACGCCAAGTCTGCTAGGTTGACCGTTATAGTTGGAAGC
scaffold121880_0058	scaffold121880_0057	7AL-00036-00009	90974-91110	ACGGGGAAACCATTAACACGTGTATGATATGTCTCGTATCCCGTCATATGGGGGCGCAGGGGGCGGGGGGGGGGGGGGGGGGGGGGGGGGGGGCGGTCATAAGATTTTCTCGATATTCAATCGCGTTCACAAGTAC
scaffold121880_0059	scaffold121880_0058	7AL-00036-00009	87292-87384	TGAATTCAAAACAGGACACAGATCCACACGTGTGTGTGTGTGTGGGGGGGGGGGGGGGGGGGGGGGTACATCCTACGGCGTGGATCGTAGGT
scaffold121880_0077	scaffold121880_0076	7AL-11982-00000	427356-427406	TGTGTGTGTGTATATGGGCTGGGGGGGGGGGGCGGCGCCCATGGTGGCCA
scaffold121880_0078	scaffold121880_0077	7AL-11982-00000	410169-410180	CCCCCCCCCCC
scaffold121880_0079	scaffold121880_0078	7AL-11982-00000	408366-408420	GGAGGGTTTCTTCTTCTTGCGGGGGGGGGGGGGGGGGGTTCTTCTCTCTTTTTC
scaffold121880_0085	scaffold121880_0084	7AL-11982-00000	229921-229944	AGAGAGAGAGAGAGAGAGAGAGA
scaffold121880_0086	scaffold121880_0085	7AL-11982-00000	222681-222828	GTGTGTGTGTGTGTGTGTGTGTGTGTGTGTGAGAGAGAGAGAGAGAGAGAGAGAGAGAGTCTCATATGGTTAGGCATCTTGTGGTGGAACATCCACTCGGGTTCAAATTCTAGACTCAACAGGGGTGCTCGCATTTTCTTAGATTTA
scaffold121880_0087	scaffold121880_0086	7AL-11982-00000	214070-214109	CGCCCTCCTCGCGACCCCCCCCCCCCCCCCCCCCCACAT
scaffold121880_0088	scaffold121880_0087	7AL-11982-00000	211671-211804	ACGAAAATAATGACATACAGATTATTGGAATCAGATAGATATATAGACCAATCTAATATATATATATATATATATATATATATATATATATATATATATATATATATATATATATATATATATATTATAGCAT
scaffold12576_0005	scaffold12576_0004	7AS-12139-00000	173620-173701	GACCCTACGTCAAGACATCAACCAGGAGGTCACGAGGTAGGGGGCGCGCCTACCCCCCCCCCCCCCCAGGCGCGTCCTCCA
scaffold12576_0006	scaffold12576_0005	7AS-12139-00000	166442-166544	TTAGCTAACACAATATATGAAATACCTAAATTAACCCCCCAAAACCCCCAACCCNNNNNNNNNNCCCCCCCCCCTTCAAAAAAAACAAAAACCCCAGTCACA
scaffold12576_0010	scaffold12576_0009	7AS-12139-00000	77544-77711	CCCCCCCCCCCCCCCCCAGCACGCCCTCCACCCTCACGGGCCCCCTGTTGCTCCACCGACGTACTCCTTCCTCCTATATATACCTACGTACCCCCAAACTACCAGATACGGAGCCAAAACCCTAATTCCACCGCCGTAACTTTCTGTATCCACGAGATCCCATCTTG
scaffold12576_0011	scaffold12576_0010	7AS-12139-00000	67281-67338	GGAAAGGGGGCCCGGCCCCCTAGTCCAATTCGGTGGGGGGGGGGGGGGGGGGGGGGG
scaffold12576_0012	scaffold12576_0011	7AS-12139-00000	45957-46073	CGACACCACCCGACCAGATCCTGGGACGACCGCCGGCGGAGGCGCGGGGGAAGGTTGGAGGGGGGAGGCCGAGGGGGAAGGGGGGCGCCCCCNNNNNNNNNNCGGCCGCCTCCCGG
scaffold12576_0013	scaffold12576_0012	7AS-12139-00000	44094-44202	TTGCTCATATTTCCATCACCCCCCCCCCCCTGTTTTAAGGACCCCTACTGCTCAAGTTCAGGACCATGTCTTGTGCCTAGTCAATGGCGGCTATGACTATGGCACCGA
scaffold12576_0014	scaffold12576_0013	7AS-12139-00000	37816-37921	CCTTGGACCTTGTTTTTTCCCCCAAGATCCCCCCCCCCCCCCCTCCCTGTTGGAATTTTGCAAGTAGGCCTTTGGCCCAAAGCCCAACTAAAATTCTGAAATTCT
scaffold12576_0017	scaffold12576_0016	7AS-12139-00000	26427-26624	ACTATAAAAATAGTTTTTTTCCATTTTTTTCGTTTTGTTTTTTGCATTATTTATTTTCTTTTGTTTTTTGCTTTATTTTTTAATTCTTTTTGCTTTTAGGTCAGCAAAATTATAAACTTTCTTTTAGTGTCATTAGTTTTAGAAAAATTATAAACTTTCTGTTAGTGCCATTAGTTTTCAAATTTGAATAGTTAAAA
scaffold12576_0018	scaffold12576_0017	7AS-12139-00000	24201-24595	TTATCGGGAGGGGGTATATCGACCCCCCCACGTGTTGAAGTTATCGGGTGTTTATATCGACACGACATACGTACATGGGAAAATAATATTATCGGGAGGGGGTATATCGACCCCCCCCCTCGTGTTGAAGTTATCGGGAGGGGTATATCGACGACGACATGTCCGATAAAAAATAAGAAGACGAACAAGAAATAAAAAGAGGAGAAGAAGAAAGGAATAGAGGAGAAGATTGAAGAAAAAAAGAAGAAGAAAAAAAGAGGATAAGAAGAAAGGAATAGAGGAGAAGAAGAGAAAATAGAATATATTCTATTTTCTCTTCTTCTCCTCTATTCCTTTCTTCTTCTCCTCTTCTTTTACTTCTTTTTTCTTCTTCTTATTTATTTCTCCTCTTCTT
scaffold12576_0019	scaffold12576_0018	7AS-12139-00000	16738-16800	CGCGGGGGGGGGGGGGGGGGGGAGGAGAGGATAGGGATGGCCATGGCCTCACAACTTGCAAG
scaffold12617_0003	scaffold12617_0002	7AS-12011-00006	208706-208761	GATTCAGATCAGAGATAGGGTTAGGGTTGGGGAGGACGAGGGGATCTTGTGGCTA
scaffold12617_0004	scaffold12617_0003	7AS-12011-00006	192982-193060	CCCCCCCCCCCTCGAACATCTATATATTGTGATTCGCCCCCTCAGAAGATCTGGGCTAGCTCCGCAAGAGCCACACAT
scaffold12617_0005	scaffold12617_0004	7AS-12011-00006	171580-171759	GTGTGTGTGAGAGAGAAGGAGAGAGATGGAGTCTTAGTGTGTGTGGGGGNTGTGTGTGTGTTTGTGTGTGTGAGAGAGATGGAGTCTTAGTGTGTGTGTGTGTTGGGGGGGTGCATGTGTGTGTGTGTGTGTCGCGGGGTCCTCTGTGGCGGATGTAATTTAAGTGTGCATGGCTTTCA
scaffold12617_0007	scaffold12617_0006	7AS-12011-00006	92045-92091	GCAGCAGGAGCAGCTCATAGCAATTCATCATATAGCATCAGCAGGA
scaffold12617_0008	scaffold12617_0007	7AS-12011-00006	89984-90222	ACTCCCGACCGGAGATGCTTCGTTCACCCCTCCCCCCNNNNNNNNNNCCCCGGAGCTGCCCCACCGACGCCCCCGTCGACGGCCTCTGATCATCTTCGCCGACACCCTCCTCAACCCTACCGGAGCCGCTTTGCCGACACCATCGTCAACCCCACCGGAGTAGCTTTGCCTATACCATTCTCAACCCTACCGGGACCGCTTTGCCAACTCACAAGTCCATGACCTTAGATCTGCTTCC
scaffold12617_0009	scaffold12617_0008	7AS-12011-00006	71794-71850	CCCTGCCCCATTCGTACACCGAGGCCGCCAAAACCCATGAAACCCCACGCTCCTCC
scaffold12617_0012	scaffold12617_0011	7AS-12124-00001	864767-864868	TTTGGCCCGGACTCCTCAGGGGGGGTGGGGNNNNNNNNNNCAGCCCAAGCCACCGCCCCAAACCCTAAGCCGCCCGCTGCCCCAGCCGCCATCAGCCGCCG
scaffold12617_0013	scaffold12617_0012	7AS-12124-00001	844072-844123	GATGACCAGTCCTATCCCCCCCCCCCCCCGAGGTGCATGCTCTAACTTGGC
scaffold12617_0018	scaffold12617_0017	7AS-12124-00001	629216-629308	GGGGGGAGCGCGCCTCCACCTGGCCTCCGCCTCCTCTCTTCCACTAGGGCCCATGAAGGCCCATTAACCCCCCCCCCCCCGGGGGGGGGGGG
scaffold12617_0020	scaffold12617_0019	7AS-12124-00001	544007-544166	GGCGAGGCGAGCGCCAGCGGGCGGCGGGCGAACGCCGGCGGGGAGGAGGCCGAGTGGAGAGGCGGGCGGCGGTAGGCGGCGGGGCGCGGNNNNNNNNNNGGGGAGGGCCGGCCGCGGTCTTCCACGGGCCGCGACGGCGGCGGGCGCCGGGGTGCTACT
scaffold12617_0022	scaffold12617_0021	7AS-12124-00001	385504-385628	AACATATGCATGGTATGACTAACATCATCATGCCAAGTTAGAGCAAACACCTTGGGGGGGGGGGGGGTAAATAGGAGTGGTCAGCCGCGTCTGAATCCGCCTCAGAACATATATCTTCCTTTGG
scaffold12617_0024	scaffold12617_0023	7AS-12124-00001	357131-357864	AAACTTAGGCGAGAATTGGACTGCAGCTAAGCCCCCGAGTGAGAGACTTGCTCATCACTCGGTAGGATTTTTTAAAACTTAGGTGAGTACTGGACTGCAGCTAAGCCCCCGAGTGAGAGACTTGCTCATCACTCGGTAGGATTTTTTGAAACTTAGGTGAGTACTGGACTGCAGCTAAGCCCCCGAGTGAGAGACTTGCTCACCACTTGGTAGGATTTTTGAAACTTAGGCGAGTACTGGACTGCAGCTAAGCCCCCGAGTGAGAGACTTGCTCATCACTCGGTAGGATTTTTTTTTAAACTTAGGCGAGTACTGGACTGCAACTAAGCCCCCGAGTGAGAGACTTGCTCATCATTCGGTAGGATTTTTTGAAACTTAGGCGAGTACTGGACTGTAGCT…
scaffold12617_0025	scaffold12617_0024	7AS-12124-00001	306458-306536	GGGAAGCGGGGGGGGGGGGGGGGGGGGGGGGGGACGATCTGTTTTTTGACCCGGCTAGCTGTTGACGGGATAAACCCT
scaffold12617_0026	scaffold12617_0025	7AS-12124-00001	304192-304488	GAAATAATGTTAGCTCAATGAGCTATATGTTGTTAGGAATTACCAAAACCACCCAGGGATAGTTGCACTTTCAGTAGCTGGCGCCCCTCCTTCACCCGCCGCCCCCGACTCGGGCGCCGCGGGGTCGGGCGCCGCTGGCTCGGCCGCTTCTTCGCCGGCCCTGACGCCGGCCCCCTCACCGGTTCCGACACCGGCCACCACGCCGGCCTCCTCGCTGGCTCCGACGCCGGCCGGCTCGCTGGCCCCGACGCCGGCCGCCTCGCCGGCCCCCACACTGGCCTCCTCGCCGGCTCCGA
scaffold12617_0027	scaffold12617_0026	7AS-12124-00001	293060-293081	CGGAGGGGGGCGGCATCGGCG
scaffold12617_0045	scaffold12617_0044	7AS-12106-42001	195589-195613	TCCCCTCCCCCAAGAAAGCTTTCC
scaffold12617_0046	scaffold12617_0045	7AS-12106-42001	156893-156932	AGTTTCCCAACTTCGAGGCGGCGGGGGGGGGGGGGGGTC
scaffold12617_0047	scaffold12617_0046	7AS-12106-42001	143459-143549	CACCCCCCCCCCTGAACACTGCTCACTCCCCCCAGCCCTCTCCTCTCCCTCGCTTTCTCGCTCACGGTCGAGCGCTGCCGTCGCCACCGG
scaffold12617_0049	scaffold12617_0048	7AS-12106-42001	132445-132488	CTTTGGTGGCACCTGCCTCGCAAACCCGAAAGCACCCTTATAT
scaffold12617_0050	scaffold12617_0049	7AS-12106-42001	113568-113641	GAGGAGCTAGCGGGCAGCGGGGTNNNNNNNNNNGGGTCGATCGAGGCGGGCGGCGCGCCCCGATGGGCTTGGA
scaffold12617_0051	scaffold12617_0050	7AS-12106-42001	107620-107829	CTGTTCAACCACCCCTCCACCGTCTACTGTTCATCCAGCCCTCCACACCATGGGGTCCTGTTCATCCACCCCTCCACGGGCACCCCTCCACCGTCTACTATTCATCCAGCCCTCCACCACACCACGGGGTCCTGTTCATCCAGAGGCAACACCACCGCTCACTATTAGTCCAACACCCCCCCCCCCCGCAACCCCCCCCCCCCCCGCAA
scaffold12617_0052	scaffold12617_0051	7AS-12106-42001	67878-67930	GCACGCCGCTGCACGCCGCCCGGCACCGCTGTTGCCGCTGCCCCGCCGCCCC
scaffold12617_0055	scaffold12617_0054	7AS-12110-00000	1512500-1512540	ATTGTTGTGTGTTGGAGGCACCCCCCCCCCCCCCCCCCCC
scaffold12617_0056	scaffold12617_0055	7AS-12110-00000	1493777-1493788	GGGGGGGGGGG
scaffold12617_0062	scaffold12617_0061	7AS-12110-00000	1138156-1138656	TACTCGCCTAAGTATTAAAAATCCTACCGAGAGGTGAGCAAGTCTCTCACTCGGGGGCTTAGCTGCAGTCTAGTACTCGCCTAAGTATTGAAAATCCTACCGAGTGGTGAGCAAGTCTCTCACTCGGGGGCTTAGCTGCAGTCCAGTACTTGCCTAAGTATTAAAAATCCTACCGAGCAGTGAGAAAGTCTCTCACTCGGAGGCTTAGCTGCAGTCCAGTACTTGTCTAAGTATTAAAAATCCTACCGAGTGGCGAGCAAGTCTCTCACTCGGAGGCTTAGCTGCAGTCCAGTACTCGCCTAAGTATTAAAAATCCTACCAAGCGGTGAGCAAGTCTCTCACTCGGAGGCTTAGCTGCAGTCTAGTACTCGCCTAAGTATTAAAAATCCTACTGAGCAG…
scaffold12617_0063	scaffold12617_0062	7AS-12110-00000	1120698-1121137	ACATCACACATTCGGGAAATTTTATCCCCCACCCCCACCCCCCCCAAAAAAAACAGAGAAGAACAGAACAACCTACAGAGGATGCATATGAATCGATTAATTTTTAGGACATTAGCACACCGACAAATGCAGTTCCCTCCAACACGGCTAGAACGGATCACAGCACGCAATTCACGCACCACGGAACTATTTCCAGCCAATCGAAACGGCCCACGGCCACGAGGCACGCGTGTACCGCCGTACCAGGAAGCATAGCAAGAACCGCGGAGCAAGCATTAACAGGAAGAAGAAATCACCGGTCGATCTGGCTGACCTGCTCCAGGGTGTGGTAATCGTCGCCGAACTTGGCGCGGCGTTCTTGCTGTGGTGTCCTGGTTGCAATGGTGGTGGCCATGGCCG…
scaffold12617_0065	scaffold12617_0064	7AS-12110-00000	988697-988710	AGCGTTGCGGGGG
scaffold12617_0068	scaffold12617_0067	7AS-12110-00000	829531-829819	ACATTTATCATGATTATAAGGAAATAAATAATAACTTTATTATTGCCTCTAGGGCATATTTCCTTCAGTCTCCCACTTGCACTAGAGTCAATAATCTAGATTACACTGTAATGATTCTAACACCCATGGAGCCTTGGTGCTGATCATGTTTTGCTCGTGGAAGAGGCTTAGTCAACGGGTCTGCAACATTCAGATCCGTATGTATCTTGCAAATCTCTATGTCTCCCACCTGGACTAGATCCCGGATGGAGTTGAAGCGTCTCTTGATGTGTTTGGTCCTTTTGTGAA
scaffold12617_0073	scaffold12617_0072	7AS-12110-00000	752309-752369	CGGGCAGTGCCGAGGGTTGTCGAGGGGGGGGNNNNNNNNNNGGGGGGGTTGCGCCCGTTT
scaffold12617_0075	scaffold12617_0074	7AS-12110-00000	665745-665792	CCTCGTCTTTGCTTGGTGTCTCCCCCCCCCCCTCCCTTGTGTTCGGC
scaffold12617_0090	scaffold12617_0089	7AS-12002-00000	1031874-1031944	GGGCGCGGGGGGGGGGGGGTTAGGGGGGGGGGGGGGGGTTATACGTCTCCAACGTATCTATAATTTTTTA
scaffold12617_0091	scaffold12617_0090	7AS-12002-00000	1027901-1028100	TATCAGGCCGATGACTGGCTGCAGTACGCGGTCCCGCGCTCCCTCGCGCCCCTGCATCCTCGTGCGACCCGCACTGCCGCCGGCCATGGAGGCCCCTCCCCCCGCGTGCTGGCCCGCAGCTTCACCACCGGCATCCGTCATCCTCCATGCGCCCCACCACGCCCGCCTTGTCCCCTTCAGTTACGACCACCGGACCGCC
scaffold12617_0092	scaffold12617_0091	7AS-12002-00000	1026945-1027057	TGTCTTACGGACACATTTGTCTGAAATGTGGGGGGGGGGGGTTACAGTTGGGGGGGGGGGGGGGTTACAGTTCTACCCCTGCCTTTAGGCTTCTCGGCTTGGGTCTGTGTAC
scaffold12617_0093	scaffold12617_0092	7AS-12002-00000	968653-968724	CGCCACCACTCACTGTTCATCCAACCCCCCCCCCACCCCGCAATGCTCACTATTCATCCCATCGATCGGCT
scaffold12617_0094	scaffold12617_0093	7AS-12002-00000	913748-913784	CGCGGGGGGGGGGGGGGGGGCGGGGGGGGGGGGGAG
scaffold12617_0095	scaffold12617_0094	7AS-12002-00000	905981-906140	CCGCAGGCGTGTGCCCGCACCCGCCGCCTTGCCTCTCGCCGGCGCGCACCTCTGCCGCCGCGCCATTGGAGCTCCATCCCGGCACCGCTCTTCGCCACCGGCCGCTGCCGCCCGATCGCCGCCACCTCGCCGCCGCGGGCGACGACCTCCGCCGGCGCC
scaffold12617_0096	scaffold12617_0095	7AS-12002-00000	898213-898312	GCACCCGCCGCCTCGCCTCTCGCCNNNNNNNNNNCTCTTCGCCACCAGCCGCTGCCGCCCGGTCGCCGCCACCTCGCCGCCGCGGGCGACAACCTCCGC
scaffold12617_0101	scaffold12617_0100	7AS-12002-00000	840919-840952	CGGGGGGGGGGGGGGGGGGTGTTGAACATATTT
scaffold12617_0102	scaffold12617_0101	7AS-12002-00000	838058-838224	GGGGGGGGGCAGCTCACCCGCTGGGGGGGGGGGGGCAGCTCACCATGGGCTCTTGGCCCAGCTGGAGGGGAAGCAGGCCGTCGGGGTGAGGAGGCGCGCTGGGCCTCGTGGCGAAGGGATCTGGGCCTGCTGGTCTGCTCAGGCCCACGAGGCGCAAGGGGGGTCC
scaffold12617_0105	scaffold12617_0104	7AS-12002-00000	668777-668869	CGGGGTCCTATTCATCCAGAGGCAACACCACGGGGTCCTGTTCATCCACCCCCACTGGGAACTGTTCATCCACCCCCCCCCCGCATCCACCC
scaffold12617_0106	scaffold12617_0105	7AS-12002-00000	659571-659689	AAAAACCACAATCGAGATCGGCAAAGAAGGAAATCACCTTGGGCAGCTCAGCGGGGGGGGGGGGGGACACATCCTCGAAGGGGGAAAACTGCTCCTACAGTGCCACGGGGGCTGTAAC
scaffold12617_0108	scaffold12617_0107	7AS-12002-00000	613073-613165	TTATATATTTTTTATATACATATTTTTTTCGTAATACACATTTAATATTTTTCAAATACATGATTAACATGTTTTCCAAATACATGTTTTGA
scaffold12617_0124	scaffold12617_0123	7AS-11864-00001	1071500-1071563	TGTGAAATTTTTTGATTAACCCCCCCCCCCCACACACACACACACACACAAAAAAAAACTCTC
scaffold12617_0126	scaffold12617_0125	7AS-11864-00001	1024586-1024628	CGTCGCGGCGACGGCGTCGCGGCGACGACGGTGGGGAAGGGC
scaffold12617_0129	scaffold12617_0128	7AS-11864-00001	913573-913608	GTGGAGGGCGCGCCTGGGGGGGGGGGGGGGTAGGC
scaffold12617_0130	scaffold12617_0129	7AS-11864-00001	865805-865833	CCNNNNNNNNNNCCCCCCCCGCGGGTTG
scaffold12617_0132	scaffold12617_0131	7AS-11864-00001	760035-760132	TTAGTGGAGAAGAGAGAGGGCTGGCCAGAGGTGGCGCCCCCCCCCCCCTTGCCCAGTCTGAATTGGACAAGAGGAAGGGGGCACCCCCCCCCCCTCC
scaffold12617_0134	scaffold12617_0133	7AS-11864-00001	722505-722522	GGGAGGGGTAGGCAGAG
scaffold12617_0135	scaffold12617_0134	7AS-11864-00001	712459-712985	TGAACAGTGAGCATTGCGGGGGGGGGGGGGGGGGGGAGTGGATGAACATTGAGCGGTGGCGTTGCCTCTGGATGAATAGGACCCCGTGGTGTGGAGGGCTGGATGAACACTCGACGGTGGAGGGGTGCCCATGGAGGAGTGGTTGAACAGGACCCAGTGGTGTGGAGGGCTGGATGAACAGTAGACGGTGGAGGGGTGGTTGAATAATAGCCGGTGGAGTAGCGCGCGGTGGAGGCTGGATGAACAGGAGCCCATGGAGGGTGGAGGAGGTCGACGGTAGCCCGTGGAGGCTGGAGGAGGTCGACGATGGAGATGAACAGTATCCCGTGGAGTCCCATTTTGCGGTACGCCACACCCCTCCCGATGAACAGGACCCCCGTTTCGACCGTAGGAGGTCCG…
scaffold12617_0136	scaffold12617_0135	7AS-11864-00001	708661-708769	CCCCCACGTACGCTCCTCTCCGCGATCCACACTCACACACTCAGACTCACTCCCCCTCAACCCACCCCTCCCCCCCCCCCCCCCCCCCCCCCGCGCGCCGGTCCTCCC
scaffold12617_0141	scaffold12617_0140	7AS-11864-00001	500470-500501	GTTCATACCCCCCCCCCCCCCCGATACTACC
scaffold12617_0142	scaffold12617_0141	7AS-11864-00001	495418-495474	ACCATGGGGTCCTGTTCATCCAACCCCCCACCAGGAACTATTCATCCAGACCCCCC
scaffold12617_0143	scaffold12617_0142	7AS-11864-00001	424977-425147	CCGCCGCCCCGCACCCCCGCAGCCCACCCACCGCCCGCCATCCCTAGCCGCCACGCCGCCCCGCTGCCGCACCGCCGCCGCCGTCCCGCTGCCGCGCCGCGCCGCCGCCCGCCGCCACACGCTGCACCGCGCCGTCTCGTCGGAGCAGCCCACCGCCGCCGCCGCCGTCT
scaffold12617_0144	scaffold12617_0143	7AS-11864-00001	361543-361648	CCACCCCTCCACCGTCTACTGTTCATCCTGCCCTCCACGGGGTCCTGTTCATCCACCCCCACCGGGAACTGTTCATCCAACCCCCCCCCCCCCGCAACGCTCACT
scaffold12617_0146	scaffold12617_0145	7AS-11864-00001	302140-302265	GCATTGCAGCGGGGGGGGGGGGGTTGGGGGGGGGGGGGGGGGTTGGATGAACAGTGAGCGGTGGCGTTGCCTCTGGATGAACATGACCCCGTTGTCTGGTGGAGGGCTGGATGAACAGTAGACGG
scaffold12617_0149	scaffold12617_0148	7AS-11864-00001	254539-254543	CCTA
scaffold12617_0157	scaffold12617_0156	7AS-11864-00001	41822-41864	GGCCCGACGGGGCCCAGGTGGGGNNNNNNNNNNCGCCCGCCG
scaffold12617_0158	scaffold12617_0157	7AS-11864-00001	30361-30390	CTAAACCGATTCAGTTTGGGCCTTGGGGG
scaffold12617_0171	scaffold12617_0170	7AS-11992-00001	1430038-1430386	AAAACATTGGCGAGTACTTGGACTGCAGCTAAGCCCCCGAGTGGGAGGATGGGTCACCACTCGGTAGGATTTTTTAAAACTTAGGCGAGTACTTGGACTGCAGCTAAGCCCCCGAGTGGGAGGATGGCTCACCACTCGGTAGGGTTTTTTTAAAACTTAGGCGAGTACTTGGACTGCAGCTAAGCCTCCGAGTGGGAGGCTGGCTCACCACTCGTTAGGATTTTCTAAAACTTAGGCGAGTACTTGGACTGCAGCTAAGCCCCCGAGTGGTAGCCTGGCTCACCACTCGGTAGGATTTTTTAGAACTTAGGTGAGTACTTGGACTATAGCTAAGCCCCCGAGTGGGAG
scaffold12617_0173	scaffold12617_0172	7AS-11992-00001	1403462-1403486	GCCCGGGGGGGGGGGGGGTTAAAA
scaffold12617_0174	scaffold12617_0173	7AS-11992-00001	1388147-1388612	GGGATGGACAGTGAGTGTTGCGGGGGGNNNNNNNNNNGGTTGGATGAACAGTGAGTGGTGGCATTGCCTCTGGATGAACAGGACCCCGTTGTGTGGTGGAGGGTTGGATGAACAGTAGACGGTGGAGGGGTGCCCGTGGAGGGGTGGATGAACAGGACCCCGTGGTGTGGAGGGCTGGATGAAAAGTAGACGGTGGAGGGGTGGTTGAACAGTAGCCGGTGGAGTAGCGCGCGGTGGAGGCTGGATGAACAGGAGCCCGTGGAGGCTGGAGGAGGTCGACGGTGGATGAACAATAGCTTGTGGAGGCTGGAGGGGGTCGATGGTGGAGATGAACAGTATCCCGTGGAGTCCCGTTTTGCGGTATGCCACACCCCTCCCGATGAACAAGACCCATGTTTC…
scaffold12617_0175	scaffold12617_0174	7AS-11992-00001	1372077-1372119	AATTTGGGCCCATGAGGCCCAATAGCCCCCCCCCGGGGGGGG
scaffold12617_0177	scaffold12617_0176	7AS-11992-00001	1316541-1317721	ATAGTCCTCATATAGCTGGAGCACGTCATGCAATGCACCGGCTTCTTGCTGGTCAGCCTTGATCAACAACATGGAGTCGTCAGCAAATAAAAGGTGCGATACACACGGCGCCCTTGGACAGATTTTCACACCATGCATGGTTCCCTTCTCCTCAGCTTCAAGTAGTAATGCCGACAAACCTTCCGCGCAGATGACAAAGAGGTAGGGAGAGATAGGGTCCCCTTGCCGCAAGCCTCTCGACGGACTAAACTGGGATGTAAGCTCGCCATTAACTCTGATCTGGTATCGGACAGTTCTTACACATTTCATAACGAGGTTAGTCCAATCTCTACTAAACCCCAGCTTGCATAACATGGCTTCCAGGAAGCACCATTCTACTCTATCACAGGCTTTACTCAT…
scaffold12617_0182	scaffold12617_0181	7AS-11992-00001	1244161-1244256	GCACTGCAGGAGCAGTTTACCCCCTTCGAGGATGTGCCCCCCCCCCCCCCCCCCCGCCCCCCCCCCCCCCGCTGAGCTGCCCAAGGTGATTTCCT
scaffold12617_0188	scaffold12617_0187	7AS-11992-00001	849735-849803	GCAGGAGGAGCTGCCACCTGGCCACGAGGGTGGTGGGCGCCCTCCCCCCCCCCCCCCCCCGTATAGGG
scaffold12617_0191	scaffold12617_0190	7AS-11992-00001	828193-828244	CTTGGTGCGGAATTTTTGGCTAGCAAAGATGGGGGGGGGGGGAAGCACCAC
scaffold12617_0194	scaffold12617_0193	7AS-11992-00001	789210-789322	TCTCTCTCCCTCCCGCGCACCCGCCNNNNNNNNNNACACCCTGACACCACACCCCGACCCCGACGCCGACCACCGACACCCCGACCCTGACACCCCGACACCCTGGGACCCC
scaffold12617_0197	scaffold12617_0196	7AS-11992-00001	704186-704279	TCTTCTCGAAGCCGAGAGAGCAGCGCTCCGCCCCCCCCCCCCCNNNNNNNNNNAGAGCAGCGCTCCGCCCCCCCCCCCATTGCCACCAGCCTC
scaffold12617_0199	scaffold12617_0198	7AS-11992-00001	641718-641829	AGGCGGGGGGGGGGGGGGGGGGGGGTAGCTAGAAGGAGATTGTTAAGTGTGAGTGTGTGTTTTACCCACCTAGGCGGAAGTTATGTGCAGAAAAGAGGAGAACGATTTGAT
scaffold12617_0207	scaffold12617_0206	7AS-11992-00001	447120-447161	GAGAGAGAGAGAGAGAGAGGGGGGGGGGCGAGCAAGGGGAG
scaffold12617_0232	scaffold12617_0231	7AS-11611-00000	723447-723648	ATTCATAGTCTGAGTTGTTGGTCTCTAGTGAAATTTTCTGCTACTTTTTATGTTGATAGCATGTAGGCTACACTGACGAGGTAGCTTCAGGATATTAACAAGCAAGTCTATGACAAGGCAAGGAGCAGAAGCAAGACATTGCAGGAAAGTAAAGAGTAAGTAAGGAAATGCAAAGTTTGGGGGGGGGGGGGGGCTCAATGA
scaffold12617_0238	scaffold12617_0237	7AS-11611-00000	332700-332720	CCTCTAGATCTCATCTAGAG
scaffold12617_0241	scaffold12617_0240	7AS-11611-00000	293544-293756	CGCCNNNNNNNNNNNNNNNNNNNNNNNNNNNNNNNNNNNNNNNNNNNNNNNNNNNNNNNNNNNNNNNNNNNNNNNNNNNNNNNNNNNNNNNNNNNNNNNNNNNNCAGCGCCGTCGCCGCCGCCCGGCTTCCCTCCGCCTCCGCCGGAACCTCCGCGCCGCCACCCATCGGCATTGACCGCCTTCCGCCGCCGCCTCGCCCAGTCGCCGCCCC
scaffold12617_0247	scaffold12617_0246	7AS-12016-00001	1561567-1561636	ATTTCTATATATATATATATATATATATATATATATATATATATATATATATATATATATATATATATA
scaffold12617_0249	scaffold12617_0248	7AS-12016-00001	1511580-1511602	CTTATNNNNNNNNNNCAACAAT
scaffold12617_0250	scaffold12617_0249	7AS-12016-00001	1507037-1507095	AAAGAAGGCGTTNNNNNNNNNNGGGGGGAGTATGGACATACAAAATCCTAACTACTCT
scaffold12617_0255	scaffold12617_0254	7AS-12016-00001	1489525-1489613	GAGTCGAAGGCTTTTCTTATGTCCAGCTTGAAAAGAAGGGTGGTGGTGGGGGGGGGGGGGGGGTCTTGCGTTTGTGAAGGCGTCGAGC
scaffold12617_0258	scaffold12617_0257	7AS-12016-00001	1410405-1410805	TTGAAAAAATCCTACCGAGTGCAATCCTCCCACTCAGGGGCTTAGCTGCAGTCGAGTACTCGCCTAAGTTCTCTCACTAAGAGGCTTAATGGCAGTCCAGCACTCGCCTAAGTTTGAAAAAATCCTACCGAGTGGAGAGCAATCCTCCCACTCAGGGGCTTAGCTGCAGTCGAGTACTTGCCTAAGGTCTCTCACTAAGAGGCTTAATGGCAGTCCAGCACTCGCCTAAGTTTGAAAAAATCCTACCGAGTGGAGAGCAATCCTCCCACTCGGGGGCTTAGCTGCAGTCGAGTACTCGCCTAAGTTCTCTCACTAAGAGGCTTAATGGCAGTCCAGCACTCGCCTAAGTTTGAAAATCCTACCGAGTGATGAGCAAGCCTCCCACTCGGGAGCTTAGCTG
scaffold12617_0259	scaffold12617_0258	7AS-12016-00001	1394152-1394223	CACGAGGGTGGAGGGCGCGCCCTACCCCCCCCCCCCCCCTGGGCGCCCCTACCTCGTGGGCACCTCGTGTG
scaffold12617_0262	scaffold12617_0261	7AS-12016-00001	1264672-1264724	GTCCAGTACTCGCCTAAGTTGTAAATCCTACCGAGTGACGAGCAAGTCTCTC
scaffold12617_0266	scaffold12617_0265	7AS-12016-00001	1014518-1014629	GCGAAATGCCGCTCTCTGCCCCCTGGCCCACCCAAAAGGAAGGCGGAGCCCGCGCTTTTGGACCATCCTGCATTATTTCCGCGCCACCCACACACACACTCATCTTCCATC
scaffold12617_0271	scaffold12617_0270	7AS-12016-00001	804703-805109	CGGCTTCGTTGTAGATTTCGACTCGAGGAGCATTGTGGAGAAGATCACTCGGCAAGACTGCTTCGGCTCCATAGACCAAGAAGAATGGAGTTCTTCCGGTCGACCGATTGGGCGTGGTCCGCAGTCCCCAGAGTACAGATGGAAGTTCGTCGACCCAAGCTCCAGCCGCGTGTTTGAGATCACGCATCAGCCGCGGCTTCAGTCCCTTGAGAATCAGTCCATTAGCTCGCTCTGCTTGTCCATTCGACTGCGGATGGGCGACTGATGCGTAGTCGACCCGTGTGCCTTGGGAGTTGCAGAAGGTTCTGAATTCTTCTGAGTCAAAGTTCGACCCATTATCCGTAATGATGCTGTGCGGGACTCCATATCTGAATATTAGTTCCCTGATGAAGCTAACAG…
scaffold12617_0280	scaffold12617_0279	7AS-12016-00001	526357-526429	TTTCCCTCGCATTTTCTTGTCCTGATATACCCCCCCCCCCCCCCCCCCCCACTCCACCTTCTTAATCTCCCA
scaffold12617_0281	scaffold12617_0280	7AS-12016-00001	525179-525534	TGAGTTTCAAAATATGTGTGTGACAATTTTTTTTAAAAAATTATACAATGGTAAAAAATGTTCACATAGTTTTAGAATTAAAGTATATCATTAAAAAATCAATCTGTATTTTAAAAATATTTAACACATATTCGAAAATATATTAAAAAACATGTATTTGAAAAAATGTTAAACATGTATAAAATGTTTAATATACATTTTTTAAATGTATGAAGAATAGACATCAAAACATTTATTTAAAAAATGTTAATCATGCAATTGAAAAATGTTAATCATGTATAATAAAAATATTCTTTATGTATACGAAAAATCCATAATGTGTATGAAAAATATAGACATGTGTCGATTTAAAAAA
scaffold12617_0283	scaffold12617_0282	7AS-12016-00001	495125-495211	GGCCTTTTCTCCTACCCGAACGGTCTACGGAGAAGGAGGTCAATTTTTTGACATCTTCAGAATGGCCAGAAATTTTGCATGTGAGT
scaffold12617_0284	scaffold12617_0283	7AS-12016-00001	480838-480924	CAGAGGAGGATTCAGAGACAAATGACCAGTCCCATCCCCCCCCCCCCCCGAGGTGCATGCTCTAACTTGGCAGGGTTATGTTGCTC
scaffold12617_0285	scaffold12617_0284	7AS-12016-00001	477914-477954	AGGTCGACTGCTGGCTGCCGACTGCTCCACCAGGCCGACT
scaffold12617_0290	scaffold12617_0289	7AS-12016-00001	400130-400352	CCCCCCCCCCTCGTGTCGGCACGAAGGGAATCCTAAGCTATGAGCATGCCCCCTCCCCCCAACCAAAGTTCACCTAGCAAAGTGCGAATTAGCTAGCAGCCCCCCACCCTCCCTCGTGTCGCCATGAAGGGAATCCTAATTAAGCTATGAATGCATGCCACCCAACCAAGGTTCACCTAGCAAAGTGCGATGTAGCAACCCCCCCCCCCCACACCCCCCCCC
scaffold12617_0291	scaffold12617_0290	7AS-12016-00001	383256-383415	CCACCGTCTACAGTTCATCCAGCCCTCCACCACACCACGGGGTCCTGTTCATCTAGAGGCAACGCCACCGCTCATTGTTCATCCAACCCCCCCCCCCCCCCACCCCCACCCCCCCTGCAATGCTCACTGTTCATCCCAGAGGCAACATCGATCAACTTC
scaffold12617_0293	scaffold12617_0292	7AS-12016-00001	245630-245689	CGTCCACGAGATAGGGCGACGCGCCCGGGGGGGGGGGGGGGGGTAGGTCACGCCCCCAA
scaffold12617_0294	scaffold12617_0293	7AS-12016-00001	238321-238370	CCCGAGTCGTCCATGAGATAAGCCGGCATGCCGGGGGGGGGGGGGGGGG
scaffold12617_0297	scaffold12617_0296	7AS-12016-00001	152590-152713	TTACGGGAATACGGGAGAAGAAGTATATGGGCCTTATTGGGCTTTAGGGGAGAGGGAGAGGCAGGCGCCGCCCCCCCCAAGGCCTAGTCCGAATTGGACTAGGGGGATGGGCTGCGCCCCCTC
scaffold12617_0302	scaffold12617_0301	7AS-12012-00001	703425-703551	AGCCCTCCACGGGGTATTGTTCATCCAGCCCCAACCGGCTCGATCGATTAGGGTCCTGTTCATCCACCCCCACCGGGAACTATTCATCCAACCCCCCCCCCCCGGCAACACTCACTATTCATCCAG
scaffold12617_0303	scaffold12617_0302	7AS-12012-00001	694592-694621	TGGGCAGCTCAGCGGGGGGGGGGGGACAT
scaffold12617_0308	scaffold12617_0307	7AS-12012-00001	585516-585655	GACACCCCGACACGACACCCCGACCCTGGCTCGACACCCCGACCCCGCCTCGACATCGCGACACTGACACAGCACCCCGACCCCGACACCGCCCCCGAGACCACCTCGACACCCCGACACGACACCACCGACACCCCGA
scaffold12617_0309	scaffold12617_0308	7AS-12012-00001	584364-584443	TGCTTCCGACCCCCACCACCCTCGCCACCCCTGACCCCTTACCGCCCCATCGCGCCGGTCCACCACCTGCCACCCCCCG
scaffold12617_0313	scaffold12617_0312	7AS-12012-00001	367560-367623	CGTCATATCCAGCCCAAATACGAGGCGGACGGGGGGGGGGGGCGTATGGGTGCCCCCGCAGAC
scaffold12617_0315	scaffold12617_0314	7AS-12012-00001	333985-334146	GCCCTCCACACCACAGGGTCCTGTTCATCCACCCCTCCACGGGCACCGCTCCACAGTCTACTATTCATCCAGCCCTCCACCACACCACGGGGTCATGTTCATCCAGAGGCAACGCCACCGCTCACTGTTCATCCAACCCCCCCCCCCGCAATGCTCACTGT
scaffold12617_0317	scaffold12617_0316	7AS-12012-00001	207115-207229	GGCGGCTGGAGCGACGGATGGGCCCCGGCAATCGCCGCGGGTACCGAGTACCAGGGCAGGTGCAGCAGCGGCGGGGGCCCGCCGGTGTAGCCCGCCTGGAACGGCAGCAGGGGC
scaffold12617_0321	scaffold12617_0320	7AS-11884-00001	123321-123403	AGTGTAGTCATTTGTCCCCCCCCCCCTCCNNNNNNNNNNCCCCCCTCTGCCCTTGCCCTCTGCCCCCTCTCGCACTTCACAA
scaffold12617_0325	scaffold12617_0324	7AS-11884-00001	23053-23253	ATTTGATGAATGAAGGTTGTTCGGAGTCCCGGATGAGATCACAGACATGATGAGGAGGCTCGAAATGGTCAAGACATAAAGATTGATATATTGGACCATGTTATTCGGACACTGGAAGTGTTCCAGACAGTTTCGGGTAAAACCAGAGTGCCGGAGGGGTTACCGGAACCCCCCCCCCCCCCCGGGGGACAACCCCCCCC
scaffold12617_0326	scaffold12617_0325	7AS-11884-00001	18593-19262	TTCGGTTTTATTTTTCATTCTATTTTTGGTTTATTTTTATTTCTTTATATTAATTTTTTGGTTTTCTTTTTTTCTTGTTCTCATTCTACAATTTCTATATATGTCAGCAACATTTTTTGAATACATGTTTTACATTTTTTTTAAATAAAAATCTAATCTTTTTAAATACATAATCGACATTTTTTGTACACATTTAGAAAAATTCAAATGCTTGGTTAACATTTTTTAAATACATTATTAGCATTTTTGAAATACAATGTTAATAATTTTTAATACATGGTCAATATTTTTCTTATACACACTTTAATTTTTTTTAATATACTTGATTAACATTTTTCAAAGACAAGATTAACATTTTTCTAACACATGCTATTGACATTTAGAAATACCAAATGCTTG…
scaffold12617_0344	scaffold12617_0343	7AS-11340-00001	86088-86111	CAGTTTTTTTTTTTTTTTTTCAC
scaffold12617_0351	scaffold12617_0350	7AS-11820-00000	2908542-2908923	CGCGTCAGAATTTTTGTGGTTGGGGTTGTTTTTTTGAAGGGGGGGGGGTTGGGGGTTTTNNNNNNNNNNGGGGTGGGGGTTTTGGGGGGTTAATTTAGGTGTTTCATATATTGTGTTAGCTAGCTATAATTAATAGAGAGAAGTGTCCTCTCTTATGTCCGTGCTTGGTCGACGCTACGTACTATACATACGTATAGAGAGGACTAGACACGCTAGCTAGCTAGTAAGCAAACGAAGGAAACAGAAGATCGTCATGAACATATATGCATATAGAGAGAAGTGATATCGACCACCTCTCCTTCTCCGAGAGATTGGTCGAACAACAAGTTCTCATATATCTATCCGACACTACCGGCTACATATATACAATAATTATCTCTT
scaffold12617_0352	scaffold12617_0351	7AS-11820-00000	2905246-2905317	CGACACAAAGATAGTAAAAGAATTGCCGATCACGAATCTGATCGCTCAAGATCCCTCCCCCCCCCTTTTCT
scaffold12617_0353	scaffold12617_0352	7AS-11820-00000	2851690-2851731	TTCTGGGGGGGGGGGGGGGGGGTGCTAAAGTTTTTCCACGT
scaffold12617_0354	scaffold12617_0353	7AS-11820-00000	2850956-2850996	TAGCTAACCAGCGCACCCCCCCCCCCCCCCCCCCTCCGCA
scaffold127357_0010	scaffold127357_0009	7AL-11447-00001	124755-124804	TCGCCGGGTTGAAGGAAGAACCAGCCGCAGCGGGGGGGGGGGGGGCTCG
scaffold127357_0012	scaffold127357_0011	7AL-11447-00001	80844-80905	TGAAACAAAGTTAACTTACATGCTCCTATATGCTCAGCTGAATTATTATAACATGTCTATC
scaffold127357_0018	scaffold127357_0017	7AL-00224-00000	163347-163502	ACCGAACCCTAGAACACGCCGTCACCTCCTCCACCGCCGGCCACCGCTTCATCTCTTCCACCGCCAAGCACGACTGTCCTCCCTCTTCCACATCCACGGCCGGTCACGACCCCACCCCCACTACCGGCGAAGACCCCCCTCCTCCCCACCATCCG
scaffold127357_0019	scaffold127357_0018	7AL-00224-00000	162425-162487	TCAAGGTACGACTCGATCGATAGGAGGGGGGTCTCGCCCTCGCCCCCCTGAATCCGTCCCTG
scaffold127357_0021	scaffold127357_0020	7AL-00224-00000	141639-142046	CACTTAGGTGAGCGCTGGGCTGCAGCTAAGCTCCCGAGTGAGGGGTTTGCTCTTCACTCGGTAGGATTTTTATATCTTAGGCGAGCACTGGGCTGCAGCTAAGCCCCCGAGTGAGAGGTTTGCTCTTCACTCGGTAGGATTTTTATATCTTAGGAGAGCACTGGGCTGCAGCTAAGCCCCCGAGTGAGAGGTTTGCTCTTCACTCGGTAGGATTTTTATATCTTAGGCGAGCACTGGGCTGCAGCTAAGCCCCCGAGTGAGAGGTTTGCTCTTCACTCGGTAGGATTTTTATATCTTAGGCGAGCACTGGGCTGCAGCTAAGCCCCCGAGTGAAAGGTTTGCTCTTCACTCGGTAGGAATTTTATAACTTAGGCGAGTACTTGGACTGCAGCTAAGCCT…
scaffold127357_0032	scaffold127357_0031	7AL-00224-00000	196342-196372	TGTGTGTGTGTGTGTGTGTGTGTGTGTGTG
scaffold127357_0035	scaffold127357_0034	7AL-00224-00000	76369-76385	CCCCCAGCATATGACA
scaffold127357_0036	scaffold127357_0035	7AL-00224-00000	56057-56197	TTTCTCTCTGTTTCTGCGTTCTCAGATTCTGCCCCTTCACCGTTTCTTTTATATCTGGAGATCCGTAACTCCGATTGGGGTGAACCGCCTTACAGGTGGCCCACAAGGGTGCCAGGCACGCCGGGGGGGGGGGGGGGGGG
scaffold127357_0037	scaffold127357_0036	7AL-00224-00000	45140-45199	CACGGGGGGGGGGNNNNNNNNNNGGGGGGAGGGGGGGTTTCCATCTGAATATATTGCTC
scaffold127357_0038	scaffold127357_0037	7AL-00224-00000	23541-23587	TGGGCCATCAACTCTCTCCCCCCCCTCCCCCCCCCTCCCCACCCCC
scaffold127357_0039	scaffold127357_0038	7AL-00224-00000	17034-17331	AGCATATTTTTTCCTTTCCCGAGATGCATAGCTATGCCTCTCGCGGAAGTAATTTGTGGCTTCACGAGAAGCATAGATGCACAAAAACTCTCCTTCCTGAGACACACAACTATCCTTCCCTGGAAGTAAACCTGTGCTTATTGTGAAAACTCATATTTTTATTTTTCGAGAAGCACAACTTTATTTTTTGCGGCAACAGATTTCTGCTTCTCGTGGAAGCATAAAAAGACGCGCAAACAAAATGTGTCACACTTTCTTCTGCAAATCTTACAGAAATGCAACCCCCCCCCCCCCCCC
scaffold127357_0040	scaffold127357_0039	7AL-00224-00000	12435-12586	GGGCGCCGGCGTACGGGCCGGGTGCGACGACGACGGACGGCGGCGCGGCGGGTAAGCGAGAGCGAGAGACGTACGGGACCGTGGCGGGACAACGACGGACGGCGACGCGCGGCGTTCGGGGCGGCGGCGCGAGACGGCGACGACGACGGGC
scaffold127357_0068	scaffold127357_0067	7AL-00435-00000	479381-479467	GCACTCGTACATGCCCCTCCCCCCCCCNNNNNNNNNNCCCCCACCACAACCAGCGCAGGAGTGCGTGAGTGATCGACGTGCGAGCG
scaffold127357_0069	scaffold127357_0068	7AL-00435-00000	475890-475946	CATTCCAAAGAACACTTACCCCCCCCCCCCCCCCCCCCCCCCCCCGGTCTTACCGC
scaffold12846_0006	scaffold12846_0005	7AL-00124-00002	392528-392623	CACAGTTTTCTTACTATCAACAAGAAGTCTTTGTGTAATGTGATATATATATATATACTAGTATATACTGAATGTTATTGTGGTAATAAAAAATG
scaffold12846_0007	scaffold12846_0006	7AL-00124-00002	358309-358392	GTTTTACATCATGCATTTTTCAAGGTGTGTTGGGTGTGTGTGTGTGTGGGGGGGGGGCTTGCGTTCTTGAACTGTATGCCAAA
scaffold12846_0008	scaffold12846_0007	7AL-00124-00002	353568-353653	AAAAGGAAAAAAGAAAAGAAAAGAAAAGGAGAAACAGCAAAAATGAAAACAGGAAAGAAAAGGAAAAAATATAAAAACAGAAAAA
scaffold12846_0009	scaffold12846_0008	7AL-00124-00002	347659-347813	TTTTTCCACACGCTGGCATCACCGTCAGCATCACGCACGACAATTTCCATATTTTTCTGATGGTCGACGCATTTTCTACGAATTCCCCGGTGAAAAAGACCTGAAACAGTGGCCGGACGTGACACAACGTTAGTTTGGTGTCAGATTTCATTCA
scaffold12846_0010	scaffold12846_0009	7AL-00124-00002	341744-341821	TTTTTTTTTTTGAGACAACGAGCCTCCCGATAAGTTTTTTTTTTTTTGAGACAACGAGCCTCCCGATGAGTCCGTTT
scaffold12846_0011	scaffold12846_0010	7AL-00124-00002	324343-324665	GCATGTGTTCGGCCATCCTACCAACACCGGTCCGTCTCCCACGTCCTCCGCCAGAACGCTTGCCCCGCCGCCCCAGCCTGCCCCATCATCATCGCCGTCGCGCGGTCGGCCACGTCACGGTCGTAGCGCACGCGCTCCTCGGGTCGGCGAGCGTGGCGTAGGCCGCATGCAGCCGGATGAACCCCTCGTCGCCGCCTTCATCGGCTGCGTCCGGGTGCACCTCCCTTGCAAGACGCTGGTACGCCGCCTTGATCTCGCCCCTGCTGCCCCCCCCCCCCCCCCCCCGCTGCCCCCCCCCCCCCCAGCCCGAGCACCTCGTAGT
scaffold12846_0012	scaffold12846_0011	7AL-00124-00002	304170-304300	AACCCCCCCNNNNNNNNNNNNNNNNNNNNNNNNNNNNNNNNNNNNNNNNNNNNNNNNNNNNNNNNNNNNNNNNNNNNNNNNNNNNNNNNNNNNNNNNNNNNNNNNNNNNCCCTCCCTTTCAAAAAAAAAA
scaffold12846_0014	scaffold12846_0013	7AL-00124-00002	298430-298466	ACTGCCCTGTCAGGCCGGCGCCGCTCCCCCCTCCCC
scaffold12846_0016	scaffold12846_0015	7AL-00124-00002	266300-266371	TGCGCGAGGAAAATGCCAGCTGGAGAGAGAGAGAGAGAGAGAGAGAGAGAGAGAGAGAGAGAGAGAGAGAG
scaffold12846_0017	scaffold12846_0016	7AL-00124-00002	256476-257224	TAGACGAAATTTCCCACGCACCCATTCAGTTGTCATTTCCTCAAATCACGGGATACAGAACCGCCACTCTGAATCCTGCCTCCCCAACACGAGAGGCAACTGCGCTGCCCGCCGCTGCCCAACATGGCCCGGTGAAAAATGAAACACATTTTCAAAGTGTATGCTATCTCAGCCGTGACACGAATGGCGACCTCACGACTCGCGACAGCTTTCGGGTGGAATACTACAGAGTACCTGATGCAACCACTAAGTAGTTCCTAGCTGAAGATCCTGTGGCATTTTGTATTTAGTAAAAAATTCTAGATGAAATTTCCCACGCACCCATTCAGTTTTCATTTCCTCAAATCACGGGATACATAACCGCCACTCTGAATCCTGCCTCCCCAACATGAGAGGCAA…
scaffold12846_0018	scaffold12846_0017	7AL-00124-00002	252864-252912	TAGGGGGGGGGGGGGGGGGAATATTTGGGGGGGGGGGGGGGGGTGGAA
scaffold12846_0019	scaffold12846_0018	7AL-00124-00002	243865-244080	TGAAAAAAACCTCATTGAAAAATATGTACAAATATGAATCAAAGGATATAATTTTTTATGATATGCATTCATATTTTGTCATTTAAAGCTATGGTCAAAATTTAACATAAAATACCAAGAGAGTCAATAAACTAAGATGGAGGTACATAGTGCATATATATATATATATATATATATATATATATATATATATATATATATATATATATACTAGT
scaffold12846_0020	scaffold12846_0019	7AL-00124-00002	191096-191127	ATTGGTGGCGGTCGGTGGAGGGGCAGGAGGG
scaffold12846_0022	scaffold12846_0021	7AL-00124-00002	119200-119225	GGCCCACAAGGGTGGAGGGCGCGCC
scaffold12846_0023	scaffold12846_0022	7AL-00124-00002	108469-109141	AAAAAAAGAGGAGAAGAAGAAAGGAATAGAGGAGAAGAAGAAAAAATAGAATAAAAAGGAATAGAGGAGAAGAAGAAAAAATAGAATAAAAAAAGGAATAGAAGAAGAAAAAATAGAATATATATATATATATATATATATATATATATATATATATACTAACAGTCTAAATAAAAAATTAACACATATATGAAAAAAACATATATAAACCAAAAAAATGCTATGAACATTATATTCATACATACATAGCCACGTCCATTCATCATATAACTACCACATACATATATACATTATATATATAAAAAAAATGCAATGAACAAAAAAATAATACACATTATATGAAAAAAGCACTAAAAATAGAGCTGTGGCGGCGGCGGCTCACATCGGAGGCGGCCGGCG…
scaffold12846_0024	scaffold12846_0023	7AL-00124-00002	104101-104225	CGAATAATATATATATATGTGTGTGTGTGTGTGTGTGTGTGTGTGTGTGTGTGTGTGTGTGTGTGTGTGTGTGTTTGTGTCCAAGAAACCTCTCTTTCCTCGGCATCCAAGAAACCTCTCTTTC
scaffold12846_0026	scaffold12846_0025	7AL-00124-00002	84029-84134	TGATCGACTCTTCTAGTTCCGGCTCTTCTAGTTCAAGCCCCTGCCCCCCCCCCCCCCCCCCCCCGCCCCCCCCCCCCCCCTCATCGCCATTTTCTGGCTCCGTCC
scaffold12846_0027	scaffold12846_0026	7AL-00124-00002	83048-83143	CAGATGGACTCCATCGCCCGCAGGGACGATTCCAAGGGGGGACGAGGGGGGGCTAGACACCCCCCCCCCCCCCCCCCCCCCCTATCATATATTTT
scaffold12846_0028	scaffold12846_0027	7AL-00124-00002	75866-75967	TTTTGGCTCCTTCTAGACCCCAAACAAAATCAAACTCGGCAAACCCCCCCCCCCCCCCCCCCCGACTGGTTTATCTCCATTCAATGCTGATGTGGCGCAGT
scaffold12846_0029	scaffold12846_0028	7AL-00124-00002	68332-68891	TATATATATATATATATATATATATATATATATATATATATATATATATATGTGATAGGCCACCCCTAGAGGGTTGTGCCGGTTCCCCCCAAAGCCTATTGTCTTACATGGTATCACGCTAGGTTACGTCCGCTTCTGTCTAAAAACCCTAAACCGCCGCCGCCACCGCCGCCGCCGCCGCGCCCGCCGTCGCCGTCGCCCGACTGCTATGACGTCCGCCGCTGCGTCCGGCTCCACCGCCACCGGTTTTCTGCCGGCCTCCCTCGCGGCACTTCTCTCGAGGCCGCTGGATGCCGCCTCCCTTCAGGCGCCGATCGGGACACGGAGCGTCGGCTCCCTCTTCGCGCTCCCGCCGGCTGCTACTTCGCCCGGGCAGGCGCTTGTGGCCCACACCGCCGC…
scaffold12846_0031	scaffold12846_0030	7AL-00124-00002	43213-43367	GCATTGTTAGATGATTCTATATATATATATATATATATATATATATATATATATATATATAGAAAATGTTAGATATTAATGTCAAATGTTATATGAATTAGATAGAAATGTTAGATATTAATGTCAAACGTTAGATGAATTAGCTAGATATTAA
scaffold12846_0036	scaffold12846_0035	7AL-00577-00001	796756-796823	GTGACTGCAACGAGGGAGGGGCAGGGCGGCGTCGAGGTCAGGGCGGCGTCCGGGACGGTGTTGAGGT
scaffold12846_0039	scaffold12846_0038	7AL-00577-00001	747023-747071	TCATCTGTTATAAAGGCATTTCATTTTTTTAAACTTATTACAACTCCA
scaffold12846_0042	scaffold12846_0041	7AL-00577-00001	681349-681413	CACTAACAAAAAGTTCATAATATTTCTAAAACTAAAAGCAAAAAGAATTAAAAAAAAAGTAAAA
scaffold12846_0043	scaffold12846_0042	7AL-00577-00001	661850-661862	CCCCGCCGCCCC
scaffold12846_0045	scaffold12846_0044	7AL-00577-00001	592159-592199	ACTCCTATATATATATATATATATATATATATATATATAT
scaffold12846_0048	scaffold12846_0047	7AL-00577-00001	570816-570847	TCGATTGAGCACCGGGGGGGGGGGGGGGGAA
scaffold12846_0050	scaffold12846_0049	7AL-00577-00001	440150-440156	CCGGTT
scaffold12846_0059	scaffold12846_0058	7AL-00577-00001	243942-244090	TTGTCAATATCTCGATAGGATCGCGTCCCGTGCCACACGCATGTTTTTTGTAAACCGTACAAATCTAAAGGAAAACAGTCGCAACCATTGGAAAACTATGGCTAGATAAAAGGGGGGGGGGGGGNNNNNNNNNNCCCAGTCACATACC
scaffold12846_0060	scaffold12846_0059	7AL-00577-00001	232312-232357	TACCCCCCCCCCCCCCCCCCCCGTGCGACCAAGCAAGGGTTGACG
scaffold12846_0071	scaffold12846_0070	7AL-11736-00001	481260-481638	AGAGAGAGTATATAGTATATGCCCTCCAGATCCCCCCCCCCCCCCCCCCCCCTCCAGAAAGGATTTTTTTTCCTTAACAAACTTCTTTATCCTTTTATACTGACATGCATTTTTTTTGGTGTCACTGCCCAGCGCGGTTGGATCGGTGCTTATCGTGGCCGGCCTCTACATGGTACTATGGGGAAAGGCCAGGGAGGCGCGCAAGCCGGCCCATGTCGAGGATGGTGCCGGCGCCGGTGTGTGACACGGAGGCCGCCGCCTGGAGGACAACAGTGAGGTCTAGCAAGACCGTGCTCCTAGCGCTACTCCTATGTATCTACTGTGGATCCTCCTTTAGTATGGATGTAGAACTCTCTCAACTAACTTGTGTGTTTGTTT
scaffold12846_0072	scaffold12846_0071	7AL-11736-00001	467896-467991	ACGACGCGGGATGCGTTAAGCACCGTATGCCCAAAATGCCCTTATACGTTAAGCGAGGGAGGGGGGGGGGGGGGGGGGTGGTGTACCGAAGCAGA
scaffold12846_0073	scaffold12846_0072	7AL-11736-00001	444483-444900	AAGCACTCCACAGTATATATATATATATATATATATATATATATATATATATATATATATATATATATATATGAAAATAATGGTTAACCAATAAAATGGTGAACTATTAGATGCAAGGTTGCAAATATTTGAAAAATGAATAATTGAATTGTATGCATTTTTATGATTAAATTTAATAAATGTAACATNNNNNNNNNNGCTTTACCAATTCTGGCCAAACACAAAAGATCAGCATGACCAGAGGTGTTCTTCTAAAGAAACCCTAAAAATACACTGATGTTCATATTGCATGTGGATGAGTCTTTCAGTACCAATTGATCTTGAATAATTTTAAGCACTCCACAGTATATATATATATATATATATATATATATATATATATATATATATATATATATA…
scaffold12846_0074	scaffold12846_0073	7AL-11736-00001	406466-406470	ATCA
scaffold12846_0075	scaffold12846_0074	7AL-11736-00001	401522-401645	TCTGACGCTATACCCTTTGTACGTTTTGTGAGGGGAGGGGGGGGGGGGGGGGGGGGGGTATCAAAGCGGGTCTGAGTTGACAAGGGAATATGTAACGAGCGCACCCGAGTAAAATGGGCCCTC
scaffold12846_0076	scaffold12846_0075	7AL-11736-00001	398571-398588	AGTTGGGGGGGGGGGGG
scaffold12846_0077	scaffold12846_0076	7AL-11736-00001	337614-337666	CTATCCCCCTCTCCCGCCGCCGAGCTACGCAATTCCCCCCCCCNNNNNNNNN
scaffold12846_0084	scaffold12846_0083	7AL-11736-00001	182462-182521	TTCTGCATANNNNNNNNNNCACCCCCAACAATAGTTAGTGAAGCCGTTCGTTCGTTAGA
scaffold12846_0106	scaffold12846_0105	7AL-12270-00011	82220-82379	TGCTCTGAACTTGGTCAAAGTTAAAGCAATTTGACTTTCCAAAAAGCTAATACCCCTTATATTTAGAAACTGGTGGATTATTTTGTTTGGCGGGGGGGGGGGGGGNNNNNNNNNNTTTTGTTTGGGGGGGGGGGGGGGGTGATGGAGTGTTTTTTTATT
scaffold12846_0107	scaffold12846_0106	7AL-12270-00011	72195-72647	GTGAATCACCGGCCACCCGATCTGATCCCCGGCAGCACACCTGCCCCGCCGCGCCACCGGATAGGGCTGCTATCCCAGGGGTTGCCGCCCCTGATCCTAGGCACTGCCACCCCTGATCCAGGGCCCTCCGCCCCAGATCAAGAAGGGTACGTAGTGCTAGCCCTGCCGCCATGACTACCGCTGGGACGACGGCCAGCCATCGCGTCACCATTGTCCAGATCAGAGCGCCTTAGTCCAGATCGGCGCTGCCGCGATCCATATCGAGACCACACCCTCGTGCCAGGGCGCCCCGCACCACCCTAGGCTCGCGAGAGGGAGCAATACCTTCGTCGCCGCCGCTGGACGCATTGGTATTTCCTAGCGCCGACCTCCGTCGGCGAGGGAGGGGGGTACCGGTGG…
scaffold130212_0021	scaffold130212_0020	7AS-11874-41001	363273-363391	CCCCACACCCCGAGACACCCGCGTCGCTCCCAGGGCAACTCGGGTGGCGAAACCCTAGCCGCCACCCGAGACCCCTCCTCCTCGTCGCTCCCTCGCCGCCGCCGGAGGATGCAAGGCG
scaffold130212_0022	scaffold130212_0021	7AS-11874-41001	358227-358281	CAAGATGTGTGGTGCTNNNNNNNNNNGGGGGGGGGGGGGGGGGGGGGGGGGGTA
scaffold130212_0023	scaffold130212_0022	7AS-11874-41001	354714-354763	TCTATGAGCTATGAGTACAACTGTCCCCCCCCCCTCCCCACACACACAC
scaffold130212_0024	scaffold130212_0023	7AS-11874-41001	321119-321338	TTTCTGAGTAGTTTTTTATATAGTTTTTTTCTTTTTTGCTATAGTTTTTTTCTTTCTTCTATTTTTTCTTTTTTGCTTTATTTATTTATATAGTTTTTTTTCTGCTTTATTTTTTCTTCTATTTATTTCTGAGTAGTTTTTTTTTTCTTTTCTTCTATATTTATTTTCTTCTGTTTATTTCTGAATAGTTTTTCTATATAGTTTTTTCTTTTCTGCTAT
scaffold130212_0025	scaffold130212_0024	7AS-11874-41001	320348-320440	CAGATCTCACCGGCGAGGCGAGGCGACGGGGGCGGCGACGGGGATGGCGCCGACGGGGATGGTGATGACGGGGATGCTGACGGGGCGGCGAC
scaffold130212_0026	scaffold130212_0025	7AS-11874-41001	309200-309212	CCCCCCCCCCCC
scaffold130212_0028	scaffold130212_0027	7AS-11874-41001	271493-271740	AGGGGATGTAGCTGTGGGTTTGGCCCGGATGTTGTTCCCAGGTGTCCCTCTGTGCTGACCTGACACAACCAGGTGGAGAGGTCCACTAGTCAAAGCCCGTCCGTGGAAAGTCAAAGGGCTAGATCTCGTGGTCAACCGTTCCAGGGATAGGCGGGACGGGGGCCCTAGGGGAGGGGTAGCAATGCCACCGGAGCATCGCACCGGCCCCTCATAAATGCAGGGTGGTGTTGTGGCATGTTCGAAGAGG
scaffold130212_0029	scaffold130212_0028	7AS-11874-41001	258830-258960	TTCTAAGTTCTGAATTCTGAACCAAAAAGGGGGAGGGGGGNNNNNNNNNNGGGCACTGACATGGAATCATCGGCGGCCGCCTCGACGAGCTGGAACCGGGTGACGAGCGGGAGCGCCTCCGTCTGCATCG
scaffold130212_0030	scaffold130212_0029	7AS-11874-41001	203058-203207	GCCCCCCCTTTCCTTTCTTCCCTCTCTTCCTTCTTCCCCAAGTCCTAATCCAACTAGGGAAAGGGGGGGAGTCCTACTCCCGGTAGGAGTAGGACTCCTCCTGCGCGCCTCCTCCTAGGGCCGGCCGCACCCCCCCCCCCCCCCCCTTG
scaffold130212_0035	scaffold130212_0034	7AS-11874-41001	155366-155478	GCCGACGGCTAGGCCGTCGGCATAGGCGCCCACGTGTCAGCTACTGGGAGCTCTGCATGAAGGACTATGCCGACGACCTGGCCGTCAGCTTAGTTCCAAATTATGCCGACGG
scaffold130212_0038	scaffold130212_0037	7AS-11874-41001	140732-140749	ATCAAGGGGGGGGGGGG
scaffold130212_0039	scaffold130212_0038	7AS-11874-41001	92947-93001	TTTCAGAACTGAAATGGCGACACGGGGGGGGGGGGTTAGAGTTTGAAAATTGCC
scaffold130212_0050	scaffold130212_0049	7AS-00434-00001	403108-403166	GACACCGGCAACCCTACATATCTGTGACGTGGGGGGGGGAGGGGGTCATGAATGTGAG
scaffold130212_0051	scaffold130212_0050	7AS-00434-00001	371629-371712	GAAGACCAGTAGTTATGACTTACGAAGACCCCCCCCCCCCCCCCCCCCCCCCCCCCCTCCTCTCTCTCTCTCTCTCTCTCTTC
scaffold130212_0052	scaffold130212_0051	7AS-00434-00001	369949-370063	GGGGAGGGGGGAGAGAGAGGTTGAGGTTGAGCGGGAGGGAGGGAGGGAGAGGGGGAATAGNNNNNNNNNNGGAGAGGGGGAATAGGAGGGGGGTGGGGGGGGGGAGGAGATTGA
scaffold130212_0053	scaffold130212_0052	7AS-00434-00001	344164-344197	TGGAGGAAGGGGCGGAGAGGGCGGGCTCGAGCG
scaffold130212_0054	scaffold130212_0053	7AS-00434-00001	324554-324613	AAGCTGGTGAGTGCTTGCTCGATCATTAGGGGGGGGGGGGGGGGGGGGGGGGGGGGGCA
scaffold130212_0058	scaffold130212_0057	7AS-00434-00001	307213-307240	TATATATATATATATATATGTATATAT
scaffold130212_0059	scaffold130212_0058	7AS-00434-00001	306273-306359	CGTGGTGGCACTTTAGCGCCGGTTCGTGCCGAACCGGTACTAAGGGGGGGGGGGGGGGCTTTGGGGGGGGGGGGGGGGGCTTTAGT
scaffold130212_0062	scaffold130212_0061	7AS-00434-00001	276640-276725	TTTCCCCATAGGTACAACCCTGTATAGGTCCAACAAAGCAGCCACATCTCTCTCTCTCTCTCTCTCTCTCTCTCTCTCTCTCTCT
scaffold130212_0066	scaffold130212_0065	7AS-00434-00001	211122-211237	CGGGGACCGGCCAGGCGGCGAGGAGCTCCGGCGGCTCGGGCGGCCGGAGATGGCNNNNNNNNNNGAGGCGCGGGGCGGCTCGGGCCCGATCCGGCTCGGCGCGGGCTCCCCGTGG
scaffold130212_0068	scaffold130212_0067	7AS-00434-00001	204178-204210	CTCTCCCCCCCCCCCCTTGAGGATTCCTATTC
scaffold130212_0070	scaffold130212_0069	7AS-00434-00001	183551-183642	CCCCCCCCCGCCCCCCCTCCCTTCTCGTGCTCCAACCGATCCTACCTCTAAAGCCCTAGTGGCGCCTCTCCCTAGGATAGGGCATTTCTGG
scaffold130212_0071	scaffold130212_0070	7AS-00434-00001	172061-172368	TATATGATTGGTTCTACTAGAAATTATATATATATATATATATATATATATATATATGTACAATGTGTAGTACCGTAAAATACCAGCAAATGAAAAAGAATAAAAATGGAAAACACAAAATTAAATGAAAAGAAATCATAAAACCAAAAATCCCCCAAACATTTTAGTACCGGTTGGTGTTACCAACCGGTACTAAAGGGCTCCCGGCCCCCGGAGCTGGCTCGTGCCACGTGGTTGCCGTTTAGCACCGGTTCGTGCTGAACCGGTACTAAAGGGGGGGGGGGGGCTTAGTGCCGAAATGTTAGTG
scaffold130212_0072	scaffold130212_0071	7AS-00434-00001	170306-170349	GCGGCGCAATCGACCCCCCCCCCCCGCTTGTTGTGCCGACAAC
scaffold130212_0073	scaffold130212_0072	7AS-00434-00001	156814-156909	GAACTACGCTTAGCGCCCCTCCCCCCCCNNNNNNNNNNCCCCCCCGCGCACGCGCGCGCGTGTTCCCCCCTTTGTCTTACCAAGGATTGAGTTCC
scaffold130212_0085	scaffold130212_0084	7AS-11298-00008	103118-104061	CCACCAACCGGGACCAATGGCCTTGTGCTGCCCCGCGCCCAAAAGTTTAGTCCCACCTCGCTAGTTGAGAGGGCTCGGGAGTGGTTTATAAGCGCTGCTGCGCCCACCCTTCCGAGCTCCTCTCAACTGCAGGCTTTCGGGCCTAATCTGTCGAAGCAATGCCTGTGGGCCTACTCGGCCTGCTGCGGGCCTGAATCCTGGCCCATGGTAGGGTTTCTAGTCGTATTCAGGCCGTGGTGGCCCAGTAGGTGGCATTTTTTTGTTTTTTTGTTGCTTTATTTATTTTCTTTTGTTTTTTGCTTTATTTCTTAATTCTTTACGCTTTTAGTTTTAGAAAAATTATAAACTTTTTGTTAATGCCATTAGTTTTCAAATTTGAAAATAATTTTTTAGTTTTTT…
scaffold130212_0086	scaffold130212_0085	7AS-11298-00008	96531-96559	TTTGAAGGGGGGGGGGGGTTGGGGGTTT
scaffold130212_0087	scaffold130212_0086	7AS-11298-00008	95472-95618	ATATATATATATATATATATATATATATATATATACTTAGTTACCTATTTATCTCTAATATGCTTAGTTTCCTACATAATAAGCTTATAGTCTTCTTCTTATTCTTCTTCTTATCCAAAATGACATATGTTAGCTTCATTTTACCT
scaffold130212_0090	scaffold130212_0089	7AS-11298-00008	85704-86974	TTGTTTTTCGGTCATTTACCTATTTGTTTAGAGAGCTAAATGACCGTGAAATTGAAAATCACTACAAAATGAATTCTGAAAATGTTGAAACTTGGCATGGTATCATCATATCACCTGCATAGCATGCGCGAAAGAGTAGAGAGGGTCACGGCAAAAACTGGACGCACTTCGTGTACAAACTGGACAAACTCTTTCAGAGTATCAGGGTTTCGGACGTGAACTCATCTGTTACATGGCCACTTCAATGTTTTTTAAACTTATTTGAACTCCGGACTTCTTTTGTGTTTAGTATGCAGCATTCAAAGCGACGTCATCAATTTTCAACATGTTCTGACATCATTTGTTGTTTTTCGGTCATTTACCTAATTGTTTAGAGAGCTAAATGACCGTGAAATTGAA…
scaffold130212_0091	scaffold130212_0090	7AS-11298-00008	83744-84327	TTGCGCCCGGTGGGCGTGTCCCCGCCACTAAACTGCCCCTCTGCGGCCGAAAAAGGCCGCCGGAAACACCCAACTGCTGTTGGAGGGGCTGCCGCGGCGAAGCTCTGCTATTTTTCCGGCGTGGAATGGCTATCTAGTGGTGAAAGGCGGCGGGATATAGCTACTGGCGGCCGAGGGCGCGGGGGGGGGGGGGGGGGGGGGGGGGGGGGGTGGGAGGCGAGTCGGGGAAGAAAACCTTGACTTTTCCCCTGACGGCGTGGGCCAGCCGCGCTTTTCCCTTGCACCGAAGCCCCCAACTGCCCCCCAGTGTGTCGGGTTCGGCCTGTGACCGCCGGGCGGAAAAAAGGCCCGAGCCGGCGTTTTTCAGCGTCCTGGGGGCGCGACTGAGCCGTTTTTTCG…
scaffold130212_0094	scaffold130212_0093	7AS-11298-00008	28113-28410	TAGTTTTTTTTGTTTTCTTTGTTGCTTTATTTATTTTATTTTGTGATTAACTTTACTATAAAAATAGTTTTTTCCTGTTTTTTAGATTTGTTTTTTGCATTATTTATTTTCTTTTGTTTTTTTCTTTAATTTTTAATTTTGTTTTCTATTAGGTTAGCAAAATTATAAACTTTTTGTTAGTGCCATTTGTTTTAGAAAAATTATAAACTTTCTGTTAGTGCCATTAGTTTTCAAATTTGAAAACACTTTTTTAGTTTTTTTGTTTTCTTTGTTGCTTTATTTATTTTATTTTGTGAT
scaffold130212_0100	scaffold130212_0099	7AS-00077-00000	316818-316870	TCGGGGGNNNNNNNNNNGGGGGGCGAGAAGACGAAGAATCCCCAGTAGATGA
scaffold130212_0101	scaffold130212_0100	7AS-00077-00000	254075-254191	CGCCGGCGCGCCCCGCCNNNNNNNNNNCCCCCCCCTCCTCTCGCTCCCTCCCTCCATCCCTTCTCTGAATTAATGTAGGTAATTTGAATGTAGGTATAAAAAATTAGTAACAGAAA
scaffold130212_0102	scaffold130212_0101	7AS-00077-00000	192270-192334	CACCTCCCCCCCNNNNNNNNNNCCCCCCCAATCTTTGGCATCGATCGACCCAAATGTGCATCCA
scaffold130212_0103	scaffold130212_0102	7AS-00077-00000	186647-186686	CCCCCAGGGCCCAGGGCGCGCCACTCTGCCTCGTGGGCC
scaffold133498_0025	scaffold133498_0024	7AS-11585-00000	904917-904951	TATATATGGCCCGGCCAAAAAAAAAAAAAAACAC
scaffold133498_0026	scaffold133498_0025	7AS-11585-00000	892707-892819	GCCCTCGGGAGGACGACGCGAGGGCCGGGGGGGGNNNNNNNNNNGGGGGGGGGACTATGGATCGATCAAGATGGGGATATATAAGAGCCCCCTCCCTTCGGTTTACATACAC
scaffold133498_0027	scaffold133498_0026	7AS-11585-00000	889874-890016	ACTTTTGCATCCTCAAAAAGAAAAAGAAAAAGTGTTTACCACAATTTAGCAGCTTACAAAAGGTTGGCTTTACCACTAGGCCGCGAGAGCTCTGCGGTTGGATAAGAAATGGCCTGTTTTTGCGGTAAACGCGCGAGATCTC
scaffold133498_0028	scaffold133498_0027	7AS-11585-00000	888904-888974	GATCTTTTTAGCGTATGGAGATATGACCTGCTTTCATAGGGTGCCGCCCCCCCNNNNNNNNNNCCCCACC
scaffold133498_0029	scaffold133498_0028	7AS-11585-00000	858250-858333	CTCTGCTCCCTCTCCCACATCGCTCCCGCGAGCGACCGGGGGGNNNNNNNNNNGGGGGGGGGGGGGGGGAGGAGGAGGAGGCA
scaffold133498_0032	scaffold133498_0031	7AS-11585-00000	836195-836464	GGAAGCCGGGCCGGCGCGGGCCAGCGATGGGCGCGGCGAGGGGGTCCGGTGGGGGCGAGTCGCGGCGCAGGGCGGTCTGGTGCGGCAACCCGGGCGCCTCGGGCGGCCGGAGTTTGCGACGGGCGGCGGCNNNNNNNNNNCCGGAGTTTGCGACGGGCGGCGGCGGCGCGGCTCCCGGTGGCCGGAGCCGGCGAAGGAGGCGGTGGTCGCTCGGGAGCGCGGGAGGAGGAAGAAGTCGGGCGGTGGCGGCGCCGACCTGGGCCGCTGGG
scaffold133498_0033	scaffold133498_0032	7AS-11585-00000	803436-803448	AAAGCACAACCC
scaffold133498_0034	scaffold133498_0033	7AS-11585-00000	744390-744413	GCTTGTCATATATATATATGTAT
scaffold133498_0038	scaffold133498_0037	7AS-11585-00000	689289-689369	TTTCTTGAAGTTTTTATCATTTTATTTTGCTTTTTACAAAACTGAAAAGGCGATCCACGGGGGCGGGGGGTGTAGAATTT
scaffold133498_0040	scaffold133498_0039	7AS-11585-00000	654151-654185	TTTTTCTTTCCCGCTATATTTATTTTCTTCTATT
scaffold133498_0041	scaffold133498_0040	7AS-11585-00000	653351-653430	ATTCTTATCTAGATAATTCATCTAATTAACAATTTGACATGCATTAATCTAAAAACAGAAAATAGAAAATAAGTAAAAA
scaffold133498_0045	scaffold133498_0044	7AS-11585-00000	621884-621907	CCCCCCCCCCCTTCCCTTTCAAA
scaffold133498_0046	scaffold133498_0045	7AS-11585-00000	615041-615132	ACCTTTATAAATACACCCCAAACCNNNNNNNNCCCCTCTCCTCACATCAATCCCAAGCCCCTCTCCTCCTTAGCCGCGCCCCACCCCGCGC
scaffold133498_0047	scaffold133498_0046	7AS-11585-00000	595999-596017	TAACCCCCCCCCCCCCCC
scaffold133498_0049	scaffold133498_0048	7AS-11585-00000	588210-588253	AGCTACAAAGAAATAGTTGAGGGGGGGGGGGGGCAGTCTAAAG
scaffold133498_0050	scaffold133498_0049	7AS-11585-00000	571649-571713	TACTCCTACCGGGAGTAGGACTCCCCCCCCCCCCCCCCCCCAATCCTAGTTGGATTAGGATTCC
scaffold133498_0052	scaffold133498_0051	7AS-11585-00000	411263-411356	TGGGTTTTCGGAGCCCGAGGGTCATCTTATTTTAACCCCCCCCCCCCCCCGGGCCAGTGCTCCTCTGAGTGTTGGTCCACCTCGTCAGCCGCC
scaffold133498_0053	scaffold133498_0052	7AS-11585-00000	408791-408920	CGCCAGCGCCCCAATCGCCGCGGCCCGCCCGGCCCGCGGGAGGCCCTCCCGGGCCCGGCCGCCGCCTCCCCGCGCCCGCGTCTTCTTCCGAACCGCGCCACCTCCTCCCTCGAGTCCGGTCGCCGGCGC
scaffold133498_0054	scaffold133498_0053	7AS-11585-00000	406101-406142	CGGGGACCTCCTCCTCCCTCCTCTCCTCTCCTCCCCCCCTC
scaffold133498_0055	scaffold133498_0054	7AS-11585-00000	402797-402800	TTT
scaffold133498_0056	scaffold133498_0055	7AS-11585-00000	366908-367048	GTCCTATTCGGACTAGGGGGAGGGGCACGCGGCTCTGCCCTGGCCGCCTCTCCTCTTCTCCACTAAGGCCCACTATGGCCCATTAAGCCTCGGGGGGGGGGGGGGGGTTCCGGTAACCCCTCGGTACTCCGGTAAAATCC
scaffold133498_0057	scaffold133498_0056	7AS-11585-00000	341628-341677	GAGACAGGGGGACCAGCAGCCCCTCCCCCCCCCTAACATCAAAGAAGTA
scaffold134444_0004	scaffold134444_0003	7AL-00053-00000	686721-686773	TCAAATTTCAAAACACTTTTTTAGTTTTGTTGTTTTCTTTGTTGCTTTATTT
scaffold134444_0009	scaffold134444_0008	7AL-00053-00000	543763-543820	CTGGGGGGGNNNNNNNNNNGGGGGGGGGGGGGGGGGGGCAGGCGCGCCCCCTACCTC
scaffold134444_0012	scaffold134444_0011	7AL-00053-00000	458597-458616	CAGGTCAAGTTGGCCAGGT
scaffold134444_0015	scaffold134444_0014	7AL-00053-00000	405606-405701	GACGTAGGGGGGGGGGGGGGNNNNNNNNNNGGGGGGGTGGTGTTAGCAGCCTGCATAAGAACTCAACGCCAAGAAAGAGGAAGGAGAGGGCCACA
scaffold134444_0017	scaffold134444_0016	7AL-00053-00000	387479-387546	TCCCTCTCTCTCTCCACTAAGGCCCATGTGGCCCATTACTTCTCCGGGGGGGGGGGGGGGGTTCCGA
scaffold134444_0018	scaffold134444_0017	7AL-00053-00000	372179-372205	ACTTCTCCGGGGGGGGGGGGGGGGTC
scaffold134444_0020	scaffold134444_0019	7AL-00053-00000	306308-306335	AGGGGAGGGGAGGAGGGAGGAGGAGGT
scaffold134444_0021	scaffold134444_0020	7AL-00053-00000	293731-293766	GGAGGCAGCGGCCGGGCNNNNNNNNNNGGCCTCGG
scaffold134444_0022	scaffold134444_0021	7AL-00053-00000	291884-291940	GCGGAGGCAGCGGCCGGGCCGGCGGGCCTCGGCGGCGGCGCGGGCGAGAGCCTCCA
scaffold134444_0024	scaffold134444_0023	7AL-00053-00000	260339-260432	GTGGCGCGGGCCTGTCACCCGGGGGGGGGGGGTTGCCTGGTCCGCGGGCGGCTAGAAAAAGGTCTAGAGCGGGCGGCTGGTCTTTTTCCTGCG
scaffold134444_0025	scaffold134444_0024	7AL-00053-00000	245436-245443	ATTTATT
scaffold134444_0027	scaffold134444_0026	7AL-00053-00000	191898-192118	AATCTATATTTTTTAATATTTTTTGTGGTATACATTTATTTCTTCATACATTAAATTTCCCTAATTTCCCTTGTTCATTTGAAATAAATTATACATACATACATACATACATACATACATATATATATATATATATATATATATATATATATATATATATATATATATATATATATATATATATATTGAACAATTTTCTTTCATACTTCATTTTTTTCTA
scaffold134444_0028	scaffold134444_0027	7AL-00053-00000	185196-185429	TGATTTCTTTTTCTTTAGCGAGAGTCGTGGTTTTGCTTCCGCGAGAGGCACGGGTGTGCTTTCACGAGAGGAACAACCATGCCTCTCAGAAACGAAAAAAATGCGTTTTCTGTTTTTTTCCTTTCGCAAGAGTCACGGTTTTGCTTCCGCAAGAGGCACGGGTGTGCTTTCGCGAGATTCACGGCCGTGCCTCTCGGAAACGAAAAAAACGTGTTTTCTATTTTTTTTCCTTT
scaffold134444_0032	scaffold134444_0031	7AL-00053-00000	70419-70710	TTATAAACCTCTAGTATTATTGAAACTAAAATTATATAAAATTTATGCAACTAAAATTATCAAAGTATTTTCTGTTCAAAACATTATAAGCAAAAAGAATTTTCATAAAATAAATAAGAAAAGAAAAAATAAAATAAAATAAATAAGAAGAAACAAAATAAACTTTAACAAATAAGTAGAAACAAAATAAAACAAAATAAACTTTAATAAAATAAATAAAAATAGAAACAAAAAAGAATCATGAAAAAAAGGAAAAATAAACAAAATAAAACAAAATTATCAAAGTATTTT
scaffold134444_0033	scaffold134444_0032	7AL-00053-00000	57944-57977	ACGCCTAGGGGGGGGGGGGGTAGGCGCCCCCTA
scaffold134444_0034	scaffold134444_0033	7AL-00053-00000	31278-31318	ATGGTTCCAAAGTTCATAGAAATAGGATTCCCCCCCCCCC
scaffold137937_0011	scaffold137937_0010	7AL-12112-00001	1383397-1383417	GAGGAGGCCACGAGGTAGGG
scaffold137937_0015	scaffold137937_0014	7AL-12112-00001	1340476-1340563	CGAGGCGGCGGCGGAGGGCGGCGTCGGTGGGGCGGCGGAGCCATGGCGGCGGCGGCGACGCGTGGATGCGGCGGCGCCGGCGATGGC
scaffold137937_0017	scaffold137937_0016	7AL-12112-00001	1298594-1298640	GGGGACTGCCCCCCCCCCCCAGCCCAATAGTCGGGCAGGTTGTGAA
scaffold137937_0018	scaffold137937_0017	7AL-12112-00001	1245253-1245423	GATCCACTCGGGGCAGGGTGGGGAGACGAGGTGGATCGAGCGAGGAGTGGGGGTTACGGGCGACGTGGGTTAGGGTTTGGAGGGGTTATGGGGGCGCCGGCCAGGCCGGCCTGGCAACCCGAGGCCCAGCGGGGGGGGGGGGGGGGGGGGCTTTCCTTTCTTTCTTTTTG
scaffold137937_0019	scaffold137937_0018	7AL-12112-00001	1188748-1188860	CGGCGCGGGCAGCGAGCAAGGCGGGGCGGCAGCGAGCCGTGAAGGAGGCGGCGCGGCGAGCTGCACCGGTGATGGTGGCGGGCGTGCGCTGGCGAAGGTCGATGCGGCGAGC
scaffold137937_0024	scaffold137937_0023	7AL-12112-00001	975259-975343	CGCGAGGCCCACGGCCGGCCCGCCCGCACCTGCGTCGGGCCCGAGCCGCGGCCCGTGCCACCCTTCGCCACGTCCCGCCGCCTC
scaffold137937_0028	scaffold137937_0027	7AL-12112-00001	818287-818526	GGACACGTCCGCCCGCCGCCGCCGACCAACGGGCCGTTGCCACGTGTCCCCGGGAGAGCCCCACTTCGCCGCCGCCGCCCGTGGCCCGCCGAGCCCGCTCAGGGCCCCCGCGGCCCAGGGAGCGCCGCCCACGCCTTCCTCGCCCAGAGCCGGCCGCGCCTCCTCCCGCCGCCTTCTTCTCCGTCGCCGGCGACCTCGTCGGCCTCCGCCGCTGCCCGCCTCCTTCCCCGGCCGAGCTA
scaffold137937_0029	scaffold137937_0028	7AL-12112-00001	816388-816435	GTGGCGGCGGCGAGGCGCTCGGGAAGCCAGGCGGCGGGGCGCGGCTC
scaffold137937_0036	scaffold137937_0035	7AL-12112-00001	440858-440867	CTAGGTTAG
scaffold137937_0037	scaffold137937_0036	7AL-12112-00001	432903-433134	ACGTTAACGGCCGCGCCCCACCCCGCCCCTCTCTCTCTCTTTCTCTCCCCAGTTACTCGCCGCCGCCCCGTCGCCCAANNNNNNNNNNACCCCCCGAGCCTGACCCGACACCCCGACCCCGAGCCTGACCCAACACCCTGACCCCGACACCACACCCCGACCCCGAAACAACACCCCGACACCGACACGGCACTACCCCGACATCGACACGACACCCCGACCCCCCGACCC
scaffold137937_0038	scaffold137937_0037	7AL-12112-00001	405625-405718	CGCCCGGACCAATCGCCGTCTGCCACGTGGCGCGCAGCCGGCCCCCGCGGGCCCAGCCGTCGCCCGCCTCCACCGCGAGCTCACCCCGCCGCC
scaffold137937_0039	scaffold137937_0038	7AL-12112-00001	396301-396363	CCGCCGCCCACCTCCACCGCGAGCTCACCCCGCCGCCCGGTCGCCCGCGCGCCCCGCGCCCT
scaffold137937_0040	scaffold137937_0039	7AL-12112-00001	347147-347194	AGAGTAGAGTAGGCGATATCTGGTGATCAAGGGGGGGGGGGGGCTTG
scaffold137937_0043	scaffold137937_0042	7AL-12112-00001	132615-132741	GGATCTCCCCGCCGCCCGTCCGCCTCCCGACGACGCCCGCCGCCCGTCCGCCTCCCGNNNNNNNNNNGCCGCCCGTCCGCCTCCCGACGAAGCCCGCCGCACCGGGCCGGCCGCCGCCGCCCCATG
scaffold137937_0045	scaffold137937_0044	7AL-12112-00001	120826-120849	TTACCCCCCCCCCCCCCGTATCT
scaffold137937_0046	scaffold137937_0045	7AL-12112-00001	81203-81233	GTTCGGCGGGGGGGGGGGGGGGGCGGAGAT
scaffold137937_0056	scaffold137937_0055	7AL-11471-00001	1494014-1494247	GCCACGTGGCCGCTCCACCCACCGCCGCCGTCCGGCCCGCCCGGCCCGTAGCAGGCCCGCGTGGCCCGCGCGTCGCCGCCGCCGACCGGGCGCGCTCCCGCGCCTCCCGCCGCCCCGGTGTGCGTTCCGGCCGCCGCCTCGCCGCGGGACCACGCCACGCCAACGCCGGTCAGCCTCGCCGACGCTCCCACGTTGCTCCGTCCGGCCGCCGCCTCGCCTGCGGTCGTCAGCAC
scaffold137937_0059	scaffold137937_0058	7AL-11471-00001	1429046-1429096	GGCGGTGAGCGCGGCAGGCGGTGGCGTCAGCGAGCCCGGCGGGCGGGTGG
scaffold137937_0061	scaffold137937_0060	7AL-11471-00001	1389622-1389736	CTGAGAGGCGCGCGGCCGGGCGGCGATTGGTGGCGGCGGCGCACGACGGCGAACGGGCGGCGATGGCGGCTGGCGGCGGCGCAGAGATCCGGCGCGGCATGGGCACGCGAGTGC
scaffold137937_0064	scaffold137937_0063	7AL-11471-00001	1308465-1308466	T
scaffold137937_0065	scaffold137937_0064	7AL-11471-00001	1281250-1281323	TACCCCCCCCCCCCCCTAGGTGCGCCCTCCACCCTTGTGGGGCCCACGTTGCTCCACCGACGTAATTCTTCCT
scaffold137937_0066	scaffold137937_0065	7AL-11471-00001	1247776-1247886	AAATAAAACGTGCACGATGGCACGACACATCATTGTTTACTAATCTATTACATCCCCCCCCCCCCCCCGAGCCTAAATGATTAAATGTTGTTTAGGCAAAATCTGATGAC
scaffold137937_0067	scaffold137937_0066	7AL-11471-00001	1161180-1161654	GGGAGGGGTGTGGCGTAGCGCAAAACGGGACTCCACAGGATATTGTTCATCTCCACCATCGACCTCCTCCAGCCTCCACGGGCTCCTGTTCATCTAGCCTCCACGGGCTCCTGTTCATCCAGCCTCCACCGCGCGCTACTCCACCGTCTACTGTTCAACCACCCCTCCATTGTCTACTGTTCATCCAGCCCTCCACACCACGGGGTCCTGTTCAACCACCCTCCACGGGCACCCCTCCATCATCTACTATTCATCCAGCCCTCCACACCACAGGGTCCTGTTCAACCACCCCTCCACCGTCTACTGTTCATCCAGCCCTCCACACCACAGGGTCCTGTTCATCCACCCCTCCACGGGCACCCCTCCACCGTCTACTGTTCATCCAGCCCTCCACCACAC…
scaffold137937_0069	scaffold137937_0068	7AL-11471-00001	1116059-1116098	GGCGGGGCGGCGAGGCGGCGATCGAGGAGGCGGCGCTCG
scaffold137937_0070	scaffold137937_0069	7AL-11471-00001	1033422-1033863	GGTGAACCTCGGTTGGGGGGGCATGCATTCATAGCTTAGGATTCCCTTCGTGCCGACATGAGGGAGGGGGGTTGCTAGCTACTTTGCACTTTGCTAGGTGAACCTCGGTTGGGGGGCATGCATTCATAGCTTAGGATTCCCTTCGTGCCGACACAAGGGAGGGGTGCTGTAGCTACTTTACACTTTTCTAGGGTGAACCTCGGTTGGAGGGGGCATGCATTTATAACTTAGGATTCCCTTCATGCCGACATGAGGGGGGGCTGCTAGTTACTTCGCACTTTGCTAGGTGAACCTCGGTTGGGGGGGCATGCATGCATAGCTTAGGATTCCCTTCGTGCCGACACGAGGGAGGGAGGCTGCTAGCTACTTCGCACTTTGCTAGGGTGAACCTCGGTTGGG…
scaffold137937_0071	scaffold137937_0070	7AL-11471-00001	1020478-1020617	GNNNNNNNNNNGTGCTTCACTTATATCTTTTAGAACACGGTGGTGGATTTGTTTTAAAGAAACTATTGATCTCTCATGCTTCACTTAGATTATTTTGAGAGTCGTTAATAGCATGGTAATTTGCTTAATGTTAATACTG
scaffold137937_0076	scaffold137937_0075	7AL-11471-00001	811758-811837	GGGGGGGGGGGGCGTGGTGTGGAGGGCTGGATGAACAGGACCCCGTGGTGTGGAGGGCTGGATGAACAGTAGACGGTGG
scaffold137937_0077	scaffold137937_0076	7AL-11471-00001	810144-810242	GATGGGCGAAGCTGAGGGCTCGCCCCCCNNNNNNNNNNCTAAGGGCGGCCGCCCCACTCGACCAATCCGGCCACCAGAGGCATATGGAATCAGGACCG
scaffold137937_0078	scaffold137937_0077	7AL-11471-00001	780195-780260	TATTTTAGCCCCCCCCCCCCCCCCCCCCCCCCCCGGGCCAGTGCTCCTCTGAGTGTTGGTCCAAC
scaffold137937_0088	scaffold137937_0087	7AL-11471-00001	372163-372250	AGCGGGTGGAGTCTGGCTATCTATGTTTTTAAGGCGACGCCTTACCGCCTTAGGGAGGGGGGGGNNNNNNNNNNGCTTTGGTGCCTA
scaffold137937_0089	scaffold137937_0088	7AL-11471-00001	365976-366018	AATCCTAACTAACCCCCCCCCCCCCCCCCCCCCTCCCTCCCT
scaffold137937_0092	scaffold137937_0091	7AL-11471-00001	323274-323320	GGGAGGGGTGGGGGGCTTACATAGAGGGGAGAGACGGTGGCTGGGA
scaffold137937_0093	scaffold137937_0092	7AL-11471-00001	309431-309512	CGGCGGCGAGCGGCGGCGGCCGAGGCGGCGCTGGCGGCGGGGACCGGTGGCGCGGTGTGGGACGGGCGGCGGCGGTGGAGC
scaffold137937_0094	scaffold137937_0093	7AL-11471-00001	262918-263055	CTCGTGCGCCGCGTCGCCACACCGCCGCCCTGCCGCCGCACCGCCNNNNNNNNNNCGCCGCACCGCCCCGCCGCCGGAGTTGCGCCGCCGCCCCATGTCGCCGCCGCCCGGAGCCGCCGCCCCGCCGGAGGTTGACC
scaffold137937_0095	scaffold137937_0094	7AL-11471-00001	250495-250597	CCCGCCGCCCCCCCGGAGGTTGACCGCCGCCCTACGCCGCCGCCGCCCGAAGCCGCTGCCGCCCGCCGCGCCACCGCCCGGAGCCGCCGCCGCCCAGAGCCG
scaffold137937_0099	scaffold137937_0098	7AL-11471-00001	174914-175006	CATTAAGTTGTAAATAAATAGAAGTGTGATGATCATCATTAATAGATCATTGCCCCCCCCCCCCCCCTAATAGATCATTGCCCCCCCCCCCC
scaffold137937_0103	scaffold137937_0102	7AL-11750-00001	644784-644839	GGGGGGGGGNNNNNNNNNNGGGGGGGGGGGGGGGGGGGGGGAGGGGAGAATGTTA
scaffold137937_0106	scaffold137937_0105	7AL-11750-00001	600826-600937	CTGGCCGCCCCTCTCTCTCTCCACTAGGGCCCATGAGGCCCATTACTTCTCCCGGGGGGGGGGGGGGGTTCCGGTTCGGGGGGGGGGGGGGGGGTTCCGGTAACCCTTCGG
scaffold137937_0107	scaffold137937_0106	7AL-11750-00001	533949-533989	CTCAAGGGTCATCTTTATTTTAACCCCCCCCCCCCCCCCC
scaffold137937_0108	scaffold137937_0107	7AL-11750-00001	486363-486419	TCCTATATATATATATATATATATATATATATATATATATATATATATATATATAT
scaffold137937_0109	scaffold137937_0108	7AL-11750-00001	483772-483972	CGATGTATCGGTGTGTGTGGGGGGCGGGGGGGGGGGGTGGCAGAGTCCTAACTAGAGAGGTAGAACGACTTGGATATGTGTTGAGAATGAGAGACCCAGCTATGTCTTGAGGGAGATCGGTCGACATCCATACATAACTGAAGGGCGGGAAATAGTTGGGACAGCGAGAGAGAGAGAGAGAGAGAGAGAGAGAGAGAGAG
scaffold137937_0110	scaffold137937_0109	7AL-11750-00001	464649-464706	GCGCAGCGGCTTGCGGCGCTGCGAAAGGAGCGGGCAATCTCCACCCCCCCCCCCCCC
scaffold137937_0111	scaffold137937_0110	7AL-11750-00001	461671-461752	CGGCCCTCCCCGGCCCATCTCCATCGCCGCACGCCCGAGCCGCCAGGGATCGCCGCGCCGTTCGCCTACCTCGTCCCTCGC
scaffold137937_0117	scaffold137937_0116	7AL-11750-00001	305121-305308	CCGGCCAAACCGCCGCCCACGGCCGGCGGTGCGCTGCCCCGCCTACCCCGAAACCACTCCCCACCGCCAGNNNNNNNNNNCCCCCGTGCTGAGCTTTTTCTCCGGCGATCCCCACGCCACCGCCCCACCACCACCGACGACCACCTCCCCCACCCTAAACCCTAAGATAGATAGTGGGGTACCTCTC
scaffold137937_0119	scaffold137937_0118	7AL-11750-00001	191069-191202	GGGGGCACGTCGGCCGGTGGCNNNNNNNNNNGGCCGGTGGCGGCCGGCGACGTGGAAGAAGGCGGCGATGCGAGCGTGGGGCGCGGCCCGGTTGGCGCAGGGAGAGGGCCCGCCTTGGGCCCGGGCGGGCCGG
scaffold137937_0120	scaffold137937_0119	7AL-11750-00001	65248-65379	GCCGCCGCGCGTCACCACCGCCGCCAACTCCGCCTTCGCTATCGNNNNNNNNNNCCCACAACGCCACCACTGGAAGCCGTGCTGCCACCGCCACGGCATGCCGCCCTGCGCGCCCCCATGCCGGTGACCTG
scaffold137937_0122	scaffold137937_0121	7AL-11455-00001	742289-742342	CGAGTGTCATCTTATTTAACCCCCCCCCCCCCGGGCCAGTGCTCCTCTGAGTG
scaffold137937_0123	scaffold137937_0122	7AL-11455-00001	739878-740064	GCGCCCGCTCCCCGGCTCGCCCGCGCGTCGCCCAGCCGACTCCGCCCCGCTGCCGCACTGTTCACCGCCGCCCCGCTCCGCCTCGACGCCGGCGGTCGCCGACTCGCCGTACCGCCGACTGTCGCGCGTCGCCCGGAGTTCCCCTCGTCGCCCCGCCGCCTCCTCTCGCCGGCGCCGCCCGGATCC
scaffold137937_0125	scaffold137937_0124	7AL-11455-00001	676702-677192	TGAACGGATTCCTAAGCTATGAATGCATGCCCTCCCCCAACCGAGGTTCACCTAGCAAAGTGCGAAGTAGCTAGCAGCCCCCCTCCCTCGTGTCGGCACAAAGGGGATCCTAGCTAAGCTATGAATGCATGCCCCCAACCGAGGTTCATCCTAGCAATGTGTGAAGTAGCTAGCGCCACCCCTCCCCCGTGTCGGCATGAAGGGAATCCTAAGCTATGAATGCACATGCCCCCCCCCCAACCGAGGTTCACCTAGCAAAGTGCGAAGTAGCTAGCAGACCCCATCCCTCGTGTCGTCACGAAGGTAATCCTAAGCTATGAATGCATGCCCCCCCCCAACCGAGGTTCACCCTAGCAAAGTGTGAAGTAGCTAGCAGCTATCCCTCCCTTGTGTCGGCAC…
scaffold137937_0128	scaffold137937_0127	7AL-11455-00001	595352-595437	GCCCCCTAGGAGATGGGATCTCCAAGGGGGGGGGGGGGGGCGGCGGCCAAGGGGGACTTGCCCCCAAGCCAAGTGGGGCGCCCCC
scaffold137937_0133	scaffold137937_0132	7AL-11455-00001	272259-272482	TTAGATAATACATATATTAGATATATAGTTAGGGAGATTAAATTAAATTACAGTAGATTAGTGTTAGGTTTTAGTTAAATAGTCATAATTAAAGGAAGTGAAAAAAAGATGAAAAAAGAAGAAGAAAAGTAGAATAAGTAGAAAGGGGAAGAAGAAGAATAAAAAGAGGAAGAAGAAGAACAAGAAGAAGCAGAGGAGGAGGAGGAGGAGGAGGAGGAGGAGG
scaffold137937_0134	scaffold137937_0133	7AL-11455-00001	271525-271718	TGCACCCTCCCCGTGCCGTCGCCGCCCCACCATCCCCGCGTCGTCGCCGCTTCGTCCCCGCCCCGTGGCCGCCCCNNNNNNNNNNTCCACACCCCCTCCCGAGCCTCCACGCCACAGCCGCCGATGGACCACCCCCGAGGAGCGCTACCCGTCGCCGCCCCCTCCATGCCCGGTCACCGCCCTCTCCCCGACC
scaffold137937_0135	scaffold137937_0134	7AL-11455-00001	237231-237294	CACCCCCACCGGGAACTGTCCATCCACCCCCCCCCCCGCAACACTCACTGTTCATCCAGAGGC
scaffold137937_0136	scaffold137937_0135	7AL-11455-00001	197083-197175	GCCGCCGCCTCACGCGGTCTCCGCTGCCCTGCACCACCCGGTGAACCGGCGACCCCGCGGTCGTCTCCGGCCTCCCGCGCCCGCGCCCACGG
scaffold137937_0139	scaffold137937_0138	7AL-11455-00001	39138-39155	AGCGGGCGCGGCCGGTG
scaffold137937_0140	scaffold137937_0139	7AL-11455-00001	31714-31822	CAGTGGGGCACGGGGAGGATGTCGGGGACGGCGGCGGCGGGGTTGACAACGGTGGTGCAGCAGCGGGGCGGCGTGCATCGACGGCGTCCGGCGGGGAGGGGGATGAGG
scaffold137937_0141	scaffold137937_0140	7AL-11455-00001	18235-18261	TCATTTAACCGAGCCAGTGCTCCTCT
scaffold137937_0147	scaffold137937_0146	7AL-12280-00000	850184-850193	CGCCGCCCC
scaffold137937_0149	scaffold137937_0148	7AL-12280-00000	817237-817333	TCCGCCGCCTCGCGCCGCCTCCCTCACCTGCCACGCCGCCCCGCTCCGCCCGAGCCGCCGCCCGCCGCCTCGCCGACGCCGGCCGCCGCCTCCTCC
scaffold137937_0151	scaffold137937_0150	7AL-12280-00000	787303-787364	CGGAGTTCACACCTGCTGCCCCCCCCCCCGTCGCGAGCTCCTCACGAGCTCCTCGCGAGCG
scaffold137937_0152	scaffold137937_0151	7AL-12280-00000	759366-759380	GCGTCGAGGGGGGG
scaffold137937_0154	scaffold137937_0153	7AL-12280-00000	693337-693544	GCCGGCCCGGGAGGCCCATTCCCGGCCCCCGCGGCCCGGAGTCGCCGCCGCCAGCCTCGCCTACCCCGCCACCCGCGCGCCCCGCCGCCTTGCCGCCCGCCGGAGCTCCACGCCGGAGTCGGGCGCCGCGCCGCCCGCTACCTCGACGGCCGAGCCGGCCCCGCCACCCCTCGCCGCGGACACCGCCGCCGCCGCCCTCCACCGGCC
scaffold137937_0156	scaffold137937_0155	7AL-12280-00000	662470-662565	GCCGGGCGGCGGCTCGGCGGCGCGGGCTCGCGCCGGGCGGGGCGGCGNNNNNNNNNNCGGGGCGGCTCCGGCCACCAGGCGCGGGGACGAAGGAG
scaffold137937_0159	scaffold137937_0158	7AL-12280-00000	522431-522448	CCCCTCCCCCGCCCACC
scaffold137937_0160	scaffold137937_0159	7AL-12280-00000	489039-489138	GATCAACCTTGCTCATGATACCAAGATGATGTAGGGTGGAACCCTAGATGGCCGATCTTTCATGAAAGGAGCGGATCCCAAAGAGAAACACGACGAACA
scaffold137937_0164	scaffold137937_0163	7AL-12280-00000	251271-251320	TCACCCTACTCCTTCGGTGTTGGGAAGTGTGTGTGTGTGGGGGGGGGGG
scaffold137937_0166	scaffold137937_0165	7AL-12280-00000	238112-238304	GAGCGGGGCGACGCCGGCCGGGGTGGCGACCGGCGAGGCGGTGCGGTGGTGCAGCGATGGCGGGCGGCGGCCGGAGTGGGGGCTCGCCGGCGCGGGCGATGCGGTGGGGGAGAAGGGGCGGCACGGTCGGGCGGCGTCCCTCGGGCCAAGTGGCGACGGGAACGGGCCGCGGGGGCACAGATCGGGCTCCGC
scaffold137937_0167	scaffold137937_0166	7AL-12280-00000	230263-230418	ACAGTAGACGGTGGAGGGGTGGTTGAACAGGACCCCATGGTGTGGAGGGCTGGATGAACAGTAGACGGTGGAGGGGTGCCCGTGGAGGGGTGGTTGAACAGGCCCCCGTGGTGTGGAGGGCTGGATGAACAGTAGACGATGGAGGGGTGGTTGAA
scaffold137937_0169	scaffold137937_0168	7AL-12280-00000	112170-112332	GGGGAGGGGGGGTGGGTGGCTGGGTGCTACGCATCCGTCCGACACACGCGACCACCCCGACAGGACTATGCTTCGGTGCCTTAAGGCACCTGCCTTTGTGTCCATGACATATGGGCCCAACAGGTGGCTGGCCCACATGTCAGTGACGCAAAGGCAGTTGCC
scaffold137937_0170	scaffold137937_0169	7AL-12280-00000	100421-100507	CGCCGCGCGCCTCGCCGCCGGCTTGCTGCTTCCCCGCCGCCCGCGCTGCGCCGCNNNNNNNNNNCCGGCCGCCGCGCCACCGCGGA
scaffold137937_0185	scaffold137937_0184	7AL-11717-00001	485588-485725	TTGGATGGGGATGAATTGTGTGCTCGAGGGAGGGGGAGTGTGTGTGCGGTGTGTGTGTGTGTGTGTGTGTGTGTGTGTGTGTGTGTGTGTGTGTGTGTGTGCGTGTGTGTGTCAGGTATTGAGAGAAATCAAACCTA
scaffold137937_0186	scaffold137937_0185	7AL-11717-00001	464790-464880	GACAACCCCCCCCCCCCNNNNNNNNNNCCCCCCCCCCCCGCTCTCTCTCTCTCACACACACACACACACACACAGCTCCTGCTTCCACTC
scaffold137937_0195	scaffold137937_0194	7AL-11717-00001	126628-126673	CGGGGGGGGGGGGGGGGNNNNNNNNNNGGGGGGGGTGGATACGTT
scaffold137937_0196	scaffold137937_0195	7AL-11717-00001	116029-116095	GGGCGCGCCTAGGGGGGTAGGGCATGCCCCCTGCCTTGTGCCCCCCCCCCCCCCCGTGACTCTCCT
scaffold137937_0202	scaffold137937_0201	7AL-12249-00001	1286842-1286894	CAGTAATATTTTTTATAAAAACAGTAATAACTTGTTTAAATTTGTTTTTTTT
scaffold137937_0203	scaffold137937_0202	7AL-12249-00001	1286132-1286190	GGGGCGCGGGGGAAGTGGCACGGGGGAGCTGAAGTGGTGGTGGGGGGCGGGGGCGACG
scaffold137937_0211	scaffold137937_0210	7AL-12249-00001	1066459-1066491	CCCGGCCGCCACCGACCTCGCGATCGTCGCCG
scaffold137937_0215	scaffold137937_0214	7AL-12249-00001	905525-905651	TGGAGAAAAAGCTCGGCACGGGGNNNNNNNNNNGGGGGGCTAGAGGGATGGCCGGGGCGGCGGCGGGCCGGCGGTGGGGAGTGTTTTCGGGGCAGGCAGGGTGGCGCACCGCCGGCCGCGGGCGAC
scaffold137937_0216	scaffold137937_0215	7AL-12249-00001	901888-902017	AACCGGTCGATCGACCGGGGTCCTGTTCATCCAGAGGCAACACCACGGAGTCCTGTTCATCCACCCCCACCGGGAACTGTTCATCCAACCCCCCCCCCCCGCAACGCTCATTGTTCATCCAGAGGCAGC
scaffold137937_0218	scaffold137937_0217	7AL-12249-00001	864891-864920	TGCGAGGCGGCGGAGGCGCAGCACGGCGG
scaffold137937_0220	scaffold137937_0219	7AL-12249-00001	852786-853211	GCGGGGGGGGGGGGGGGGGGTGAAGGGGGGGGGGGGGGGGGGTGGATGAACAGTGACCGGTGGTGTTGCCTCTGGATGAACAGGACCCCGTGGTGTGGAGGGCTGGATGAACAGTAGACGGTGGAGGGGTGCCCGTGGAGGGGTGGTTGAACAGGACCCCATGGTGTGGAGGGCTGGATGAACAGTAGACGGTGGAGGGGTGCCCGTGGAGGGGTGGTTGAACAGTAGCCGGTGGAGTAGCGCGCGGTGGAGGCTGGATGAACAGGAGCCCATGGAGGCTGGAGGAGGTCTATGGTAGCCCGTGGAGGCTGGAGGAAGTCGACGGTGGAGATGAACAGTATCCCGTGGAGTCCCATTTTGTGGTACGCCACACCCCTCCCGATGAACAGGACCCCCGTT…
scaffold137937_0221	scaffold137937_0220	7AL-12249-00001	842821-842911	CTGGCCCTCGCGGCCCAGATCCGGGCGCCGCGCGCCTCGCCGCCGGCTTGCTGCTTCNNNNNNNNNNACCGTGCGCCGCCACCTCGCCGG
scaffold137937_0223	scaffold137937_0222	7AL-12249-00001	768888-768996	AGCTCAGTTCGGACCAACACTCAGAGGGAGCACTGGCCCGGGGGGGGGGGGGGTAACGGTATAAAATAAAGATGACCCTCGGGATGGGGGGGGGGGGGGTAATAAGAT
scaffold137937_0226	scaffold137937_0225	7AL-12249-00001	671298-671351	AGGGCGGCGAGGTTCGCGGCGGCGGGCGAGGTAGCCGGCGGCGGTGGTCAGCG
scaffold137937_0227	scaffold137937_0226	7AL-12249-00001	654984-655174	TAGTACCGGTTCGTGGCACAAACCGGTACTAAAGGTCTAACCTTTAGTACCGGTTTCTGCCATGAACCGGTACTAAAGGGGTCTGACCTATAGTACCGGTTTGTGACACAAAATGGCACTATAGGGCAATTTTCAAACTCTACCCCCCCCCCCCGCCCCCCCCCCCCCCCGTGTCGCCATTTCAGTTCTG
scaffold137937_0228	scaffold137937_0227	7AL-12249-00001	625558-625855	GGGGCGGCAAGGCCTGGTGTAGGCCATCGGGGGAGGTGACGAGGAGGCGGCGAGGTCCGGCGACGAGGCCTGGGGAGGCCGGCGGGGATGAGGCGAGGCGACGGGGCGGCGACGGTGGGGTCCGGCGAGCGGCCTGGCGACGATGGAATGCCGGGGTAGGCAGCGTGCGCTGGGCGCCGAGGTCGTAGATGGGCGGCATCGACGAGGGGGGGTTCCAGGCGGCGGCGTGCCGTGTGCGTGTGGAAGGGGAGCGGTGCCAGAAGGGAGACGAGGGAGAGCGTGGCGGGGATCGTGGGC
scaffold137937_0229	scaffold137937_0228	7AL-12249-00001	573092-573344	ATGAACATGACCCTGTGGTGTGGTGGAGGGCTGGATGAATAGTAGACGGTGGAGGGGTGCCCGTGGAGGGGTGGATGAACAGGACCCCGTGGTGTGGAGGGCTGGATGAACAGTAGACGGTGGAGGGGTGGTTGAACAGGACCCCGTGGTGTGGAGGGCTGGATGAACAGTAGACGGTGGAGGGGTGGTTGAACAGGACCCCGTGGTGTGGAGGGCTAGATGAACAGTAGATGGTGGAGGGGTGCCCGTGGA
scaffold137937_0230	scaffold137937_0229	7AL-12249-00001	547823-547916	TTCTCCCTTAGCCCCCCCCCCCCCCCCCCNNNNNNNNNNCCCCCGTCCAATTCCCCATTTGTACTCCGTGGGCGCTAAAACTACCTCTCCACC
scaffold137937_0239	scaffold137937_0238	7AL-12249-00001	149625-149670	GGGCTGTTTGGGGGGNNNNNNNNNNGTGCGAGCACCTGCGGGTGG
scaffold137937_0241	scaffold137937_0240	7AL-12249-00001	80427-80489	GGACTAGGCGAGTTTTAAGGCTTGTGGGGGNCGCTTGATGTTCACTGCCTATATAAGCAGAT
scaffold137937_0248	scaffold137937_0247	7AL-12250-00001	486975-487439	CCTCTTCTAACAGCATTTCAAGCAACAAGATGAACTCAAATGAAAATGATGCAATAGAATGAAATGATGTACTCTCTGAGATGAACATTTTGATATCCTATATGCATGAATCGGAGCTACGGATGCAAAGTTACGGGGCCATGAACAGGGGCACTTGAATCTGAGAATCTCCGGGACTTAGACGAAAAAAATCACCCCGAGATCTAGGGTTTGACCCGGTGCGGAAATCGAGGCGGGGTCGGGGCACTGTAGCCGGCCGAATCCGAAGCTCGCCGGCGACGAGACCTCGCCGGAGGAAGGAGAGAGGGTCGGCCGGAGGCGGTGGAGCGGCAAGGCAGCGGTGGTGATGGCGGTGGCGGCCGGGCGGCGGCTCGGCGGCGCGGGGCCGGCGTCGACGAG…
scaffold137937_0254	scaffold137937_0253	7AL-12250-00001	289384-289667	CCGACGCCCGTCCGCGCGCCGCCTCGTCCCCTCCGCCCCTGATTTGGAACTGGGGCTCGGCCATGATGCCTCCGCCGCTCGGAGCTCCCTCGCAGGAACCAAGACGCCTCCAACCGATGCCACGCCGTCGTCGGACCTCCCCCCCCCTCGCCGGATCGTCCCCGTCCTCCTCCACGCCGGCTCCTACGAGCCTCACCCCCCCTACTCGGCAATGGCCGTGAGCCCACCACCCCTCCTCCATCTTCCCTCTCTCTCCGTCGTCTCGAGCGCCACCACATCGGCG
scaffold137937_0255	scaffold137937_0254	7AL-12250-00001	280386-280526	CGCAGGAACCAAGACGCTGCCAACCGACGCCACGCCATCGCCGGACCTCCCCCCCCCCTCGCCGGATTGTCCCCGTCCTCCTCCACGCCGGCTCCTACGAGCCTCGCCCCCCCCCTACTCGGCAACGGACGTGAGCCCAC
scaffold137937_0256	scaffold137937_0255	7AL-12250-00001	255363-255460	GCGGGGAGGCGCAGGGGGCGCGGGCGGNNNNNNNNNNGGCGGACGGGCCCGCAGGGCCGGTGATGGGCCTGCAGGCCGGCGGCGGAGGTGGGCGGCG
scaffold137937_0257	scaffold137937_0256	7AL-12250-00001	232904-233108	TGTGATCGTTGACACTGATGAAGACTCAATGCTATCTTCAGAAGTGCCAGGCAAGCAAAACCCCCTTGTTCATTCCGATAAAATCCCACTCTCTCGCTCCTGCTCTCTTTTACTGCATTAGGACAACAACGACATATTTGATACTTGCTGCGGTAGCTGAACCCTTTATCCTTTGCATGACCTGTCATTGCCACAGTAAATAGA
scaffold137937_0258	scaffold137937_0257	7AL-12250-00001	206333-206519	ATCCAGCTTGCGAGGGGGAGAGGGGGAGAGGAGGAGGGGGAGCTCATGGGGGCGGTGGTGTGGACGGGGCGACGAGGTGGGGCGACGAGGTCCGGGTGGTGGTGGTGCGACGAGGTCCGGGAGGCGACGAGGTCCGGGTGGTGGTGGTGCTCTGGCGATGGTGGTGTGGACGGGGCGGCGTCCGGG
scaffold137937_0259	scaffold137937_0258	7AL-12250-00001	92982-93053	CTACATGAACATGCAATGCTCATGAAATGCTTATGCATGCATGCAACTTGTCGGGGGGGGGGGGGGGGGCT
scaffold137937_0260	scaffold137937_0259	7AL-12250-00001	29304-29765	TACACACACACACACATTGTTTTTACTTATTTTCTATTTTCTGTTGTTTAGATTAATGTTAGATAAATTACGTAGATAATAATGTTAGAATGTTAATGTTAGATGAATTATATGGAAAAGATGTTAAATATTAATGTCAATTTTAGATGAATTAGAACAAGTTGAACTAGTTGAATTAGTATAGCTAGATATTAATTAGGTATATATATATGAGATTTTAACTAGTTGAATTAATATAACTAGTTTATTTTTAGTATGAAAATTAATAGAACAAGTTTATTTTTAGTAAGAAAATTTAGGTATATGAGATTTGATGATCTAATTAAAATATTACTATATAGAACTACCTACTTTATTTTAGTAAGAAATTAATAGAACTAGTTTATTTTTAGTAAATTC…
scaffold137937_0261	scaffold137937_0260	7AL-12250-00001	27660-27756	GTGGAGAGGCGGGCGGCGGTAGGCGGCGGGNNNNNNNNNNCCCGGTCGGGTGGCGGGGAGGGCCGGCCGCGGCGGCGGCGGGCGCCGGGGTGCCAC
scaffold137937_0270	scaffold137937_0269	7AL-12254-00001	3804000-3804139	AGGGAGGAGGGGAAGGGAGGAGGAAGGAGAGAGGAGGAGGGGGAGGAGGCCGGTGGGATCGGAGGAGGGAGGGGCGGNNNNNNNNNNGGGGGAGGAGGGGGAGGGGGTGGCCGGAGGAGGAGGAAGGAGGGGCGGCTGG
scaffold137937_0271	scaffold137937_0270	7AL-12254-00001	3792980-3792996	GAGTGTTGTTGGGGGG
scaffold137937_0276	scaffold137937_0275	7AL-12254-00001	3560548-3560659	CGCCCCGCGCCTCTCCACTTCGGGCCCGCGAGCCCGACCGCGGCCCTCCTNNNNNNNNNNGGCCGCCGTCCTACGCCGCCGACCTCGCCGCTCCGTCGCGCGCCGCCCCGC
scaffold137937_0277	scaffold137937_0276	7AL-12254-00001	3552852-3552914	TCTCCACCGCGGGCCCGCGAGCCCGAGCCGCCTCCTGCGCCACTCCGGCCGCCGACCTCGCC
scaffold137937_0278	scaffold137937_0277	7AL-12254-00001	3550357-3550472	TATAGGCCTAATGTCACGGGGGGGGGGGGGGGGGGGGGGCTAGAATTGGCTGAACTACAGAATGGGCCGAGAAAAGGACAAAAGATGTTCCGTGCTATTAACAGGCTGGAACTGA
scaffold137937_0283	scaffold137937_0282	7AL-12254-00001	3377587-3377672	CTCAGAGGAGCACTAGCCCGGGGGGGGGGGGGTTAAACCCCCCCCGGGGGGGGGGGGGGGGGGGTTAAATAAGATGACCCTCGGT
scaffold137937_0286	scaffold137937_0285	7AL-12254-00001	3354858-3354979	TGAAATTCATAATATATATATTAATTGTTCATTAGATCATCACAGAATATATATATATATATATATATATATATATATATATATATATATATATATATATAATATCATCACATATACGTGA
scaffold137937_0287	scaffold137937_0286	7AL-12254-00001	3346948-3346996	GCTGCCTGCCACGGCCGAAGGTGTATTAGGGGGACGCTTTTACAAGTT
scaffold137937_0290	scaffold137937_0289	7AL-12254-00001	3338135-3338256	TCTGATTGGGGGGGGGGGGGGGGGGGGTTGGTGAATACCACAACCTCAATACGTTCTTCAACAAGCTTGGGATTCATGTGCCTTGTCCTCATACGCATCAGCAAAATGGCACTGTTGAACG
scaffold137937_0291	scaffold137937_0290	7AL-12254-00001	3322094-3322179	GATGTGTGTGTGTGTGTGTGGGNNNNNNNNNNGGGGGGGGGGGGGGGGGGCATCAAGCAAAGGAACAAGCACCGTAAATCAAATC
scaffold137937_0293	scaffold137937_0292	7AL-12254-00001	3270709-3270790	GGGCGCGGCTGATGTCGCCAGCGAGGACAGGCCGCGGCGGCGCGGCGAACTGAGGTGGCGGCGGGGTCCGCGGGGGCAGCT
scaffold137937_0296	scaffold137937_0295	7AL-12254-00001	3160806-3160821	GGTTGCGGGCTCGGC
scaffold137937_0297	scaffold137937_0296	7AL-12254-00001	3104112-3104300	AAGTTGTGTTCTAACCCTAGAGGTAGGTGAACGCAATTTTGCTTCCCCCCCCCCCCCCCNNNNNNNNNNGCCGCACGGGCTAAACCCCTTGGATTATATATATATATATATATATATATATCTGTGTGTGTGTGTGTGTGTGTGTGTGTGTGTGTGTGTGTGTGTGTGTGTGTGTGTGTGTGTGTGTG
scaffold137937_0298	scaffold137937_0297	7AL-12254-00001	3077460-3077540	TTTTGTGGTAAACTTCTTGAATTGCCCCCCCCCCCCATCAGCATGGACAAGGGCTCTATAGAGCCGGTCTTCAACACTAA
scaffold137937_0299	scaffold137937_0298	7AL-12254-00001	3030589-3030636	AAAAAGAACTCGAAATCGGGGCCGGTGGTTCGGTCGGTGGCCCGTGC
scaffold137937_0304	scaffold137937_0303	7AL-12254-00001	2896009-2896059	GGCCCATTAAGCCCCCCTCGCGGGGGGGGGGGGGGTTCCGGTAACCCCCA
scaffold137937_0305	scaffold137937_0304	7AL-12254-00001	2861950-2862031	CCAGGGGCGCCATCCAAGCTTGTGCCCCCCCCCCCCCCCCCCCCCCCCCCCGTGGCACTTCCAACCCTATTTTTTCTTCTA
scaffold137937_0312	scaffold137937_0311	7AL-12254-00001	2276481-2276519	GCTGCGACACAAGTACAACGTCCGCACCATCCCTATCC
scaffold137937_0313	scaffold137937_0312	7AL-12254-00001	2275353-2275870	ACCAAGTGGAGAGCAACCCTCCCACTCGGGGGCTTAGCTGCAGTCCAGCACTCGCCTAAGTTCTCCCACTAGGAGACTTAGCTGCAGTCCAACACTCTCCTAAGTTTGAAAAAATCCTACCGAGTGGAGAGCAACGCTCCCACTCGGGGGCTTAGCTGCAGTCCAGCACTCGCCTAAGTTCTCCCACTAGGAGACTTAGCTGCAGTCCAGCACTCACCTAAGTTTGAAAAAATGCTACCGAGTGGAGAGCAACCCTCCCACTCGGGGGCTTAGCTGCAGTCCAGCACTCGCCTAAGTTCTCCCACTAGGAGACTTAGCTGCAGTCCAGCACTCGCCCAAGTTTGAAAAAATCCTACCGAGTGGAGAGCAACCCTCCCACTCGGGGGCTTAGCTGCAGTC…
scaffold137937_0314	scaffold137937_0313	7AL-12254-00001	2181332-2181388	GTCGCGCTCTCGGCTCAGGCGCCGTCGCTCGNNNNNNNGGGGGGGGACGCCGCCAT
scaffold137937_0331	scaffold137937_0330	7AL-12254-00001	1797498-1797548	CGACTCTGTTTTGGACCAACACTCATGGGGAGCATTGGCCNGGGGGGGGG
scaffold137937_0339	scaffold137937_0338	7AL-12254-00001	1315430-1315732	GCCCGTGTCGAAAAAGAAGATGAGAATCGACTTGATTATGCCTTGGCACTTCAGAAGGGTGTGATGACACCTTGCATGCTTAGGAGGAACACAAAAAGGTGGTGAGGATACTGGGGTGTCCCAACACTTGAAGGCTGTAGTATGGAGAGGTGGTTGTCGTTGTGTCACCCGCCGAGCGGCAACAGATCAACCCACATCTTCCTCACCGCACACGAGGACACATGTACATTCTTGTATCTAGGGACGGATTTAGGGGGGGGGGACGAGGGGGGCCGAGACCCCCCTATCGATCGAGTCGTACC
scaffold137937_0340	scaffold137937_0339	7AL-12254-00001	1314664-1314730	GGTAGTGGGGGTAGGGTCGTGACCGGCCGTGGATGTGGAAGAGGGAGGACAGTCGTGCTTGGCAGT
scaffold137937_0342	scaffold137937_0341	7AL-12254-00001	1264547-1264606	CGGCACCCACCTGACGACCCCCCCCCCCCCCCCCCTCAGCCAGTCGACCTCCGCCACCT
scaffold137937_0343	scaffold137937_0342	7AL-12254-00001	1245609-1245802	CCGCGCCCGCCGCCGGCCCGCATGGTCCGCAGCCGGCCCGCGCAGCCCGCGCGTCGCCCGCCGCCTGAGCCGCCCGGCTGCCTCCGAGCGCCGCCGCCCCGCCGAGTGCGCCACCGCCCGCCGCCAAGCCGCACTGGCGCATCGCCGGAGTGCTCCGCCACCACGCCGCCATCTCCGCCGACCTCGCCGGCTC
scaffold137937_0344	scaffold137937_0343	7AL-12254-00001	1210033-1210128	CCGGAGCCGCCACGCGCCACCGCGGGCGCCGTCGCGCCCTTCTTCTCCGGCGACCGCCGCTCGCCGCCACCATCGCCGCCGCACCGCCCGGCGCC
scaffold137937_0345	scaffold137937_0344	7AL-12254-00001	1158902-1158987	CGAGGTGCGCCGGCGAAGGGCGAAGGCGGCAGCGGACGGCCGGCGGTGGAGGCGGCGAGGGGAGGCGGGCGCGCGGTAGCCGGCG
scaffold137937_0347	scaffold137937_0346	7AL-12254-00001	1083337-1083349	GGCGGTGCGGCT
scaffold137937_0352	scaffold137937_0351	7AL-12254-00001	1008779-1008899	CGATGCCGCTTCGCCCCTCGCCGCCCATCGCCGGCGCGCGCGCCGCCGCCTGCCGCCCGGCTCGGCCGCCGCCATCCGCGCCGCCCCGTCGCGCCCGGTCGCCGCCGCCTTCGCCCGTCG
scaffold137937_0353	scaffold137937_0352	7AL-12254-00001	942386-942534	GACGGCGTGGCGACCGGAGATGGCGAGGCGGCGGCGCTGGGCGGCTCGGGCGCCGGACGGGAGGAGGAAGGAGACGGGCGGCGGCGCTCTGATCTGGGCCGCGGGGGCCCTAGGCGGGCCGGGCGGGCCGGCGCGCGGGTGGCGGCGC
scaffold137937_0354	scaffold137937_0353	7AL-12254-00001	919513-919766	TTGAGAATGAGGGGGGGGGGGTTGGCTGTGGCTGGAGGCGGCGGATCCGAGGAGGATGGGGTCTAGGGCTAGGGGAAGACTAGGGTAGCCCACTTTTGGAAGGGGGATGTCTATATATAGACATGAGCTTGGGTTACGGGGGGGGGGGGGGGGNNNNNNNNNNGGGGGGGGGGTTGGGGGGCTTCCAGAGCCCTCCGATCGAGATCCGAAGGCACCGATCGAGAGGGAGGTTGGTGGGCTGTGTAGGAGAGGT
scaffold137937_0355	scaffold137937_0354	7AL-12254-00001	918497-918594	CAATCGGGCCGAAACTGGCTAGCCCAACAAAGCACAGGAGGGGCTTGGGGGGGGGGGGGGGGGTCAACGCGAGCAGGGACGAGCGCGTGGTCGTGCT
scaffold137937_0360	scaffold137937_0359	7AL-12254-00001	656717-656826	TGGTGGCGGCGGCGAGGGCGCGCGGTGGCGGAGGGAGCAGCGTGGGCGGTGCTCGGGNNNNNNNNNNCGAAGCGGCGGCGGAGACTCGAGACGGGAGGGCCGCGGTCGG
scaffold137937_0361	scaffold137937_0360	7AL-12254-00001	648916-649000	ATATATATATCTATATATATATATATATATATATATATATATATATATATATATATTATATATATATATATATATATATCTTCA
scaffold137937_0362	scaffold137937_0361	7AL-12254-00001	633247-633334	GCGATGGCGCGGCCGCGAGAGGAGGAGATGGCGGAGGCGAGGCACGCGGCGGCGACAGAGGAGGCGGGGCGGCGAGCAGCGGCGCAA
scaffold137937_0369	scaffold137937_0368	7AL-12254-00001	178583-178592	CGCACGCCA
scaffold137937_0370	scaffold137937_0369	7AL-12254-00001	66910-66948	CGCGAGGCGGCGCGGCGGCGGTGCGGCTCCGGCGGCGG
scaffold137937_0375	scaffold137937_0374	7AL-11765-00001	93329-93338	CTGTCGCGC
scaffold137937_0376	scaffold137937_0375	7AL-11765-00001	84523-84793	GCCGAGGAAGGGCGGCGGTGCGCGACCGGTGAGGCGGAGCAGACCAGCCGTGGCGGAGCTCGGCTCCGGCCGGCGAGGAACGGCGCCGGGCGTCACCGGTGGGCGCGTTGCGCGGCAGGGACGGCGAGGCCGCGGTGTGGACGGGTGGCGCCAGGCGGGATGGGGCGGCGGCGTAGCGAGAAGAGCGGGAGGCGCGGCAGTGAAGCTCCGGTGGCGGAGCACTCCGGCGATCGCCGGATCCGGCATGGAAGGGGACGAACGGCCAGGCGG
scaffold14510_0002	scaffold14510_0001	7AL-11460-00000	205685-205689	TAAT
scaffold14510_0003	scaffold14510_0002	7AL-11460-00000	203589-204769	AATTGGTTCGCCCCAAGTATAATACTATCCTGGTATTTAATACACACATAAAGAAAAATGAGGAGATAAGTTTGGTTGCTTAGCGGACATCCCAGAAATTAGAAATAGATTCCTAACTCACCTACAAGTCAGGCTAGAGTTCCATGGAATACTGCAATGTAACCGTTAAATTAAATAATTGAATAAATACTGCAATATGAAGATTAAAAGTGAACCATGAAGACAAAAATTAGTTAATGCTTGCTGAGCTTGGGTAGGTAGTTGCATTTTCAATACCAGTTATCATATGGATAACCGCATACCAGCAAGAGAAAGAGGAAGTGACTCAACAACAATAATTGGCTTTAAATAACAATAGTCTCTTCCTGCACAACTTCCGTCCTTTTAGCCTGCCAAAAA…
scaffold14510_0006	scaffold14510_0005	7AL-11460-00000	156539-156672	AGAAGCATGGGCGCCAAAGGGGCGTACAAAATTGGGGGGGGGGGGGAAGGCCTCCAGATCACCAAGCTGCTTTCCAACCTGCCATGGTGACGAAGCGGAGCTCAGATACAGTCAGCTGTGGAGTGGTATAAAA
scaffold14510_0007	scaffold14510_0006	7AL-11460-00000	146648-146882	GATTCCCTCCGGTTCTACCCGACCCGCACGATTCCCCCTCCAAGTGACGGCGGCAGTGCCGTTTTTGGAGGGGGGTCAAACCCCGGAGCCCCAAGACAGGCGTCTACGCATGCCACGTCACTTCCACACATGCATCAGGACCAGATGCGGTGTTTCGGTGGCATAGCTACACCCGAAAGGCCACCATGAAGCCCCGTTGATCAGGAGATCTATCCCTTTGACTTTCACTGAGCG
scaffold14510_0008	scaffold14510_0007	7AL-11460-00000	138774-138886	GGCCCGCCGGGCCCGCAGCCGGCCCCCGAGGGCCCGCGCGCCCNNNNNNNNNNTCTCCGCCGGCGAAGCCCCGCCGTGCCGCGACTCCGGCAGCCGTGCCCTCAGCTCCGGC
scaffold14510_0009	scaffold14510_0008	7AL-11460-00000	128292-128485	GCGCGTCGTTGGCCACTCCGGCCGCGGCGAACACCCCACCGCCGACCACCACTCCGGTGCCGGCGTCCATCCCTCCGGCGCTCCCCTCTCCCTCGTCTGATGGCGTCTCGGGTGTCGCTTTCAGCGGCGTCCTCTTCTTCAGGTTCTCCTTCCCTGCCCCCCCCCCCCCCCCAGGAATTGTCACCGAAGCGGG
scaffold14510_0010	scaffold14510_0009	7AL-11460-00000	116937-116997	AGGTCGTCTGCAATGTCGGGTTAGTCCCCCCCCCCCCCCCCCCCCCCCCCTCCCCCTCCT
scaffold14510_0011	scaffold14510_0010	7AL-11460-00000	110454-110555	ACCAATTTATCGGATTTCCACCACCCCCCCNNNNNNNNNNCCCCCCCCCCCCCCCCCCCACCGAGCAATTAACAATCTTTACCGTGCATGTATTGCAAACC
scaffold14510_0012	scaffold14510_0011	7AL-11460-00000	103777-103960	CTAATGGGTTTTGAGGCATTAGTACCGATTCATGGCACGAACCGGTACTAAAGGTCCCATTTTCAAACTCCCCCCCCCCCCCCGGACCGCCTTTTCAGTTTTAGAAAAAACAAAAGAAAATGATGGAAATGTCAAAAAAATAAAAAAAAATAAGTTTCCCATGTGATATGTGGTCTAGTTGTT
scaffold14510_0013	scaffold14510_0012	7AL-11460-00000	73439-90659	GGGATTGGCGTATTCTTAACTGAAACGTTTTCTGTTTTTATAAAATAAACCCTGGAAACTTTCTGTTTCATTACAGAAAAGTCCCTGGACTAAAACCATTATAACTTTTTAACAAAAGGTGATTTTGACTTGATTCTTTTTCTGTCATCTGTATTTTTCTGTCTAGTTTTTTGTCATATTTATTTAAAAAATATTTGGGAAACTTTTTGTGCACGCACGGTATTTATGTAGTATCTGATTTTCTTTTAATACGTAGATACCGGAGGAGGTAAAGGAGACGTGAACTTCGCCGAGCTAGACTCCGACTTCTCCGAACCAGGTAAGCATGTTTGAACCTTTTATATGATGAGTGTTTTGCATGTTTGCTCGAGTAATTTTCTCATGGCATGTTTATATATA…
scaffold14510_0015	scaffold14510_0014	7AL-11460-00000	61471-61508	GCGCGGATCGCCGCCCTCCGACCCCGTCAGACGCCGC
scaffold14510_0016	scaffold14510_0015	7AL-11460-00000	48873-48956	TCTGGGAGTAGGACTCCCCCCTTTCCTAGTTGGAATAGGATTCGTGGAGGGGGGGGGGGGAAGAGGAGAAAGAGGAGGAAGGG
scaffold14510_0017	scaffold14510_0016	7AL-11460-00000	17616-17667	CACGACTTCCGCGATGCATCGACTGTTACGCCCCCCCCCCCCCCCCCCCCA
scaffold14510_0018	scaffold14510_0017	7AL-11460-00000	14939-14980	TCGTCCCCCCCCCCCCCCCCCCCCCCCCCCCCCCCCCCCCT
scaffold14510_0020	scaffold14510_0019	7AL-00887-00001	44354-44531	CGCAACTAGGGGGGGGGGGGTTTGTCGGAGGGGGCCGCATCGAGAGAGATTGGTCCAGGTGCATGTTCCACACTAGGCACACAACTCCATGTCTTCTAACTTGGTCGCAACTTGGGGGAACCTTTGCTTTGTCGAAGGGGGCGACGGTGAGAGAGAGGGGCCCAGTTGCATGCCCGA
scaffold14510_0021	scaffold14510_0020	7AL-00887-00001	43622-43776	GGGGGACCTTTGTTTTGTCAGAGGAGGCAGCGTCGAGAGAGAGGGGGCAAGTTACATGTCCCAACACTAGGCACGCAACTACATGTCTTCTAACTTGGTCGCAATTGGGGACCTTTGTTTTGTCGGGGGGGGGGCTCGAGAGAGAAGGCCCCAG
scaffold14510_0022	scaffold14510_0021	7AL-00887-00001	25967-26016	AGGGCGCGCCGGGGGGGGGGGGGGGGGGGGGTAGGCGCGCCCCCTACCT
scaffold14510_0023	scaffold14510_0022	7AL-00887-00001	24451-24492	CAAGCCGACGGACACCCCCCCTCCCCCCCCCCCCCGCACAG
scaffold14510_0025	scaffold14510_0024	7AL-00887-00001	15005-15069	TTAGTCGCGGTTCTTCTGGCCAACCGCGACTAAAGGCCGCCGCAGGTTTAGGGTTTTAGCCCCC
scaffold14510_0026	scaffold14510_0025	7AL-00887-00001	8230-8314	GTCAATCCGTGCTTTATTATATATATATATATATATATATATATATATATATATATATATATATATATATATATATATATATAT
scaffold148160_0002	scaffold148160_0001	7AL-11711-00001	3577632-3577670	CGCCGCGGGGCGNNNNNNNNNNCGGCGCAGGGCGGTGG
scaffold148160_0004	scaffold148160_0003	7AL-11711-00001	3503652-3503721	GCAATGGGGGGCGGGGGGNNNNNNNNNNGGGGGCGGAGCGCTGCTCTCTCGGCTTCGAGAAGAAGAGGG
scaffold148160_0007	scaffold148160_0006	7AL-11711-00001	3454614-3454677	TTTGGTCTGTTTCTATGATTTAAATGACCGGCGGGGGGGGGTCTGTGGGGATCGGAGCGAGTA
scaffold148160_0010	scaffold148160_0009	7AL-11711-00001	3425096-3425201	CCTCTTGGATACCGACTTAGCACACAACACCGTAGGTTATCATCCTTTTCGGGGGGGNNNNNNNNNNGGGGTGCTTGCACGAGAACTGGAAACATGACTTGCGGG
scaffold148160_0013	scaffold148160_0012	7AL-11711-00001	3210084-3210154	ATCCCCCCCCCCCCCCNNNNNNNNNNCCCGTACCCCTTTTCCTTTCAGTTTCCCTTTGAGATACTAGATA
scaffold148160_0018	scaffold148160_0017	7AL-11711-00001	3134567-3134696	CAGTTGTCATATCATCTTTTGTTCAGAAGAATACAAAGCATATACGTAACAAAATGGGCAAGAAAATAATAGGTGCGGAACAAGGAGATGCCATTTCTACCCCCCCNNNNNNNNNNCCCCCCCCCCGCG
scaffold148160_0021	scaffold148160_0020	7AL-11711-00001	2987351-2987366	GCGGGCGGCGCGGCG
scaffold148160_0023	scaffold148160_0022	7AL-11711-00001	2971696-2971728	AAACACCACGATAGCTTTTTATCTGGGGGCGG
scaffold148160_0028	scaffold148160_0027	7AL-11711-00001	2880116-2880250	GGGCAAGAAATGAGGAAGGGCAACAAGACAACCACCGTGGCTCGGGGGGGGGGGGGGCGAGAAGACGAAGAATCCCCAGGAGATGATCACGACGGTGATGCTGTACACAGTCATCATGTAGAAGATGCAGGACA
scaffold148160_0030	scaffold148160_0029	7AL-11711-00001	2815636-2815716	CGTTGTCCGGGAGGCGCCACAAGGCGGGATCTCCGCTGCCGGACACACGGGGGGGGGGGGGGGGGGGTCAATCCCCATGG
scaffold148160_0031	scaffold148160_0030	7AL-11711-00001	2748937-2748979	CGGGTTCTGGAGGGGAGTGGATAAGGGGAGTGGGGGGAGTGG
scaffold148160_0032	scaffold148160_0031	7AL-11711-00001	2736363-2736409	TGTGGCTGTTCTCCTTTTGTTTAATACCCCTCCCCCCCCTGTTCCA
scaffold148160_0035	scaffold148160_0034	7AL-11711-00001	2684904-2684930	CCCCCCCCCAGGCGTGTTGTCCTACC
scaffold148160_0036	scaffold148160_0035	7AL-11711-00001	2648101-2648216	AAGGAGGGGAAAGGAGCAAGGGAGGGGGCGCCCCCCATAAGCGCTAACTTAAGGGTTGTGGTATTACGCCTGATATGATTTAACGNNNNNNNNNNCCAAGCCCAATCCGAATTGG
scaffold148160_0038	scaffold148160_0037	7AL-11711-00001	2626400-2626430	TGGCGGGNNNNNNNNNNGGTGGGAGGCGGC
scaffold148160_0039	scaffold148160_0038	7AL-11711-00001	2584687-2584785	CGAGGTAGGGGGCGCACCTACCCCCCCCCCCCCCCCCCCCAGGCGCGCCCTCCACCCTCGTGGGCCCCCTGTTGCTCCACCGACGTACTCCTTCCTCC
scaffold148160_0045	scaffold148160_0044	7AL-11711-00001	2457499-2457542	CCCCCCCCCCCCCCCCCCCCCCCCCCCCCCCCCCCGCCACCTC
scaffold148160_0049	scaffold148160_0048	7AL-11711-00001	2347541-2348274	GTCTCATATACCTAAATTTTCTTACTAAAAATAACTAGTTCTATTAATTCAACTAATTCAACTAAGAATTTACTAAAAAGAAACTAGTTCTATTAATTTTCTTACTAAAATATATAAAGTAGTTATATATAGTAATATTTTAATTAGATCATCAAATCTCATATACCTAAATTTTCTTACTAAAAATAAACTAGTACTAATTCAACTAGCTAGTTCAACTAAGCATTTATTAAAAATAAACTAGTTATATTAATTCAACTAGTTCAAATAATCTCATATACCTAATTAATTAATATCTAGCTAATTCATCTAACAATTATTTCAACTAATTCAACTAGTTCTATTAATTCAACTAGTTCTATTAATTCAACTAATTAAACTAAGCATTTACTAAAAATA…
scaffold148160_0050	scaffold148160_0049	7AL-11711-00001	2334760-2334823	AGCTCCTGTCCCGAACCCCCCCCCCCCNNNNNNNNNNCGAACCCCCCCCCCTCTCTTTGCCTC
scaffold148160_0054	scaffold148160_0053	7AL-11711-00001	2175497-2175524	TTGGGTCAGTCGATTTTCATGGGGTGG
scaffold148160_0063	scaffold148160_0062	7AL-11711-00001	1946857-1946932	TATTTACCCCCCCCCCCCCAAGGCCAGTGCTCCTCTAAGTGTTGGTCCACCTCGTGAGCCGCCGGTGGCCACCAG
scaffold148160_0066	scaffold148160_0065	7AL-11711-00001	1902167-1902324	CACCATCGCCCGTCGCGGCCCGCGAAGGCCCGAGGCCGGCCCTCCCCATCGCCGACCGGGCCCGAGGCGCCCGACCGCGCCGCCGAGCCGCCGCACCTCCACAGGAGCAGCCGCGCGCCATCGCCGGCGTCATCAACCGCGGCCGCCGCGCCTCCTC
scaffold148160_0071	scaffold148160_0070	7AL-11711-00001	1720909-1721126	GATCGATTGGATGAATAGTGAGCATTGCGGGGGGGGGATGAACAGTGAGCGGTGGCGTTGCCTCTGGATGAACAGGACCCCGTGGTGTGGAGGGCTGGATGAACAGTAGACGGTGGAGGGGTGCCCATGGATGGGTGGTTGAACAGGACCCCGTGGTGTGGACGGCTAGATGAACAGTAGACGGTGGAGGGGTGCCCGTGGAGGGGTGGTTGAACAG
scaffold148160_0072	scaffold148160_0071	7AL-11711-00001	1621974-1622179	AGTGAGCGTTGCGGGGGGGGGGGGGTTGGGGGGGGGGGGGGGTTGGATGAACAGTGAGCGGTGGCGTTGCCTCTGGATGAACAGGACCCCTTGGTGTGGTGGAGGGCTGGATAAACAGTAGACGGTGGAGGGGTGCCCGTGGAGGGGTGGATGAACAGGACCTCGTGGTGTGGAGGGCTGGATGAACAGTAGACGGTGGAGGGGT
scaffold148160_0074	scaffold148160_0073	7AL-11711-00001	1602009-1602048	GCGGCGCGGCCGAGGCGGAGGCGAACGCCGGGCGGCGCG
scaffold148160_0078	scaffold148160_0077	7AL-11711-00001	1540675-1540711	GCCGTGGGCGAGCGCCGGGGTCAGGGTCGGGGGCCG
scaffold148160_0080	scaffold148160_0079	7AL-11711-00001	1508171-1508297	GCGGCGACCGGGCGGCGAGGCAGGCGGTGCGGCGACCAGGCAGCGAGGGAGATGCCGGCGCGGCCTCGGGCACGCACGGAAGGCGGGCGACGGCGAGATGGGCCCTGCGGGCCCGATCCAGGCCCC
scaffold148160_0081	scaffold148160_0080	7AL-11711-00001	1505628-1505655	GCACTGGCCGGGGGGGGGGGGTTAAAA
scaffold148160_0083	scaffold148160_0082	7AL-11711-00001	1426209-1426565	GTCCAAGAACTCGCCTAAGTTATCGAAATCCTACCGAGTGAAGAGCAAACCTCTCACTCGGGGGGCTTAGCTGCAGTCCAAGCACTCGCCTAAGTTATCGAAATCCTACCAAGTGAAGAGCAAACCTCTCACTCGGAGGCTTAGCTGCAGCCCAGTGCTCGCCTAAGTTTGTAAAAAATCCTACCGAGTGAAGAGCAAACCTCTCACTCGGGGGCTTAGCTGCAGTCCAAGAACTCGCCTAAGTTATCGAAATCCTACCGAGTGAAGAGCAAACCTCTCACTCGGAGGCTTAGCTGCAGTCCAAGCACTCGCCTAAGTTATAAAAATCCTACCGAGTGAAGAGCAAACCTCTCACT
scaffold148160_0084	scaffold148160_0083	7AL-11711-00001	1425827-1425846	GGTGACTTAGCCGCGAATC
scaffold148160_0085	scaffold148160_0084	7AL-11711-00001	1387670-1387712	ACGTACACTTTTCGGCCCCCCCCCCCCCAACAAAGTACATCA
scaffold148160_0088	scaffold148160_0087	7AL-11711-00001	1119252-1119321	CGGGAGAAACAGCGGATTTGGTGGGTGGGGNNNNNNNNNNGGGGGGGGGGCTGAATGCGAACCGGTTGA
scaffold148160_0096	scaffold148160_0095	7AL-11711-00001	949890-949956	GCAGCGCCGCCGCCCGAGCTTCTCCTCCTGCCGCGCACCGCCACCGCCGCGCCGCCCGGCGTGCTC
scaffold148160_0097	scaffold148160_0096	7AL-11711-00001	933215-933324	TGGTGCCTACGAAACATCCTCATGCCTCCAAATCCCCCCCCCCCCCCCCCNNNNNNNNNNCCCCCCCCCCCCCCCCGCCAGGAGCAGATGGTGGTCCATGGTGTGATGG
scaffold148160_0099	scaffold148160_0098	7AL-11711-00001	843589-843652	TATTTATAGAGAAAAGAGGCGGTCGGGGGGGGGGCACCCGAGGTGGGCACAACCCACCAGGGC
scaffold148160_0100	scaffold148160_0099	7AL-11711-00001	782780-782935	AGTTTCTGATTCATACTTGAGTATGTGAATGAATTGTTACTTTAGAATAAGAGATCATATGACAATATATATATATATATATATATATATATATATATATATATATATATATATATATATGTTGTTGTTCTAAGAATGATCATGATGCCCACATG
scaffold148160_0102	scaffold148160_0101	7AL-11711-00001	717408-717470	TTCCCTTGGGTTCTGCAGACTCAAGGGTCATCTTATTTTAACCCCCCCCCCCCCCGGGCCAG
scaffold148160_0107	scaffold148160_0106	7AL-11711-00001	613562-613995	ATGAAAGGGTCCAATGATGTAATATATATGTTCCTATTATGCTGAGGAAAAGAAAAAAGGGAAACTGGTTATAGCAGCAGCGCTTTAGTGAAAAAGAGCTACAACTAGTCAAGGTAGCAGTAGCGGTTTCTGCAGAAAATCGCTACAGCTAGTCAAGGTAGCAGTAGCGGTTTCTGCAGAAAACCGCTACAGCTAGTCAAGGTAGTAGTAGCGCGTTTCGTGTAAATGCACTACTGCTACGTCCACTTAACCCAAAATTCTCCCTCTCCCTGCTTCATCCCGCCTCTTTTCCCCCAAATCCCCACTCTCTCTTCCCCGGCCCCGTCGCACCACCGCGCCCGCCCCCGACCTCGGCGCGCTCGCCCCCGACCCCGGCGCGCCCGACCCCNNNNNNNNNNC…
scaffold148160_0108	scaffold148160_0107	7AL-11711-00001	490360-490467	CTCCGTCGCACCACCACCCNNNNNNNNNNTCTCCGGCGCGCCACTATCCCTACCTCCTCCGATGCGCCACCACACCTCGGCCACCACCCCGAGCCGCGCCGCCCCGG
scaffold148160_0117	scaffold148160_0116	7AL-11711-00001	146942-147050	CGCGGGAAGAAGAGGCGGCGGGGTTGGTGAGGGGAGGCGCGACGGCGATGGGCTCGGGGGGNNNNNNNNNNGGGGGGGCGCACGGGCTCTCCTGGGCCGGTGGCGGTG
scaffold148160_0118	scaffold148160_0117	7AL-11711-00001	125249-125620	CCACCGCGCGCTACTCCACCGGCTATTGTTCAACCACCCCTCCACCGTCTACTGTTCATCCAGCCCTCCACATCACGGGGTCCTGTTCAACCACCCCTCCACGGGCACCCCTCCACCATCTACTGTTCATCCAGCCCTCCACACCACGGGGTCCTGTTCAACCACCCCTCCACCATCTACTGTTCATCCAGCCCTCCACACCACGGGGTCCTGTTCATCCACCCCTCCACGGGCACCCCTCCACCGTCTACTGTTCATCTAGCCCTCCACCATACCACGGGGTCCTGTTCATCTAGAGGCAACGCCAGCGCTCACTGTTCATCCAACCCCCCCCCCCCACAATGCTCACTGTTCATCCCATCGATCGGCTT
scaffold148160_0120	scaffold148160_0119	7AL-11711-00001	66994-67242	AAAATTACAAACGTAAAAACATAGTGTAAAATACACATAAACTGCAAAATGTCTTGTCTTATGACATATATTTTTATTTTCATATGCCAAATTTTACATAGTGAATTAATAGGTATGTATTTATTTGAATTCCAAATGTAATTTAATTATGAAATGATTGTAAGATTACCTCGGATGAAGAATAACTTATTATGCACTCTGGGTGATGAATAGTATCACTATATATATATATATATTGGCCTCGCGAA
scaffold148160_0126	scaffold148160_0125	7AL-11461-00001	476945-477092	ATCCTACCGAGTGGTGAGCAATCCTCCCACTCGGGGGCTTAGCTGCAGTCCAGTACTCGCCTAAGTTTAAAAAATCCTACCGAGTGGTGAGCAATCCTCCCACTTGGGGGCTTAGCTGCAGTCTAGTACTCGCCTAAGTTTAAAAAA
scaffold148160_0128	scaffold148160_0127	7AL-11461-00001	248172-248309	ACCCGCGCGCCTCGCCTCCCGCGCTGCAGAGGCGCTCCCTCCCGCCGGCGCCGCCCTTCGCCGGCGCGGCCCCGCTGCCGCCACCGAGGCGCCCCGCCGCCACCGCCGCCTAATGCTCCGGATCCGGCCACCAGAGC
scaffold148160_0129	scaffold148160_0128	7AL-11461-00001	156288-156356	CACGGCTAGGCAATTGTCTGTTGTGTGCTAGCCCCCCTCCCATATATATATATATATATATATATATA
scaffold148160_0130	scaffold148160_0129	7AL-11461-00001	135317-135356	TTTTTTTGGGGGGGGGGGGGGAACCTGTATTACTCAATC
scaffold148160_0132	scaffold148160_0131	7AL-11461-00001	39161-39200	TGATGGGGGGGGGGGGGGCAATTCAAGAAGTTTACCATA
scaffold148160_0143	scaffold148160_0142	7AL-12275-00000	1756495-1756592	GGCGGAGCTAGGCGGCGCGGGATGCGAGGCGGCGGGGCGCGGTGGCCGGCGACGGCGAGCGGCGATACACGAGGCGGCGGCGCAGGGGAGGCTTGGG
scaffold148160_0145	scaffold148160_0144	7AL-12275-00000	1745802-1745850	TATGAACTTGGGTACACCCCCCNNNNNNNNNNCCCCCCCCCGCGCGAG
scaffold156548_0004	scaffold156548_0003	7AL-12243-00000	1909212-1909259	GATCTGGGCCAGGCCCACTGGGTGAGAACCCCCCCCCCCTGTGCACT
scaffold156548_0007	scaffold156548_0006	7AL-12243-00000	1765210-1765272	CTCCGGTCAACCAGCAACCACTGTTAACCCCCCCCCNNNNNNNNNNCCCCCCCCACCTCCCA
scaffold156548_0010	scaffold156548_0009	7AL-12243-00000	1620422-1620460	CCACACGAAGCCCCCCCCCCCCCCAAGCTTGTGGGAGA
scaffold156548_0015	scaffold156548_0014	7AL-12243-00000	1521385-1521425	GGAGGGGGGGTTCCGGTAACCCTCCGGCACTCCGGTTTTT
scaffold156548_0016	scaffold156548_0015	7AL-12243-00000	1455595-1455656	GGCCCCATCTATCATTCTCGAGGGAGGGGGGGGGGGGGGGGGGGGGGGGGGGGGGCAAATT
scaffold156548_0017	scaffold156548_0016	7AL-12243-00000	1442773-1442974	GTTCATCCAGCCCTCCACACCACGGGGTCCTGTTCAACCACCCCTCCATGGGCACCCCTCCACCGTCTACTATTCATCCAGCCCTCAACCACACCACGGGGTCATGTTCATCCAGAGGCAACGCCACCACTCACTGTTCATCCAACCCCCCCCCCCCCCCCCCNNNNNNNNNNGCGCAACACTCACTGTTCATTCAATCGA
scaffold156548_0018	scaffold156548_0017	7AL-12243-00000	1403754-1403816	GGGGCGAGCGGGATTGGGAGGGGAGTGGAACCATGTCTTACGGACGCATTTGTCTGAAATGT
scaffold156548_0020	scaffold156548_0019	7AL-12243-00000	1266223-1266372	CGCCGCCAAGTCTCCAGGGCAGGGCGGTTTCAATCCCTGCCGCCGAACTCCGGGAGACGCCGCCCCTGCGGCACAGGGTAGATTTCGCGTCTCCACGTGGTCGCACGCACGCCTGCACCTCCACTCCCCCCCCCCCTCGATCCCGATCG
scaffold156548_0024	scaffold156548_0023	7AL-12243-00000	1233821-1233885	TCCGTTTTCTATGAGTTGTTCGCTTATTTTGATGAATCTATGGGTAGTATCGGGGGGGGGGGGG
scaffold156548_0025	scaffold156548_0024	7AL-12243-00000	1228657-1229118	GGGAGGGGTGTGGCGTACCACAAAACGGATGAAACAGACGTCCTGTGGTCGAAACGGGGGTCCTGTTGATCGGGAGGGGTGTGGCGTACCGCAAAACGGACGAAATGGACCTCCTACGGTCAAAACGGGGGTCCTGTTCATCAGGAGGGGTGTGGCGTACCGCAAAACGGGACTCCACGAGATACTGTTCATCTCCACCGTCGACCTCCTCAAACCTCCACGGGCTCCTGTTCATCCAGCCTCCACCGCGCGCTACTCCACCGGCTACTGTTCAACCACCCCTCCACCCTCTACTGTTCATCCAGCCCTCCACACCATGGGGTCCTGTTCAACCACCCCTCCACCATCTACTGTTCATCCAGCCCTCCACACCACGAGGTCCTATTCATCTAGAGGCAA…
scaffold156548_0026	scaffold156548_0025	7AL-12243-00000	1212242-1212288	TTGACCCCCCCCCCCCCAAATTGGCCCCCCCCCCCCCAAAACTCTC
scaffold156548_0028	scaffold156548_0027	7AL-12243-00000	1118190-1118231	CGGCGGCGGCGGACGACGGCGGCGGCGGACGACGGCGGCGG
scaffold156548_0039	scaffold156548_0038	7AL-12243-00000	833447-833491	GGCGGNGGGGGGGCTAGCTAGAAGGAGATTGTTAAGTGTGAGTG
scaffold156548_0042	scaffold156548_0041	7AL-12243-00000	743538-743557	CCCCGCAACACTCACTGTT
scaffold156548_0043	scaffold156548_0042	7AL-12243-00000	653007-653178	TCGTGGCACGAACCGGTACTAAAGGTCTAACCTTTAGTATCGGTTCATGCCATGAACCGGTACTAAAGGGGTCTGACCTATAGTACCGGTTTGTGACACAAACCGGCACTATAGGGAAATTTTCAAACTCTACCCCCCCCCCCCCGTGTGTCGCCATTTCAGTTCTAAAAA
scaffold156548_0044	scaffold156548_0043	7AL-12243-00000	629861-630282	TTGATTGGGAGGGGTATGGCGTACCGCAAAAAAACGGAGGAAACGGACTTGTGTTGGAACGCTACAGTCGAAACTGGGGTCCTATTTATCGGGCGGGGTGTGGCGTACCGCAAAACGGGACTCCACGGGATACTGTTCATCTCCACTGTCGACCTCCTCCAGCCTCCACCACGCGCTACTCCACCGGCTACTGTTCAACCACCCGTCCACCGTTTACTGTTCATCCAGCCCTCCACACCACCGGGTCCTGTTCAACCACCCCTCCACGAGCACCCCTCCACCGTCTACTGTTCATCCAGCCCTCCACACCACGGGGTCCTATTCAACCACCCCTCCATGGGCACCCCTCCACCATCTACTGTTCATCCAGCCCTCCACACCACAGGGTCCTGTTCATCC…
scaffold156548_0045	scaffold156548_0044	7AL-12243-00000	613570-613613	GCCCCCCCCCCCCCCCCCCCCCACACCCACACTTCCCAACACC
scaffold156548_0046	scaffold156548_0045	7AL-12243-00000	563067-563108	AGGGTCATCTTTACTTTAACCCCCCCCCCCCCCCCCCCCGC
scaffold156548_0047	scaffold156548_0046	7AL-12243-00000	538091-538213	GCACCTACAACTCGGCTCTCCTCCTCCCCTTCCAGATCGCGCCGCCACCATCACCCCGCCTTCCAGATCCGACGCCATCCCCACCCACCACCGCCACGCCACCCACCGTCGACCTTGTCTCC
scaffold156548_0048	scaffold156548_0047	7AL-12243-00000	511861-512343	CTCACCACTCGGTAGGATTTTTTAAACTTAGGCGAGTACTGGACTGCAGCTAAGCCTCCGAGTGGCAGGGTTTCTCACCACTCGGTAGGATTTTTTAAACTTAGGCGAGTACTGGACTGCAGCTAAGCCTCCGAGTGGGAGGGTTTCTCACCACTCGGTAGGATTTTTAAACTTAGGCGAGTACTGGACTGCAGCTAAGCCTCCGAGTGGGAGGGTTGCTCACCACTTGGTATGTTTTTTTAAACTTAGGCGAGACAGATTCACAGCTAAGCCCCCGAGTGGGAGGGTTGCTCACCGCTCGGTAGGACTTTTTAAACTTAGGCGAGTACTGGACTACAGCTAAGCCTTCGAGTGGGAGGGTTGCTCACCACTCGGTAGGATTTTTTAAACTTAGGCGAG…
scaffold156548_0049	scaffold156548_0048	7AL-12243-00000	480588-480749	CGGGGTCCTGTTCATCCAGCCCCAACCGGCTCGATCGATCGGGGTCCTGTTCATCCAGAGGCAACACCACGGGGTCCTGTTCATCCACCCCCACCAGGAACTGTTCATCCACCCCCNNNNNNNNNNCCCCGCAATGCTCACTATTCATCCAGAGGCAGCAT
scaffold156548_0050	scaffold156548_0049	7AL-12243-00000	473325-473373	GCCTCAGCGGAGTGGTGGAAATCCCCCCCCCCCCCGCGTTGCCGGCAG
scaffold156548_0057	scaffold156548_0056	7AL-12243-00000	317851-317899	TCCAAAGTCGGGGGGGGGGGGGGGGGGGTAGTCCCCTCAGATTAGCAC
scaffold156548_0058	scaffold156548_0057	7AL-12243-00000	306437-306464	TGATCGATATAGTTGACTAGAGGGGGG
scaffold156548_0059	scaffold156548_0058	7AL-12243-00000	295277-295301	GGAGGGCACACCTGGGGGGGGGGG
scaffold156548_0062	scaffold156548_0061	7AL-12243-00000	244623-244689	TGAACCTCAGCGTACCCCCCTCCCCCCCCCCCCCCCCCCCCACACACACACACATTGGACCTTTAT
scaffold156548_0065	scaffold156548_0064	7AL-12243-00000	51473-51500	TCTCATTTTCCTTCTTTTTCGGTTTTT
scaffold156548_0066	scaffold156548_0065	7AL-12243-00000	40190-40229	GGGGCTCAAGAGGGGGTCGGCTTTAAGAGGGGGGGAAGG
scaffold156548_0068	scaffold156548_0067	7AL-11483-00001	529536-529601	GGCCTGCCTCGTTGCCACCGCGTCGCCCGCGCCGGCGAACTCCTCCACCGGCGTCGCTCCAAGTC
scaffold156548_0069	scaffold156548_0068	7AL-11483-00001	496790-497124	AGACGGTGGAGGGGTGCCCGTGGAGGGGTGGTTGAACAGGACCCCGTGGTGTGGAGGGCTAGATGAACAGTAGACGGTGGAGGGGTGGTTGAACAGTAGCCAGTGGAGTAGCGTGCGGTGGAGGCTGGATGAACAGGAGCCCGTGGAGGCTGGAGGAGGTCGACGGTGGATGAACAGTAGCTCGTGGAGGCTGGAGGGGGTCGACGGTGGAGATGAACAGTATCTCGTGGAGTCCCGTTTTGCGGTACGCCACACCCCTCCCGATGAACAGGACCCCCGTTTCGACCGTAGCGCTCCAACACAAGTCTGTTTCCTTCGTTTTGCGGTACGCCAC
scaffold156548_0071	scaffold156548_0070	7AL-11483-00001	437242-437294	TTTTTGCAGCCAGCCCCCCCCCCCCCCCCCCCCCCCCCGCCGGAAGTTCGCC
scaffold156548_0076	scaffold156548_0075	7AL-11483-00001	360099-360175	CGACCGCCCCCGCGCTGGAGCCGCCCATCACCGCCCGGAGCTCCGACCTGCGCCGCCGTGGTCGTGCGCCGGCGAC
scaffold156548_0081	scaffold156548_0080	7AL-11483-00001	269647-269911	CGGGCTACTGTTCATCCTGCCCTCCACCGTCTACTGTTCATCCAGCCCTCCACACCACGGGGTCCTGTTCAACCACCCCTCCACCGTCTACTGTTCATCCAGCCCTCCACACCAGGGGGTCCTGTTCATCCACCCCTCCACGGGCACCCCTCCACCGTCTATTGTTTATCCAGCACTCCACCACACCATGGGGTCCTGTTCATCCAGAGGCAACGCCACCGCTCACTGTTCATCCAACCCCCCCCCCCCCCCCCGCAACGCTCA
scaffold156548_0082	scaffold156548_0081	7AL-11483-00001	259624-259657	TCCGCGCCNNNNNNNNNNGCAGCCGGCCATCGC
scaffold156548_0083	scaffold156548_0082	7AL-11483-00001	244263-244369	CTCTCTCTCTCTCTCTCTCTCTCTCTCTCTCTCTCTCTCTCTCTCTCTTTGTGTGTGTGTGTGGGGGGGGGGGTCTTTCTAGTTCGCATGCATATATACACCATCT
scaffold156548_0084	scaffold156548_0083	7AL-11483-00001	209226-209292	TCCTACCGAGTGGAGAGCAGACCTCCCACTCGGGGGCTTAGCTGCAGTCCAGTGCTCGCCTAAGTA
scaffold156548_0085	scaffold156548_0084	7AL-11483-00001	208885-208960	CAGAGGCTTAGCTGCAGCCCAGTGCTCGCCTAAGTGTTTAAAAATCCTACCGAGTGGTGAGCCAGACTCCCACTC
scaffold156548_0086	scaffold156548_0085	7AL-11483-00001	192763-192983	CTTAACCTAACCATGATGGTTTACGGTGGCTCGGGGTCGACGGAACCACCTTAAGCTAACCATTATGGTTTATGGTGGCTAGGGGTCGACGGAACCAACTTAACCTAACCATGATGGTTTACGGTGGCTCGGGGTCGACGGAACCACCTTAAGCTAACCATTATGGTTGATGGTGGCTTAGGGGTCGACGGAACCAACTTAACCTAACCATGATGGTTTA
scaffold156548_0088	scaffold156548_0087	7AL-11483-00001	64165-64231	GGCAGGCCTTATGGAGCTACAGCCCGCGATTCTCCGTTTCTTTTCCGTTCCCCCCCTTGTGCCTCT
scaffold156548_0092	scaffold156548_0091	7AL-11957-00049	40458-40578	CGATCCCCTCCTTCAACCCCCCCGCTGGATCTGGCACTGCGCCGCCCCCCCCCGTGAGCGCCCCGCCTCGTCCCGGCTCGCCCGCACCCCCTATCACCCTTGGCCTCCACTCCGTCCCGC
scaffold156548_0096	scaffold156548_0095	7AL-11957-00000	3426549-3426598	CGTGCGCCTGGCGCCGCGCCTCACCGCCCACCGGCGTCCACAACCTCGC
scaffold156548_0098	scaffold156548_0097	7AL-11957-00000	3390624-3390672	GCCCGCAAGCCGCCGCCGCCTCCCTCGCGCCCGATCGCCACCTCCGCC
scaffold156548_0099	scaffold156548_0098	7AL-11957-00000	3339757-3339880	ACAGGGAAGGGGGAGATCTCACGCTGGGGTAGGAAGGGGTGGTTGGCGGCACAACGCTTTTGGGCGGCCGGCGGTGGATTTGGAGGTGGTGGCGGACGGCACGTGGGGGCGCGGGAGCCCGGA
scaffold156548_0104	scaffold156548_0103	7AL-11957-00000	3227849-3227936	GGTAGGGGGCGCGCCTACCCCCCCCCCCCCCCCCAGGCGTGCCCTCCACCCTGGTGGGCCCCATGTTGCTCCACTGACGTACTCCTT
scaffold156548_0113	scaffold156548_0112	7AL-11957-00000	2959960-2960122	CATCTCGCCGCAACACCTTCCCGCCGGCCACCGCTCGCCGCGCCCCGCCGCCTCGACCGCCGCACCCGTCGCCTCGCCGCCACCCTATTCTGGCTCCCGGCCGCCGCCAAGCCCACCGGAGCTCCGCCGCCTCGCCGTCCTTCGCCGGTCAGAGCCCGCCTC
scaffold156548_0114	scaffold156548_0113	7AL-11957-00000	2922232-2922255	TGTATATATATATATATATATAT
scaffold156548_0116	scaffold156548_0115	7AL-11957-00000	2909940-2909998	TGCCGGAGGGTTACCGGACCCTCCNCCCGGGAGAAGTAATGGGCCACATGGGCCTTAG
scaffold156548_0120	scaffold156548_0119	7AL-11957-00000	2880875-2880944	CGGCGGGGCGGCACGGCAGTGGCGGCGGCAGCAGCGGCGGCGGCAGGAGGCGGGGGCGGCGGGATGAGG
scaffold156548_0123	scaffold156548_0122	7AL-11957-00000	2641859-2642077	CACATCACCGTCGCCAACTCCGCGCCTGCCACGTCACCGCCGCCACCCGCGCGCCGCCGCGGCCCGGAGGGCCCAGATCCGGCCCCCGCGGCCCAGATCCGGGCGCCGCCCCGCGNNNNNNNNNNCTCGCCCCCGACACCGTCGCACCTCCCGCCGCCATGCGCCATCGTCGCCTCGGCCTCCGCGCGCCACCGCCGCCTCGGCCTCGCGCCGCCACG
scaffold156548_0126	scaffold156548_0125	7AL-11957-00000	2547647-2547814	CCCTCCACACCACGGGGTCATGTTCATCCACCCCTCCACAGGCACCCCTCCACGGGCACCCCTCCACCGTCTACTGTTTATCCAGCCCTCCACCACACCACGGGGTCCTATTCATCCAGAGGCAATGCCACCGCTCACTGTTCATCCAACCCCCCCCCCCCCCCCCC
scaffold156548_0130	scaffold156548_0129	7AL-11957-00000	2501312-2501682	ACGCCTCGCGTGCCTCGGCCTCCTCCTCACCCCACACCGATGCCGCCGTTCCTGCGCCGCGCCCTCAAGCCCCGACGAAGATCCCTGCCGCCGACCTCCTCCTTGACTTCGTCGCCGACGCTCCCCGTCCCCGTCGCTCGTCTCCGACCTCCTCCCCGAGCACCGATGCACGAAACCCCTACCCCCCCCCCCCCCGTGAGCGCCCCCTCGGTGTCGTCCCTCTCTCTCTACACGCAGTCGCCGGCGCGGCTCGCTCATGCCTGGCCGCCTCGCGCGCGCGCACGCACCCCGCCTCGTCCCGGCTCGCCCGCACACCCTATCGCCCTTGGCCTCCACTCCGTCCCGCGCTGGTGCCATCTTGCTCACGCGC
scaffold156548_0133	scaffold156548_0132	7AL-11957-00000	2442199-2442304	AAAGAAGAAGGGGGGAGGGCATTAATAGAGGGGGTGGTGGCGGAGGGCACAAGGAAAAGGGTGGTGGTGGAGGGCAAAGAAGAGGGGGAGGGAGGGNNNNNNNNN
scaffold156548_0134	scaffold156548_0133	7AL-11957-00000	2430425-2430569	AACCACCCCTCTAAGGGCACCCCTCCACCACACCACGGGGCTTGTTCATCCGGAGGCAACACCACTGCTCACTGTTCATCCAACCCCCCCCCCCCCCCCCCGCAACACTCACTATTCACCCCAGAGGCAGCATCGATCGGCTTC
scaffold156548_0138	scaffold156548_0137	7AL-11957-00000	2232823-2232896	GCTCCACCGCGCCGCCACCTTCGCCGGCCACGGCCACCGGCCGGCTCCGCCCCACGATGCCGGCGAGCTCCCG
scaffold156548_0142	scaffold156548_0141	7AL-11957-00000	2087392-2087557	TTAGACGCCCGACTGTGGCATGCTTGTTATTTAAACTACTTATAAGCCCTTTATGTGGTGTCGCTCAGACGCCCGACTGTGGCATGCTTGTTATTTAAATTACTTATAAGCCCTTTATGTGGTGTCGCTCAGATGCCCGACTAAGGCATGCTTGTTATTTAAATT
scaffold156548_0143	scaffold156548_0142	7AL-11957-00000	2052941-2053072	CGCCGCCTCCGCCGCCNNNNNNNNNNGCGACCGGCCGCCACCCGCCGCCCGGCTCCGCCGGCTCCGCCGTCGCGCCTCCATCGCGGAACGCCGCTGCCGCCACGCCTCCCCACATCTCCGGCCGCGTCTTC
scaffold156548_0146	scaffold156548_0145	7AL-11957-00000	1898865-1898934	ATGTTGCCGCCCAATAGCCAATGCCACGCCCCCCCCCCCCCCCGAATGTAGAATCTTCCCTCCCTGTCT
scaffold156548_0148	scaffold156548_0147	7AL-11957-00000	1831561-1831586	CCTCAGATCTGAGTGGGGGGGCTCG
scaffold156548_0149	scaffold156548_0148	7AL-11957-00000	1748829-1748904	CCACCCCCACCGGGAACTGTTCATCCAACCCCNNNNNNNNNNCCCCCCCCGCAACACTCACTGTTCATCCAGAGG
scaffold156548_0151	scaffold156548_0150	7AL-11957-00000	1694045-1694111	CGCCGCCGCCTCCCTCGACGCTGCCGCATCCTCCGCCGCTCCACCGTGCGCCGCTCGCCCGCCGTC
scaffold156548_0156	scaffold156548_0155	7AL-11957-00000	1504582-1504665	GCGGTGGAGACCGGGCGGCGGGGCCGGAGCGCGTCGGGCGGCGAGGCGCGGCTGGTCGGCGGCGAGCTGTTCCGGCAAGGCGG
scaffold156548_0160	scaffold156548_0159	7AL-11957-00000	1249763-1249869	GAAGAACCACCGGAGGGGGGCACCTGGGTGGGCACAACCCACCAGGGTGCGCCTACCCCCCCCCCCCCCCCCCCGAGGCACGCCCAGGTGGGTTGTCCCCACCTGG
scaffold156548_0165	scaffold156548_0164	7AL-11957-00000	1032899-1032953	CTCCATGGAGAGGATTGCAGTCGACCTGCACCTCGTTGTCCTTGCGGATAGGGA
scaffold156548_0168	scaffold156548_0167	7AL-11957-00000	935954-935994	CTGGGGGGGGGGGGGGGGTGGATGAACAGTTCCCGGTGGG
scaffold156548_0171	scaffold156548_0170	7AL-11957-00000	866818-866830	GGCGGTCGGCGA
scaffold156548_0172	scaffold156548_0171	7AL-11957-00000	857095-857213	CGATGTCGGCAGGCGGCGGGGTCGGCGAGCCTTGCCGGCGTCGCGGAAGAAGACGATGGAGGAGGACGCGGCGAGGAGGCGGTGGTCGGCGAGCGGTCGGCGCGGAGGCGCCCGGCGG
scaffold156548_0173	scaffold156548_0172	7AL-11957-00000	832541-832617	CTTGGATTTCCGAAGCCCGAGGGTCATCTTTATTTTAACCCCCCCCCCCCCCCCCCGGGGCCAGTGCTCCTCTGAG
scaffold156548_0176	scaffold156548_0175	7AL-11957-00000	749376-749481	TCACCGGACAAGACCCAGGAGACTTTGACCCTACGTCAAGCAATCAATAGGGAGGCCATGAGGTAGGGGGGCGCCTACCCCCCCCCCCCCCCCCCACAGGCGCGC
scaffold156548_0177	scaffold156548_0176	7AL-11957-00000	735912-736066	CCACGGCGCCGGATCTGCTTCGCTGGTACTCTCATCAACTGCAGCGCATCTGCAGCGGCTCATTCGTACTCCCCACCGGAGACGCTTCGTCCACCCCCCCCCCCCCCCCCCGAGCCGCCCCATCAACGCCCCCGTCGACGACCTCTGATCCTCT
scaffold156548_0180	scaffold156548_0179	7AL-11957-00000	575788-575848	CCCCAAATCCCAAATTCAACCGCCCTTCGGCCAACTAGCCAATAATATTCCCCAACCCCC
scaffold156548_0182	scaffold156548_0181	7AL-11957-00000	524471-526638	TTTAGTTGTGCTTCCTAGTATGCTTGATTTGTGTTATCTAGCATGTGTAGGTCACAATGCACTTCATATATTTGTGCGTGTGTGGTTTCAAGCCTTTATTGCTTCATTAGTTGAATCTTCCTTGGCTGGATCATCACATTATGGGGGAGTGCTATGTTTTACGGATATCACAAACCTTAAAGGTGTATGTATGTGGGATACCACCTAGTATTGTTAGTGCAATATTATCAAGGTACTATGTGGTATGTAAAGCTCATTTGAAACTCAAATTCTCATCCATTAATTATCCTTAGTTGGGTTTCATTTGCTTCTTGTGGATAATACATGGATCATCATATTATGGGGGAGTGATATGCTTTGTGCATATCACAATCCTTGTTAATATGAACAATTGAGGGA…
scaffold156548_0185	scaffold156548_0184	7AL-11957-00000	430327-430442	TGGAATTTCATCAGAAGTTTTATCCTATGCATCTGGTTCATCGTGATCGGAATTATATATATATATATATATATATATATATATATATATATATATATATATATATATATATATA
scaffold156548_0186	scaffold156548_0185	7AL-11957-00000	384055-384196	TAGGCGGGAATTAAACTAAGGGATGGTTTTATTGGTTTCGGGGATATAGGGGAAGAGTGAGAGGCGGGGGGGGGGGGGGGGGGGGTTAGCTAGAATGAGATTGTTAAGTGTGAGTGTGTGTTTTACCCATCTAGGCGGAAG
scaffold156548_0187	scaffold156548_0186	7AL-11957-00000	361242-361359	GGGATGAACAGTGAGCATTGCTGGGGGGGGGGGGTGGGGGGGGGGGGGTTGGATGAACAGTGAGCGGTGGCGTTGCCTCTGGATGAACAGGACCTTGTGGTGTGGTGGAGGGCTGGA
scaffold156548_0188	scaffold156548_0187	7AL-11957-00000	313047-313171	GGGCGCTCGCGGGGCACGGGTAGCCGGGCGGTGGCGCGCGCCGGTGAAGCTGCGGCCGGCGAGGCGCGCGAGGCAGCGTCGCGGGGCACGGGTAGCCGGGCGGTGGCGCGCGCCGGTGAAGCTG
scaffold156548_0189	scaffold156548_0188	7AL-11957-00000	307780-307994	TATTTTTCTTTTATGTCAGAAAAATTATAAACTTTCTGTTAGTGCCATTTGTTTTCAAATTTGTTTTTTTGTTTTCTTTGTTGCTTTATTTATTTTATTTTGTTTCTACTTACAACAAAATACTTATTGTTGCTATTTTTATTTATTTTATTAAATTTTATTTTTAATTTTTTTTGCTTTTAGGTCAGAAAAATTATAAACTTTCTGTTAGTGC
scaffold156548_0190	scaffold156548_0189	7AL-11957-00000	307134-307218	GAGAAGCACTGGCGGGGGGGGGGGGGGGGGGGGGGGGTTAAAATAAAGATGACCCTTGAGTCTGCAGAACCCAAGGGAAGGTGA
scaffold156548_0191	scaffold156548_0190	7AL-11957-00000	276637-276696	AACCCCCCCCCCTCCCCNNNNNNNNNNTTCCGATCTTCCCCCCCCCCCGCAACGCTCGC
scaffold156548_0192	scaffold156548_0191	7AL-11957-00000	263111-263125	TCGGGGGGGGGGGG
scaffold156548_0194	scaffold156548_0193	7AL-11957-00000	242923-242965	GACTCGCTCTACTTGACCACTTTATTGGGGGGGGGGGGGGAA
scaffold156548_0195	scaffold156548_0194	7AL-11957-00000	205184-205206	CCCCCCCGCCCCCCGAGGTGAA
scaffold156548_0201	scaffold156548_0200	7AL-11957-00000	99014-99096	CGGTGGCCGGCACTGGCGGCAGCGTCGCCGGGCGGCGAGAGGCGCGGTGGTGTCGGGCGGTCCCGGCGAGGCGGCTGGGAGA
scaffold156548_0202	scaffold156548_0201	7AL-11957-00000	35018-35061	GACGACGGGGACAGGTACGGGGCAGCGATGACGGGGACGGGGA
scaffold156548_0209	scaffold156548_0208	7AL-11875-00001	434477-434485	TCATAATT
scaffold156548_0210	scaffold156548_0209	7AL-11875-00001	421237-421264	GTCGACGGTGGATGAACAGTAGCTCGT
scaffold156548_0211	scaffold156548_0210	7AL-11875-00001	381502-381535	GACCCCCCCCCGGGCAGTGCCGTCTACCCAACA
scaffold156548_0214	scaffold156548_0213	7AL-11875-00001	327323-327482	GATGGCCGGACTTGGGGGGGGGGGTTCGCCGGATCCGGGGCCGGAGCTCGAGCCGGCGACGAGGCGCGCGGCGGCGGCGGTCAGCGGCGCGAAGGGCGGCAGAGGTGAGCGTTGGCGGCGGGAGGCGGTGGGGACGATCGGGCGGCGCGGGCGCCACTT
scaffold156548_0215	scaffold156548_0214	7AL-11875-00001	312233-312342	TTTAGAAAAACCGGCGGTTGGAAACGCCGGCTACCTCTGGCGAGGGCTTGGGCGGCGAGGTGCAGTGGCGGCGGCGGGAGGCGGCGGCGCGGGCGGCGGCGGTGGTGTG
scaffold156548_0219	scaffold156548_0218	7AL-11875-00001	160682-160760	CTACTTGGTCTCCCGGTCCAAGTAGGATTCGCCCACCCCCCCCCCCCNCCCCTTTTCCTATTCCCACTAGGAGAAGGA
scaffold156548_0224	scaffold156548_0223	7AL-11874-00000	1318519-1318628	TGATTTTATATATATATATATATATATATATATATATATATATATATATATATATATATATATATATATATATATAGTTGTTGTGTACGAGTGCAAAGTTTTATGTCCG
scaffold156548_0225	scaffold156548_0224	7AL-11874-00000	1271078-1271177	GGTTTCGGGAAGTTTCAGAGTACCGAGGGTTATCGGACCCCCCCCCCCCCCGGACCCCCCCCCCCCCCGAGAGAGGGCCGGCCAGGAGGTGGAGCGTGC
scaffold156548_0226	scaffold156548_0225	7AL-11874-00000	1246452-1246570	GGACGCCTTAAACGCCTCTTGTGCTTCTCGGTGGCCACCCCCNNNNNNNNNNCCCCCCCCCGCCCCCGCTCATCATGTTGACCGGTCGCGATTGACTACTTGGCGACTTTTGAAAGAA
scaffold156548_0227	scaffold156548_0226	7AL-11874-00000	1215603-1215700	TTGAAAAAATCACGGTATATATATATATATATATATATATATATATATATATATATATATATATATATATATATATATATATATATATCTTCTGGGG
scaffold156548_0228	scaffold156548_0227	7AL-11874-00000	1195162-1195202	GGCGCGCCTACCCCCCCCCCCCCCCCCCCAGGCATGCCCT
scaffold156548_0231	scaffold156548_0230	7AL-11874-00000	1011920-1011966	ACCCCCCCCCCCCACAAAAAAACCTCTCAAGAACCCACACACTATA
scaffold156548_0233	scaffold156548_0232	7AL-11874-00000	894485-894625	CATAGCAATGCAAGATACCATACGCACGATATGAGCAACATAACCCTGCCAAGTTAGGGCATGCACCTCGGGGGGGGGGGGGATATGGGGGGGGGGGGGGGATATGACTGGTCATCTATCTCTAAATCCTCCTCTGAGGA
scaffold156548_0236	scaffold156548_0235	7AL-11874-00000	710238-710464	CCCGACCCCGACACCCTGACACCACACCCCGACCCCGACCGCCGACCAACCGACACCCTGACACCACACCCCGACCCCGACCGCCGACCAACCGACACCCTGACACCACACCACGACCGCGGTCGACCCCGACCCCGAACCCGACACCCTGACACCCCGACCCCGACATGACACCCCAGCACGACACCCCGACACCCTGACAACACACCCCAACCCCAACCCCGAC
scaffold156548_0237	scaffold156548_0236	7AL-11874-00000	709633-709737	CGCCATCCCGACCCCGTCCGGCGTAGCCGGCCGCCCCGCACCCCTCCCCGACCTCCACAGCGGCCCCGCCACCTTTTCCATGTCAGGCAGCCGCGCCGCGGCCG
scaffold156548_0238	scaffold156548_0237	7AL-11874-00000	665832-665975	CCGCCGCCTGCCTCGAGCCCCGCGCCCGCGCTGCCGCCGCCTTCCGCCGCCGCCGCCNNNNNNNNNNTGCCTTCCGCCGCCGCCGCCCCGCCGGACCCTGCCGCCGCCGACGTCGCCACCTCGCCTGAGCCGCCGCCGGACCC
scaffold156548_0248	scaffold156548_0247	7AL-11874-00000	480065-480203	CGGCACGAATTTCGAGGCGAGGCGAACCTCGGGGGGCTGGTCGGCGGCGGCGGGTGGCGGCGGCGGCGTCGGTGGCAGGGCGGCGCGGCGCGGGCGTGGCGGCGCGGGCGGCGAGGCGCGGGCGCTCGAGCGACTAGG
scaffold156548_0253	scaffold156548_0252	7AL-11874-00000	9309-10959	TCCACTCGGTAGGATTTTTCAAACTTAGGCGAGTGCCTGACTTCAGCTAAGTCTCTAAGTGGGAGAACTTAGGTGAGTACTGGACTGCAACTAAGCCCCCGAGTGGGAGGATTGCTCTCCACTCGGTAGGATTTTTCAAACTTAGGCGAGTGCCTGACTGCAGCTAAGTCTCTAAGTGGGAGAACTTAGGCGAGTACTGGACTGCAGCTAAGCCTCCGAGTGGGAGGACTGCTCTCCACTCGGTAGGATTTTTCAAACTTAGGCGAGTGCCTTACTGCAGCTAAGTCTCTAAGTGGGAGAACTTAGGCGAGTACTGGACTGCAGCTAAGCCCCCGAGTGGGAGGATTGCTCTCCACTCGGTAGGATTTTTTCAAACTTAGGCGAGTGCCTGACTGCAGC…
scaffold156548_0256	scaffold156548_0255	7AL-11980-00000	1090656-1090756	TAGTTGCCTATTCACATTCTTAGTTGCCTATTCCCCCCCCCCCCCCTCTAGTCAACTATATCGATCCTTTCATCATCCAACCCTCTTCTTCGTTTTCTTC
scaffold156548_0260	scaffold156548_0259	7AL-11980-00000	935143-935186	CCTCGGTTGTTACTGGTTTTTTTTTCTTTTCTCTTTGTTTTTC
scaffold156548_0261	scaffold156548_0260	7AL-11980-00000	928102-928270	CGGCGGCGTGGCGGGGTGGACGGCGGTCGGTGATGGCGGCTTGCGGTGGCGCGGCCACCGGGGTCGGGGAAGACGGGGCGCGAGGCGGTGGNNNNNNNNNNCAGGCCGGCGGGAGCGGCGAAGTGGTCCGGTCCACGTGGCGAGCGGCGAGTGGGCGAGGGGCGCGGC
scaffold156548_0262	scaffold156548_0261	7AL-11980-00000	925702-925789	GGCGCTGCAAGGGGCTCTAATTTGGACCAACACTCAGAGGAGCACTGGCCCGGGGGGGGGGGGGGGAAAAAGGGGGGGGGGGGGGGG
scaffold156548_0265	scaffold156548_0264	7AL-11980-00000	872041-872116	CCCCCGAAGCTGCCCCACCGACACCCCCGTCGACGGCCTTTGATCCTCTTCGCCGACACCTTCATCAACCCTACC
scaffold156548_0269	scaffold156548_0268	7AL-11980-00000	721348-721687	TTATATTAAGAATAATAAAGAGGTATAATTAATGCATATATGAGGTATATTGAGGATGAGAGTACATACTCTCAGGAGTACAGAAGAGGAGTCATATATATGTATATATGTATATATATATATATATATATATATATATATATATATATATATATATAGTATTCATCACCCAGGCTGCAGAATAAGTTATTTTTCATTCGAGGTAATCTTATGATCATTTCATAATTAAATTACATTTCGAATTCAAATACTTACATTCCTATTGATTCACTACGTAAAATTTGACATAAGAAAATAGAAATATAGGTCATAAGACAAGAAAATTTACAGTTTATGTGT
scaffold156548_0270	scaffold156548_0269	7AL-11980-00000	715710-715784	ATAGGGCGGTTTGAGAGGGGGGGGGGGGGGGGCTTATTTTCACAACTGGTCACTTACCGAGCCATCCGTGCAAA
scaffold156548_0274	scaffold156548_0273	7AL-11980-00000	566164-566194	CCCCCCCCCCCCCATGTGCGGAAATGAATG
scaffold156548_0277	scaffold156548_0276	7AL-11980-00000	490321-490405	TGCCAAGTTAGGGCATGCATCTCGGGGGGGGGGGGGGGAGGGGGGGGGGGGGGGGGGGGGAATATGACTGGTCATCTGTCTCTG
scaffold156548_0289	scaffold156548_0288	7AL-11713-00002	2581176-2581200	CGCCTGCCCCCCCCCCCCCCCAGG
scaffold156548_0290	scaffold156548_0289	7AL-11713-00002	2564341-2564415	CCCCCCCCAAAAAAATTCCCCCCAAATCCCAAATNNNNNNNNNNTCCCCCCAAATCCCAAATTCAACCCCCTCC
scaffold156548_0292	scaffold156548_0291	7AL-11713-00002	2495802-2495845	CGTACAATATACTCCCTTTGATCCCCACAGACCCCCCCCCCCG
scaffold156548_0294	scaffold156548_0293	7AL-11713-00014	23819-23872	CTGGCCCGGGGGGGGGGGGGGGTTGAAATAATGATGACCCTTGAGTCTGCAGA
scaffold156548_0299	scaffold156548_0298	7AL-11713-00002	2318744-2319124	CACCCCTCCACGGGGGTCCTGTTCATCGGGAGGGGTGTGGCGTACATCAATACGGAGGAAACAGACTTGTGTTGGAGCGCTATGGTCGAAACGGGGGTCCTGTTCATCAGGAGGGGTGTGGCGTACCGCAAAATGGGACTCCACGAGATACTGTTCATATCCACCGTCGATCCCCTCTAGCCTCCACGGGCTCCTGTTCATCCAGCCTCCACCGCGCGCTACTCCACCGGCTACCGTTCAACCAGCCCTCTCCACGGGCTGCTGTTCAACCACCCCTCCATAGGCTACTTTTCATCCAGTCCTCCACCATCTATTGTTCATCCAGCCCTCCACGGGGGGGGGGGGGGGGGTCCTGTTCATCCAGCCCCAACCGGCTCGAT
scaffold156548_0300	scaffold156548_0299	7AL-11713-00002	2262604-2263064	GGGGCGCGTGGGCGGCGGCGGCACAGTGGGTCGGGGCAGCGGTGGTGGCGGCACGGTGGAGGGAGGGAGAGGGAACTGGCGAGGGGGAGAGGGAAGGGGGGATCGGGCATAGGGGGAGAGGGAAGGGGGGATCGGGCACAATACTAATGGCGCACCACCCCTCGGTGCGCCATAAGTACATCCATACTAATGGCGCACCTCACCGTGGTGCGCCATTAGTAGTTTTTTTTCTTATAGCAATGGCACAATACTAATGGCGCACCACCCCTCGGTGCGCCATAAGTACATCCATACTAATGGCGCACCTCACCGTGGTGCGCTATTAGTAGTTTTTTTATAAGACAGTAATAATTTTTTAAACTTGTTTAAATCATAACAGTAATATATTTTTTATAAGAC…
scaffold156548_0303	scaffold156548_0302	7AL-11713-00002	2051576-2051604	GTTTTAAAATTTGAATAGTTTAAATTTG
scaffold156548_0304	scaffold156548_0303	7AL-11713-00002	2037510-2037576	CTGGTGATGTTGATGGCGAGCCCCCCCCCCCCCCCCAGGAAGAGGGTTCCTGCCAAGGTGATGTGG
scaffold156548_0308	scaffold156548_0307	7AL-11713-00002	1957929-1958042	GGCGCGCGGCCGGGTGGCGGAGTGGCGGCGATGGCACGGCGACCGGCGAGGAGGCGCGCGGCAGCGAGCGGCTGCGGCGGCCGGGTNNNNNNNNNNGCGCGGGTCGGGGGGGC
scaffold156548_0309	scaffold156548_0308	7AL-11713-00002	1922904-1922913	AGTTTTTTA
scaffold156548_0312	scaffold156548_0311	7AL-11713-00002	1861842-1861976	CGCCGCCCGCCACGTGGCCCTCGCCTGTCCCCGCCGCCGCCGTGGCCCGGGAGCCCGAGGCCGCCCCCCTCGGCCCGCATCGCTGCCCGCCACCGCCTCGCACCAGCCCCGCCTCCTTCCTCATCGCCAGGCCA
scaffold156548_0313	scaffold156548_0312	7AL-11713-00002	1860132-1860144	AGTTATATATAT
scaffold156548_0314	scaffold156548_0313	7AL-11713-00002	1858359-1858381	GGGCGAATTGTTTTTTTTCGGA
scaffold156548_0315	scaffold156548_0314	7AL-11713-00002	1857102-1857171	GGGGGTGGATGAACAGTGAGCGGTGGCGTTGCCTCTGGATGAACAGGACCCCGTGGTGTGGTGGAGGGC
scaffold156548_0323	scaffold156548_0322	7AL-11713-00002	1434500-1434600	CTTGCGGGCGGCGAGGAGCTCGCCGGCCGGAGCAGGTGGCGGGCGGCGGCGCTGGTGCGGTGGCCGGCGGCGCGGCGCGCGGAGGTTGGCGGCGGGGCGA
scaffold156548_0325	scaffold156548_0324	7AL-11713-00002	1422668-1422673	GGGGG
scaffold156548_0347	scaffold156548_0346	7AL-11713-00002	864285-864489	TCTCTCTCTCTCTCTCTCTCTCTCTCTCTCTCTCTCTCTCTCTCTCTCTCTCTCTCTCTCTCTCTTGGTGGATTCTGCAGAATTCCACTAAAGCAACTTTCTTATTAAGCGAGACAGGACGGTGTACTTCACTAGATCGACGGACATATATATCCACGTGCAAAATGAAATTGGTGGCCAAAGTTTGTTTGACTTGGACATCAC
scaffold156548_0348	scaffold156548_0347	7AL-11713-00002	797703-797830	CTCTCTCAACTACACAACCCCCTTTTTCCACTCTGTTACAAAATGTATTTACCTCACACACCCGCCATTGCACCCCATGTAGATCTCTCTCTATCCCCCCCTCTCCCTCTCCCCCTCTCGCGCTAAA
scaffold156548_0350	scaffold156548_0349	7AL-11713-00002	780658-780719	CCACCGGGAACTTTTCATCCAACCCCCCCCCCCCCCGCAATGCTCACTGTTCATCCAGAGG
scaffold156548_0351	scaffold156548_0350	7AL-11713-00002	768307-768515	GCTATGCGGGTGATATGATGATACCATGCCAAGTTTCAACAATTTCAGGATTCATTTTGTAGTGATTTTCAATTTCACGGTCATTTAGCTCTCTAAACAATTAGGTAAATGACCGAAAAACAACAAATGATGTCAGAACATGTTGGAAATTGGTGACGTCGCTTTGAATGCTGCATACTAAACACAAAAGAAGTCCGGAGTTCAAATA
scaffold156548_0352	scaffold156548_0351	7AL-11713-00002	767310-767557	GTTTCAACATTTTCAGGATTCATTTTGTAGTGATTTTCAATTTCACGGTCATTTAGCTCTCTAAACAATTAGGTAAATGATCAAAAAACAACAAATGATGTTAGAACATGTTGGAAATTGATGACGTCGCTTTGAATGCTGCATACTGAACACAAAAGAAGTCTGGAGTTCAAATAAGTTTAAAAAACATTGAAGTGGCCGTGTAACAGATGAGTTCTCGTCCGAAACCCTGATACTCCAAAAGAGT
scaffold156548_0359	scaffold156548_0358	7AL-11713-00002	539285-539334	GAGTCTTAGTGTGTGTGTGGGGGGGGGGNNNNNNNNNNGGGGGGGTGTG
scaffold156548_0365	scaffold156548_0364	7AL-11713-00002	342741-342837	TAGTTTGTGTGTGTGTGTGTGTGAGAGAGAGAGAGATGGAGTCTTAGTGTGTGTGTGTGTGGGGGGGGGTGCGTTCATGCGTGGGTGCGTGTGAGA
scaffold156548_0366	scaffold156548_0365	7AL-11713-00002	337408-337425	GGGGGNNNNNNNNNNGG
scaffold156548_0368	scaffold156548_0367	7AL-11713-00002	294559-294615	TTGCGGGGGGGGGNNNNNNNNNNGGGGAGGAGGTCAGGGGGGGCTTTTTGAGGGGA
scaffold156548_0370	scaffold156548_0369	7AL-11713-00002	240255-240322	GCGAATCCGGGTTGGTGGGCGGGGGGGNNNNNNNNNNGAGAGGGGTGGGCGTCGGCATGGACGCGGT
scaffold156548_0372	scaffold156548_0371	7AL-11713-00002	209822-209901	TTCAAGACCCACCCAAACACACACACACACACACACACACACACACACACACACACACACACACACACACATACATGTT
scaffold156548_0373	scaffold156548_0372	7AL-11713-00002	207818-207860	TCCTTGTCGGAGATGACCCCCCCCCCCTTTACCGTAGGCGCC
scaffold156548_0386	scaffold156548_0385	7AL-12163-00001	231683-231797	CATTGGCTATATATATATATATATATATATACATATATATATATATATATATATATATACATATATATATATATGAGTTTATGTCCTCTACAACATTCACTTATTGCTATTTCT
scaffold156548_0387	scaffold156548_0386	7AL-12163-00001	122631-122664	CCCCCCCCCCCCCCCATCGCCCCACATGAATCG
scaffold156548_0390	scaffold156548_0389	7AL-12163-00001	31603-32284	AGCTAAGCCCCCGAGTGAGAGGTTTGCTCTTCACTCGGTAGGATTTCGATAACTTAGGCGAGTTCTTGGAATGCAGCTAAGCCCCCGAGTGAGAGGTTTGCTCTTCACTCGGTAGGATTTTTTACAAACTTAGGCGAGTGCTTGGACTGCAGCTAAGCCCCCGAGTGAGAGATTTGCTCTTCACTCGGTAGGATTTCGATAACTTAGGCGAGTTCTTGGACTGCAGCTAAGCCTCCGAGTGAGAGGTTTGCTCTTCACTCGGTAGGATTTTTTACAAACTTAGGCGAGCACAGGGCTGCAGCTAAGCCTCCGAGTGAGAGGTTTGCTCTTCACTCGGTAGGATTTTTATAACTTAGGCGAGTGCTTGGACTGCAGCTAAGCCCCCGAGTGAGAGATTTG…
scaffold156548_0392	scaffold156548_0391	7AL-12153-00001	4715548-4715639	GACGGGGGGNNNNNNNNNNGGGGGGGAAGCAGGTGGTAATTAACGTACGTACCTGTCGATGCGGTCGCGCAGCTTGCGGAGGAAGCGCTGG
scaffold156548_0393	scaffold156548_0392	7AL-12153-00001	4690839-4690932	TCACTGTTCATCCAACACCCCCCCCCCCCCGCGCGCAATGCTCACTGTTCATCCAATCGATCGGCTTCAGTTAGCAGCAGTAGCGAAGGAATT
scaffold156548_0399	scaffold156548_0398	7AL-12153-00001	4531609-4531690	ACTTGGACCCTACGTCAAGCAACCAACAGGGAAGCCACGAGGTAGGGGGCGCGCCTACCCCCCCCCCCCCCCCCCAGGCGC
scaffold156548_0402	scaffold156548_0401	7AL-12153-00001	4458487-4458551	CCGGAGATGGCGGGCGGCGGCGCCGGATTGGAGGAGCCGGCCGGCTCGGGCGTGGACGAGGCCG
scaffold156548_0406	scaffold156548_0405	7AL-12153-00001	4414021-4414086	TCCGGTCCAGTCTTTGCGTCGCTGCCGCCGACGTCACGACTGCGGGGGGGGGGGGGGGGTGTTAG
scaffold156548_0407	scaffold156548_0406	7AL-12153-00001	4400774-4400899	CCCCTCCTCCTTGTCCTATTCAGACTCCCTAGGAGGGGGGAGCGCGCCACCCCCCCCCCCCCCCCCCCCGCGCGGGCTTCCCTCTCTCTCCCTTAGGCCCATGTAGGCCCAACACTTCCCCGGGG
scaffold156548_0408	scaffold156548_0407	7AL-12153-00001	4390183-4390286	GAGCACGGGATCCTTTTCCACCTAGTTCAACTTCTTCGCTTCGCGCAACTGTGCCAAGGCATACCCCCCCCCCCCCCCCCCNNNNNNNNNNCCCCCCCCCAAC
scaffold156548_0409	scaffold156548_0408	7AL-12153-00001	4367227-4367359	TTTTCTTTGTTTTCTCTCTGGTTTCATTGTTTTTATATACAAATTTTGAATATATATATATATATATATATATATATATATAATGCATGTTTATCATTTTTTTAAATGCTTGATTAACATTTCTGAAATACC
scaffold156548_0411	scaffold156548_0410	7AL-12153-00001	4307879-4307958	GGCGCGGCGCGGGCGGCGGCGGGTGGCGCGACGTGGGGCGGCGGCGGCGGCGGCGTGGCCTAGGGTTAGGATTTCGGGG
scaffold156548_0412	scaffold156548_0411	7AL-12153-00001	4297392-4297446	CCCCGAGCCCGCTAGGACCACCGCGTCCAGATCATGAGCCCGCCCTCGCCGCCC
scaffold156548_0413	scaffold156548_0412	7AL-12153-00001	4273133-4273215	AAAGTGTGAGCGCATGCGTGGGACGACCCCCCCCCCCCCCCCGCTGCCTCGAAGTTGGGAAACTGACATCATAGGTATTGAA
scaffold156548_0414	scaffold156548_0413	7AL-12153-00001	4244110-4244140	GGCCACTTTTATTGTGATAACCTCACATGG
scaffold156548_0415	scaffold156548_0414	7AL-12153-00001	4240483-4240528	TCAAGGGTCATCTTTATTTTAACCCCCCCCCCCCCCCGGGCCAGT
scaffold156548_0416	scaffold156548_0415	7AL-12153-00001	4230944-4231016	CCCCCCCCCCCCCCCCCCCCCGGGCCAGTGCTTCTCTAAGTGTTGGTCCAACTGAGCGATGTCCGGGGCTAC
scaffold156548_0417	scaffold156548_0416	7AL-12153-00001	4228491-4228555	CCCCGAGAGCCCGCGCCCGCCGCCGCCCTCCTTCCTCGCCGCGCCGCCCGGGGCTTTTTCTTCC
scaffold156548_0418	scaffold156548_0417	7AL-12153-00001	4165136-4165558	TAACTGAAGCCGATCGATTGGATGAACAGTGAGCGTTGCGGGGAGGGGGGGGGGGTTGGATGAAGGGGGGGGGGGGGGGGGGTTGGATGAACAGTGAGCGGTGGCGTTGCCTTTGGATGAATAGGACCCCATGGTGTGGAGGGCTGGATGAACAATAGACGGTGGAGGGGTGCCCGTGGAGGGGTGGTTGAACAGGACCCCTTGGTGTGGAGGGCTGGATGAACAGTATATGGCGGAGGGGTGCCCATGGAGGGGTGGTTGAACAGTAGCCAGTGGAGTAGCGCGTGGTGGAGGCTGGATGAACAGGAGCCTGTGGAGGCTGGAGGAGGTCGACGGTGGAGATGAACAGTATCCCGTGGAGTCCCGTTTTGCGGTACGCCACACCCCTCCCGATGAACA…
scaffold156548_0421	scaffold156548_0420	7AL-12153-00001	4072744-4072828	TCATCCTGCCCTCCACACCACGGGATACTGTTCATCTCCATCGTCGACCCCATCCAGCCTCCACGAGCTACTGTTCATCCACCG
scaffold156548_0428	scaffold156548_0427	7AL-12153-00001	3836840-3837002	CGCCTTCCTCCGCCGCCGGCCCGGGAGGCCCGAGCCGGGCCCCCGAGGCCCATCCACCGCCTCACCGCCCGGCTGCTTCTTCCTCCGCCCGACCGGGCCGCTCCTCGCCGCCTTTCGCCCCGGCGCCGGCCACCTGCTCCGCCCCGCCGCCTCGACGCCTGC
scaffold156548_0429	scaffold156548_0428	7AL-12153-00001	3836042-3836066	TCCAGCCCCCCCCCCCCCCCCCCC
scaffold156548_0431	scaffold156548_0430	7AL-12153-00001	3818720-3818793	TCCCGATCCAGATCGGTATCGANNNNNNNNNNTGGAGGAGAGACGCGCGGGAGTGGGAGGGGGCGAGTGGGGA
scaffold156548_0432	scaffold156548_0431	7AL-12153-00001	3814134-3814212	CGAGCCAGGGGGACGAGCAGCCCCCCCCCCCCCCCCCCCCCCCCCTTCCTCAACGATCGACAATTTTAATAGAAGCGA
scaffold156548_0446	scaffold156548_0445	7AL-12153-00001	3619851-3619972	TAAAATAAAATAAAATTTAATAACATAAATAAAATTTATGAAACTAAAATTATCAAAGTATTTTCTGTTCAAAACATTATAAGGAACCTCTAAAATTTATGAAACTAAAATTATATAAAAT
scaffold156548_0455	scaffold156548_0454	7AL-12153-00001	3335903-3336032	CGCGGCGAGTTACGGCGACGTGCACTGCTTGACACGACCGGCTCATCCTCAACGTGCCTGCTGTAGCTCTGGCTCGGGCGGGGGGGGGNNNNNNNNNNGGGGGGGGGGGGGGGGGGGGTGTGGAATGAA
scaffold156548_0458	scaffold156548_0457	7AL-12153-00001	3189010-3189088	TGAATCTACTTTTGGGTCATTCGATTTTCAGGGGGTGGGGGTGGGGCAGGCGGGGCAGCGCACCGCCGGCCGCGGGCG
scaffold156548_0460	scaffold156548_0459	7AL-12153-00001	3138350-3138418	CGCCTTCGCCGGCCAACTCCGGCTGCCCGAGCCGCCGGAGCTCCTCGCCGCCACCGCGCCTCGCCATC
scaffold156548_0466	scaffold156548_0465	7AL-12153-00001	2802674-2802765	GGCGAGCGAGTGGTGAGTGGCGGTAGGTGAGCGGGGGGGGNNNNNNNNNNGGGAGTGGAGGCATCCCGGGGCCTTATCCCCATCGTCGGAG
scaffold156548_0467	scaffold156548_0466	7AL-12153-00001	2788555-2788594	TCATTAATTAGGGGGGGGGGGGGGAAGGGGGGGGGGGGG
scaffold156548_0473	scaffold156548_0472	7AL-12153-00001	2613072-2613212	ACCCTACGTCAAGAAACAAAAGAGGAGGCCACGAGGTAGGGGGCGCGCCTACCCCCCCCCCCCCCCCCCCCCNNNNNNNNNNCCCCCCAGGCGCGCCCTCCACCCTCGTGGGCCCCCTGTTGCTCCACCGACGTACTCCT
scaffold156548_0474	scaffold156548_0473	7AL-12153-00001	2538501-2538556	CGCCGCCGCGCCCCGNNNNNNNNNNGCCTCCCGGCCCCGCCGCCCGCCGCCGGCG
scaffold156548_0475	scaffold156548_0474	7AL-12153-00001	2498609-2498724	CGGAGCTGGCTCGTGCCACATGGTTACCCTTTAGCACCGGTTCGTGCTGAACCGGTACTAAAGGGGGGGGGGGGGGGGACTAAAGGGGGGGGGGGGGGCTTTAGTGACCACACTT
scaffold156548_0476	scaffold156548_0475	7AL-12153-00001	2492937-2493315	CGTCCCTGTCCCCGTCGTCGTCATCCCCGTCGTCGCTGCGCCCGTCGCCGTCCCCGTCGCCGCCCCCCGTCGCCTCTCGCCTCGCCGGTGAGCGCACACACACATACATTTTTTTGTTTTTTAGTTATACAAATAGTTAGAATTTTTTTTGTTTTTTAGAAATTGTTACAAATTTTTCTCTTTTTTAGAAATAGTTAGAAATGTTAGAATTGTTAGAATACTTAGAAATGTTAGAATTGTTAGAAATTTTTCTGTTTTTTAGTTATAGAAATAGTTATAAAAAAGTTAGAATTGTTAGAATTTTTTTTGTATTTTAGAAATTGTAATAAATTTTTCTGTTTTTTAGAAATAGTTAGAAATGTTAGAATTGTTAGAATA
scaffold156548_0477	scaffold156548_0476	7AL-12153-00001	2454289-2454367	CTTAAATACCGAGCCGCCCCGCCGCCCCTCANNNNNNNCCCCGCCGCCTGCGCTGCTGCCGCCGCCGCCGCCGCTGCC
scaffold156548_0478	scaffold156548_0477	7AL-12153-00001	2432752-2432902	CCTCCCCAAGGTAGCACCCCCCTTCTCTTAAATACCGAGCCGCCCCGCCGCCCCTCACCTCACCCCGCCNNNNNNNNNNCGTGCCACACGCCACCGCCGCCGCTGCCGCTGCCGCTGCCGAGCCGCCCCGCCGCCCCGCATAGCCGCCGC
scaffold156548_0479	scaffold156548_0478	7AL-12153-00001	2410279-2410434	CGGTCCTTCTGGCGAGGAGGAAGACGACAGGGGGGGGGGGAGTGGAGATGGGCTGGGCCGGTTTCTACAGCAGGCCGCACAGGTAGGCGCCAGGTAAGTGGCTGGGCTTCTCTCTTTTATTTTTTTTATATTTCTGTTCTGTTTTCTATTTAATT
scaffold156548_0480	scaffold156548_0479	7AL-12153-00001	2349372-2349469	TACTCCCCTCCGGAGATGCTTCGTCCACACCCCCCCCCCCCCCGAAGCTGCCCCACCGACGCCCCCGTCGACGACCTCTGATCCTCTTCGCCGACAC
scaffold156548_0481	scaffold156548_0480	7AL-12153-00001	2347078-2347300	CGAGTTGTCGCTTCTGCTGTCATTGTTGGGGTGGGGGGCGGGGAGGGGGAGGGAGAGAAAGACGTATCGAGAGTGCACGCGGTAGGCACAGAGGCACAACTAGTGAGTGTGTGCATGTGTGTTTGAAAGAGGAGTAGATAGATTACTATCAAGATCGAGGTGCCACCCTACTCCTTCGGTGTCGGGTAGTGTGTGTGCGTGTGTGTGTGTTTGAGAGAGAAG
scaffold156548_0482	scaffold156548_0481	7AL-12153-00001	2316115-2316172	GGTGGGGGTTTTGGGGGGGGGGGGGCTTGATTTACGAGGGAGAAGTTTGTCGGTGCG
scaffold156548_0492	scaffold156548_0491	7AL-12153-00001	1809219-1809455	CGAGGAGTTCTGGAATGGTCCGGAGGTAAAGATATATATATATATATATATATATATATATATATATATATATATATATATATATGAAGTCCAATTTCGGCCATCGGGAGAGTTTCGGGGTCACCGGTATTGTACCGGGACCACCGGAAGGGTCCCGGGGGTCCATCGCGTGGGGCCACCTAACCGGAGGGGCCCATGGGCTNNNNNNNNNNGGTCCGGAGGTAAAGATATATATA
scaffold156548_0495	scaffold156548_0494	7AL-12153-00001	1746192-1746261	CTTGGGCGGCGCGAGCGGCGAGGCGGCGGGCGCGCGATGCGGGGGGCAGCGAACACAGGCGCCGGCGAG
scaffold156548_0496	scaffold156548_0495	7AL-12153-00001	1721374-1721449	TCGAGGGGCGCGGCGAGGCGACGCGGTCGGCGGCNNNNNNNNNNGGGCCGGGAGGGCCGCGGACGGGCTCCGGCG
scaffold156548_0497	scaffold156548_0496	7AL-12153-00001	1679245-1679301	GCCCATGGTGGCGCATTAACTTCCCGGGGGGGGGGGGTTCCGGTAACCCTCTGGCA
scaffold156548_0498	scaffold156548_0497	7AL-12153-00001	1677841-1677930	AGCTGAATTTTTTGAGTTTGTAGATCGGAATTGATGTGTGACTGCAAAATTATTACGAATGTTTGAACAATTTTTTATTGTGTGGGGGG
scaffold156548_0504	scaffold156548_0503	7AL-12153-00001	1569105-1569367	TTTTTTCAAACTTAGGCGAGTACTGGACTGCAGTTAAGTCTCCTAGTGAGGGAACTTAGGCGAGTACTAGATTGCAGCTAAACTCCCGAGTGGGAGAACTGCTCTCCACTCGGTAGGATTTTTTCAAACTTAGGCGAGTACTGGACTGCAGCTAAGTCTCCTTGTGAGAGAACTTAGGCGAGTACTGGACTGCAGCTAAGCCCCCGAGTGGGAGGATTGCTCTCCACTCGATATGATTTTTTCAAACTTAGGCGAGTACTGG
scaffold156548_0507	scaffold156548_0506	7AL-12153-00001	1483196-1483215	GCGGCGCAGGCGGCGAGCG
scaffold156548_0512	scaffold156548_0511	7AL-12153-00001	1280485-1280558	TCTCCCTTCCTTCTTCTTCATCTCTCTCTCTCTCTCTCTCTCTCTCTCTCTCTCCAGGACGCCAGGAGCTCCA
scaffold156548_0524	scaffold156548_0523	7AL-12153-00001	743347-743363	GCGCACAGCGCGGGGG
scaffold156548_0527	scaffold156548_0526	7AL-12153-00001	643085-643402	GCTAACTGAAGCCGATCGATGGGATGAACAGTGAGTGTTGCGGGGGGGGGGGGGGGGGGGNNNNNNNNNNGGAGGGGTGGATGAACATGACCCCGTGGTGTGGAGGGCTGGATGAACAGTAGACGGTGGAGGGGTGGTTGAACAGGACCCCGTGGTGTGGAGGGCTGGATGAACAGTAGACGGTGGAGGGGGGGGTGGATGAACAGTGAGCGGTGGCGTTACCTCTGGATGAACAGGACCCCGTGGTGTGGTGGAGGGCTGGATGAACAGTAGACGGTGGAGGGGTGCCCATGGAGGGGTGGTTGAACAGGACCCCG
scaffold156548_0530	scaffold156548_0529	7AL-12153-00001	573723-573806	GTTCACCGTTGACATGCTCGAGCGAGGCTCCCCCACTCAAGAGCTTAGTGGGGGGGGGGGGGGGGGGGGGCTCCGTTCTCACC
scaffold156548_0534	scaffold156548_0533	7AL-12153-00001	315992-316424	CAAAATAATTACCCGTATGCCTGGTCCTCAGTTCAAATCTTACAATGTACACCGAATTGAAACATCGATATTAAGTATCATACTATGTACATTCAAATGTTGTTTTTAGCCCCCCCCCCCCCCCCCCCCCCTTTTTTCCCCCCCCCCCCCCCCCCGCACAAACCCTACATACTTCTTGTATCGGTCAATCTTCCTCTCCTAACCACCTTAGGAAGCTATCGGTTTCCAACACACGTTCATTCTTTCTCTCCATGTTTCGATATCTTAGTCTCTCAACTACACAACCCCTTTTTCCACTCTGTTACCAAATGTATTTACCTCACACACCCGCCATTGCACCCCATGCCGAGATCTCTCTCTCTCCCCCCTCTCCCTCTCACCCTCTCGCGCTAAATACAT…
scaffold156548_0536	scaffold156548_0535	7AL-12153-00001	289766-289984	TCTCGCCCACGGCGGCCGCCACCACCCTGCCGTCATCCTCGCCCACGGCGGCCGCACCACCCCTCCGTTGACCTCTCCTTGATCCGCAACCAATCAAACCGCAACCAATACCCCACCCCACCCTTCCTCCCTCTCACTCGCATAGGTGCAGGCGCAGGGCACAATGCCCAATCCAAGGCGGCGTCGTCCTCGTGCGAGCTCGGAGTGGCCATGACGAC
scaffold156548_0539	scaffold156548_0538	7AL-12153-00001	184807-184870	GGGGGCGCCCCCATTCCCCTAGTCCAATTCGGACCCATGGGAGGGGNNNNNNNNNNGGGGGGG
scaffold156548_0540	scaffold156548_0539	7AL-12153-00001	165425-165466	TGGATAGGTGTGCTGCGGGGGGGGGGGGNNNNNNNNNNGGG
scaffold156548_0541	scaffold156548_0540	7AL-12153-00001	160874-160939	TGTCTAAAACTGTCTATCGTTTGGGGGGGGGCGTCCCCCCTGGCTCCGCCCCTGATCACCCGCCC
scaffold156548_0546	scaffold156548_0545	7AL-12153-00001	36986-37076	AGCAGTGCAGCGCCTAAGGGAGGGGCGCTGCACTATGGTGTGTGGCGCCTCTCCCTTAGGTGCTGCACGGCTGGACATCCCAGTCCAGAG
scaffold156548_0552	scaffold156548_0551	7AL-11929-04000	2640924-2640954	GGGCGTGTGGGGGGGGGGGGAGTGCGACGC
scaffold156548_0553	scaffold156548_0552	7AL-11929-04000	2571733-2571811	ATCATTTTTTTATTTTTTAAAACTGAAAAGGCGGTCGGGGGGGGGGGGGGGGGGGGGGGGTGCATTCGGTGAAAGTGG
scaffold156548_0558	scaffold156548_0557	7AL-11929-04000	2483213-2483257	CCATATTGCCATGTCAAACCTCTAACCCCCCCCCCCCTTGTCCT
scaffold156548_0560	scaffold156548_0559	7AL-11929-04000	2426397-2426495	ATGTGGGGTCCACGAGGCAGGGGGCGCGCCCGGGGGGGGGGGGGGGGGGGGGTAGGGCGCGCCCTCCACCCTCATGGGCACACGGTGGGTCCCCCTGA
scaffold156548_0563	scaffold156548_0562	7AL-11929-04000	2383216-2383278	GTGAGTGTTGCGGGGGGGGGGNNNNNNNNNNGGGGGTGGATGAACAGTTCCTGGTGGGGGTG
scaffold156548_0564	scaffold156548_0563	7AL-11929-04000	2352764-2352885	GGCCGGGCGCGGGAGGCGGCGTTGACCGGGCGGCGGGGCGGCGACCGTTCGGGCAGCGAGGGTTGGTGGCAGCAGCGGCGACGGTGTCCCATGGCGGCGCACGAGCAAGGAGACAAGGCGG
scaffold156548_0565	scaffold156548_0564	7AL-11929-04000	2343175-2343215	CGGCGGGGCGCGCGGCCGGGCGCGGGNNNNNNNNNNCGGG
scaffold156548_0568	scaffold156548_0567	7AL-11929-04000	2313826-2313847	CATAGCCCATTCACTGCGAGC
scaffold156548_0585	scaffold156548_0584	7AL-11929-04000	2031881-2032247	CTGGGCCAGGGTTTAGATTTAAATCCACCCACCCACCCGAATACAAGCGCTCTCATGAGCATAAAACAGCAGTCTCAGGAAAAGGTCCACCACTTCTGGGCCAGATTCCTTCTTGTCAAAAACAAGATTAAAGATTTCCGCGATGAGGAAGCGATCTCAGTGTTCCGTAACAATTGCAGGGACGAAGGAATCCTCAACGCCATCAAACTCTGGATCCAAAACTAGGGCAGGGTTCAGATTTAAATCCACCCACCCACCCGAATACAAGCGCTCTCATGAGCATAAAACAGCAGTCTCAGGAAAAGGTCCACCACTTCTGGGCCAGATTCCTTCTTGTCAAAAACAAGATTAAAGATTTCCGCGATG
scaffold156548_0586	scaffold156548_0585	7AL-11929-04000	2015025-2015124	TTTTAGCCCCCCCCCCCCCCCCCCCNNNNNNNNNNCCCCCCCCCCCCCCCCCGCACAAACGCTACATACTTCCTGTATTGGTCAATCTTCCTCTCCTAA
scaffold156548_0587	scaffold156548_0586	7AL-11929-04000	1938232-1938279	CGGGGGGGGGGGGGGGGGGGGGTTAAAATAAAGATGACCCTTGAGTC
scaffold156548_0589	scaffold156548_0588	7AL-11929-04000	1922253-1922295	GACGGGGGGAGGGGGTTTGGGGGGGGTTCTCGCGGTGGGCGG
scaffold156548_0590	scaffold156548_0589	7AL-11929-04000	1919695-1919748	GCGGTGCGCATGTCCAGCACGACCGGGGGGGGGGGGGGGGGGGTGGTGAACAG
scaffold156548_0591	scaffold156548_0590	7AL-11929-04000	1886637-1886734	GGCACCGGCCGCACACAAATCAGAGTCCTCGTCTTCGCTCTTGACACGGGGGGGGGGGGGGGGGGGTCGCTGCCCCCGCTTCCGTCGGAGGAGGTCG
scaffold156548_0593	scaffold156548_0592	7AL-11929-04000	1709767-1709816	GGCGCGCGGGGGCCCGCTGCGGGCCGGGCGGGCCGGCGCGGCGGGGACA
scaffold156548_0602	scaffold156548_0601	7AL-11929-04000	1192452-1192494	ATATTATTAATTTATCAAAAAACTTTAGATTTTATTATATAA
scaffold156548_0604	scaffold156548_0603	7AL-11699-02001	74719-74809	TCGGAGAAAACCGGAGTGCCGGAGGACCCCCCCCCCCCCCGCGGGAAAGTTGGGCCTTCATGGGCCATAGGGAAGAGAGAAGGTAGCCCA
scaffold156548_0611	scaffold156548_0610	7AL-11929-04000	858320-858417	GCTAAGATAAGATTCCAAAGCCCGAAATGAAAATGGGCCTTCCCTGTTCGGAGGGTGGGGGGGGNNNNNNNNNNGGGGGGGGTAAAATTCAAAACCA
scaffold156548_0624	scaffold156548_0623	7AL-11929-04000	324215-324229	CAACAAGGTTTGTG
scaffold156548_0625	scaffold156548_0624	7AL-11929-04000	292115-292227	ATACATGGAGTATATATGCATGTGAACTAGAAAGACCCCCCCCCCCCACACACACACACACACATGCTACCTCTTGAGCTTGCGTTGGATTTCCCCGAAGAGGAAAGGATGA
scaffold156548_0626	scaffold156548_0625	7AL-11929-04000	245343-245396	AGTCGACTGAATCGACTTTTGGGTCAGTTGATTTTCAGGGGTTGGGGGGGGGG
scaffold156548_0627	scaffold156548_0626	7AL-11929-04000	243170-243211	GTGAGGTACGTTGATCGACGGGGGGGGGGGTAGTTAAAGTC
scaffold156548_0628	scaffold156548_0627	7AL-11929-04000	228451-228900	ATGACATTCTTTGGGCCGTCCATGACGGAAAAAACCGTGGTAGAAGCGAGGGGGGGGGGGAATTTTGGGGAGTTCACGTTTACGGTGGGAGGTTGGGGGCCGAGCGATGCGTCCTTCTCTCGTACACGTACGCGTGTGTGTGCGAGGCGTTGGCTCTAACTGAACCCGAGCGAGGCGTTGGGCTCTAACTGAACCCGAGCGATTGCACTGCAGGATACGCGTTACTGAACCCGAGCGATCGATCGATGGCTCTTAACTGAACCCGATCGAGCGATTCCTTCGCTACTGCTACTAACTGAAGCCGATCGATGCTGCCTCTGGATGAATAGTGAGCGTTGCGGGGGGGGGGGGGGGTGGGGGGGGGGGGGGGGGGGGGGGTTGGATGAACAGTTCCCGGTG…
scaffold156548_0630	scaffold156548_0629	7AL-11929-04000	214162-214221	GGCGGCAGGCGGCGCGGCTCAGGGCGGGCTGCAACGACGGCAGTGGTTGGCGGTGGTGG
scaffold156548_0637	scaffold156548_0636	7AL-11954-00001	2863347-2863401	TTTATCCACCAGGCAAGCCACTACCCTGCCATTCGCACACGCCCCCCCCCCCAC
scaffold156548_0639	scaffold156548_0638	7AL-11954-00001	2836355-2836431	GATATATATATATATATATATATATATATATATATATATATATATCATCCTCGATCATGTTGTCATGTTGTCATCA
scaffold156548_0641	scaffold156548_0640	7AL-11954-00001	2805581-2805793	GGGGCTCACCGGAGTTAAGGAAGAACCACCCGCAGCAGGGACGGGGGCTCGCCGGAGAGGTACCCCACTATCTATCTTAGGGTTCAGGGTGGNNNNNNNNNNGGGGGCGGGGGGCCTAGAGGGCTGGCTGGGGCGGCGGTGGCGAGTTGTTTCGGGGCGGCTAGGTGGCGCTGGGGCCGGCGGTTCGGCCGGTGGTGGCTGGCGGCTCAGGG
scaffold156548_0642	scaffold156548_0641	7AL-11954-00001	2778166-2778474	AGTGGAGGGGTGGTTGAACAGGACCCCGTGGTGTGGAGGGCTGGATGAACAGTAGACGGTGGAGGGGTGCCCGTGGAGGGGTGGTTGAACATGACCCCGTGGTGAGGAGGGCTGGATGAACAGTAGAAGGTGGAGGGGTGGTTGAACAGTAGCCAGTGGAGTAGCGCGCGGTGGAGGCTGGATGAACAGGAGCCCGTGGAGGCTGGAGGAGGTCGATGGTGGAGATGAACAGTATCCCGTGGAGTCCCATTTTGCGGTATGCCACACCCCTCCCGATGAACAGGACCCCCGTTTTGACCTAGCACTCC
scaffold156548_0644	scaffold156548_0643	7AL-11954-00001	2720130-2720221	GGAAGGAGCACGTCGGTGGAGCAACAGGGGCCCCACAAGGGTGGAGGGCATGCCTGGGGGGGGGGGGGGGTAGGCGCGCCCCCTACCTCGT
scaffold156548_0645	scaffold156548_0644	7AL-11954-00001	2714975-2715025	GGGGGGGGGGGGGGGTAGGCGCGCCCCCTACCTCGTGGCCTCCTCTTTTA
scaffold156548_0646	scaffold156548_0645	7AL-11954-00001	2712783-2712854	GCCTCTGGATGAACAGTAAGTGTTGGTGGGGGGGGGGGGGGGGGGTTGGATGAACAGTTCCCAGTGGGGGT
scaffold156548_0647	scaffold156548_0646	7AL-11954-00001	2687886-2687986	CGTAGGTATATATAGGAGGAAGGAGTACGTCGTTAGAGCAACAGGGGGCCCATGAGGGTGGAGGGCGCGCCTGGGGGGGGGGGGGGGGGGTAGGCGTGCC
scaffold156548_0649	scaffold156548_0648	7AL-11954-00001	2498652-2498766	TATATTGGAAGCCTATATTTGGATATCGGAAGTGTTCCGGGTGAAATCGGGATTTTACCGGAGTACCAGGGGTTACCGGAACCCCCCCCCCCTCGGGGGGGGGGGGGGGGGGGT
scaffold156548_0650	scaffold156548_0649	7AL-11954-00001	2450092-2450209	GGGGCAGCGACCTCCTCTCCCGATCTCATTCCAATCGGGGAGAGAGGAGATATTTTCGTGGGAGGGGGGGAGTGGGTGTCGGTGGTGTTGGACTGGGGGAGTGGTTAAGGCGGCGGG
scaffold156548_0652	scaffold156548_0651	7AL-11954-00001	2403705-2403782	TAATGTGCTCGTGTGTTGGTGTTTGGGGGAGAGAACGACTTCTCTCCGTGTGTGTGTGGGGGGGGGGGGGGGTTGGC
scaffold156548_0654	scaffold156548_0653	7AL-11954-00001	2338988-2339012	AACGGCTGCCGGGGGGGTGGGGTG
scaffold156548_0656	scaffold156548_0655	7AL-11954-00001	2282221-2282326	CGCCGTGCCGCTCCGCCGCCTCCCCGCTCCGTCCGCCGGCCGCCGCTGCCGCCCGAGGCCACCTGCTACCTCGTCGCCGGCCCCGCCGCCTCCGCCCGCCCCGCG
scaffold156548_0658	scaffold156548_0657	7AL-11954-00001	2213774-2213876	GGATCAAGTGTGAATATGCGTCTTCTGCGAACCCCCCCCCCCCCCCCCCGCATTATATGCGTGGGGGCTGAAGCCGACGACTGCCATCTTTTAGGTTATATA
scaffold156548_0661	scaffold156548_0660	7AL-11954-00001	2097026-2097069	CCCCCGGTAAACCTTGTGGGCGAGGAAACCTTCCTTCTCTTGA
scaffold156548_0664	scaffold156548_0663	7AL-11954-00001	2048704-2048729	GCACTTCGGGGGGGGGGGGATTGCT
scaffold156548_0665	scaffold156548_0664	7AL-11954-00001	2037233-2037295	CTACATGTCCATCTGCCGTGCTCTCCCCCCCCCCCCCGAGTTCTTCTCTTCTCGAATAACCG
scaffold156548_0673	scaffold156548_0672	7AL-11954-00001	1922143-1922820	CCGGCAGGAGCCATAGGAGTTGTCTTTATTTTTTGTATGACCTGCGTGTCATTGAAGAACGCCATGTAACTCACTTTACTTTATTGCTAAACACGTTAGCCATAGAAGTAGAAGTAGTCGTTGGCGTGACAACTTCATGAAGACACGATGATGGAGATCATGATGATGGAGATCATGGTGTCAAGCCGGTGACAAGATGATCATGGAGCCCCAAAGATGAAGATCAATGGAGCTATATGATATTGGCCATATCATGTCACTATTTGATTGCATGTGATGTTTATCATGTTTATGCATCTTGTTTACTTAGGACGACGGTAGTAAATAAGATGATCCCTTACAAAATTTCAAGAAGTGTTCTCCCCTAACTGTGCACCGTTGCTACAGTTCGTCGCTTCT…
scaffold156548_0678	scaffold156548_0677	7AL-11954-00001	1828220-1828976	CCGGCCGAAAAGGGGGCCGCGGTGCGGGGAGGTGGCGGACGCCGGCGAAGGCAGCCGCACGGGGATGGGGTGCAGGGCCGGCTGCAGCCAGAGTCAGGCGCAGGCGGGGCGCGGCCGAGGACCGTAGTGAGCGCGCGCCGAGGAAGGCGGCAGTGCACGGGCGCACACGTTGGGCATGGTCGAGGCGCAAGCAACGGTGAGCACAACGCAGAGGGAGGAGGTCGGTGGGGTTCCTCACCCGCGTTGCAGGGGAGGCCCGATGCAGGGCGAACGCGACGGCGGGGAGCGGTGGAGTCGAGGAGGCGTTCCGGCGGGGTCCGACGATGGCGCGTGGCGATGCAGCGCCGGCGTCGAGCACGTCGGGTGGCGAGGAGGAGAAGAGGAGGCGGGCGGCGAAGC…
scaffold156548_0682	scaffold156548_0681	7AL-11954-00001	1781987-1782549	GGTGCTACGTTACGGGCGCCGGGGCGTGATGGCGCCCGAGCGGAGGCCGAGCACGGGCGGCGGCCAGCGAGGGGCCGCGGCGGAGGCCGGCGCAGGGCNNNNNNNNNNCACAGGGGGGGGGGGCTGCGAGCACACGGGGAAGCCGGAGACGGCGCCGCGGCGGCAGTTGGCCGGAGCAAGAGGCGGGCGAGCGCGAGGACGGCCAGTGAGCCACGGTGGTGCGGCCCGGGACAGAGGGGAAAGGAGGAGGGGTCCTCACAGCGGTGCGTAGGGCAATGGCAGCGGTTGCCGAGGAGGAGGACGGGGACGCGTGCGTTGCCGGGGATGAGGAGGCGATCCGGCGAGGTGGCATTCCGACGAGGGAGGCTTCGGGCGGCGGCGGGCATCGGGGTCGGGGAC…
scaffold156548_0685	scaffold156548_0684	7AL-11954-00001	1653194-1653525	TGCGAACCGGCGATGTTGGCAGTCACGGGGGGGGGGGGGGGGGGGGGGGGGGGGGGGCACTTGCAATGTCTCCCATGTTTCAAGAACACCGTGCATGTTGTGCAACGGCGATGTTGGAGATCATCGTGATGCACGAGGAGGGAAGGGGGCGGTTCCAACATTGCCCATGTTTTGGATGATTGCACAAGGAGGGAAGCGAGCGGTTCCAACATTGCCCATGTTTGGAAGCATCATCGCCCATGTTTTGAAAACACCGTGATGTTGCGGAACGACGATGTTGGAGGTCGTTGTGTGTGTGTGTGGGGGGAGGGGGGGAGGGACTGCAACATTG
scaffold156548_0686	scaffold156548_0685	7AL-11954-00001	1647139-1647211	GGCCGTGACTTTCGCGAAAGCAGAACCGTGCCTCTCGTGGAAGCAAAACCGTGACTCTCCCGAAAGAAAATA
scaffold156548_0687	scaffold156548_0686	7AL-11954-00001	1632023-1632186	GGCGGCGACGCGGCGAGGAGAGGCGGCGGCGGTCGGAGTGGGACGCTGCGGCGGAGCGGCGAGGGTCGCGGCGGAGGGACGGCGGCGGTGGTCCGGCGCCGGTACGNNNNNNNNNNTACGGGAGAGGAGAGGCGGCGCGGGCGGATGGCGGGCGGCGACGCGC
scaffold156548_0688	scaffold156548_0687	7AL-11954-00001	1628143-1628316	TAAGCCTCCGAGTGGGAGTCTGGCTCACCACTCGCTAGGATTTTTAAACACTTAGGCGAGCACTGGGCTGCAGCTAAGCCTCCGAGTGGGAGTCTGGCTCATCACTCGGTAGGATTTTTAAACACTTAGGCGAGCACTGGGCTGCAGCTAAGCCTCCGAGTGGGAGTCTGGAT
scaffold156548_0689	scaffold156548_0688	7AL-11954-00001	1536645-1536715	TGGTTAATAGATCCAAGTGTCCCCCCCCCNNNNNNNNNNCCCCCCCAAAAAAAATCTATTCATTCTTTCT
scaffold156548_0692	scaffold156548_0691	7AL-11954-00001	1385992-1386329	GTCGCTAGGGTTTCTGCAAATCAGGGAGGGAGGGGGGGNNNNNNNNNNGGGGGGTAAAAGGATGGGCAGTGCAGTAGGGGAAGGTTAAGGGGAGGGGGTGAGGCGGTGCATGGTAGCACCCTCTAGCCACGAGTGGTGAAGGCCGGCGGTTGGAACGGGGTAGGCTAGGGGCGTGCGTGAGGAAGAAAAGATGCGGGGGGTTGAAGATGCACAACATTGATCTGTTTGAGGTCATTTGATCAAGATCTAGTGATTCATGAGAAAAGTGACTAATGCGCGGAGCGTTTTCAGGTACCTAGCGTAAACTTAGTGGGGGGGGGGGGATTTGTAGCACGCG
scaffold156548_0695	scaffold156548_0694	7AL-11954-00001	1298367-1298563	TTCTCCAGCAATGCCCAACATTGGTTTTACCATTTGCCACCTAGCCTTTTCTTTCCCTTGGGTTCTGCAGACTCAAGGGTCATCATTTTTTAACCCCCCCCCCCCGGGCCAGTGCTCCTCTGAGTGTTGGTCCGAACTAGAGTCCTGTGCAGCACCCCCTCGGGGAAACTCGAGGTTTGGTTTTAGTTGTATGGAG
scaffold156548_0697	scaffold156548_0696	7AL-11954-00001	1236364-1236385	GCCACCCACCTCTGCCGCTGC
scaffold156548_0698	scaffold156548_0697	7AL-11954-00001	1142528-1142616	AACCGGACAACCCCCCCCCNNNNNNNNNNCCCTGGCTGGTTTTTCTCCACCCGCTGCTGATGTGGCACTAGTCAACGGCGGTTTTGAC
scaffold156548_0703	scaffold156548_0702	7AL-11954-00001	891852-892053	CGCTGCAACCGCCCGCTCGATGCCGACCACGCCTCGCAGGGCCGTGTGCNNNNNNNNNNCACCCCCCCCTCTGCCCACAGACCGCACCACCGTCGCCCGCACCTCACGCGCACGCCCGCTTGCGCCTTGCCTTGTTCAGGTCGCGCCCTTGCACGCATGCGCCTGCGCGGGCCACGCCCTGCCTCGTCCCAGGGGCCGCGC
scaffold156548_0704	scaffold156548_0703	7AL-11954-00001	889777-889860	AAGAAAAATAAAGTAAAACGGTAAAAGGAAAAAAAAAGGGACCCCCCCCCCCCCCCCCGCGCTGGGCCTCAGCCCAGCTGGCC
scaffold156548_0707	scaffold156548_0706	7AL-11954-00001	681470-681520	TTGGATTTTGGGGGGGGGGGGTCCGGACTATCCAGACGGTTAAATTTTGT
scaffold156548_0708	scaffold156548_0707	7AL-11954-00001	671143-671331	CGAAGGATGCCGGCGAGGCCGCGCGGTGGAGGCGGCGGCCGGAGTTGGCGGTGGCAGCGGGNNNNNNNNNNCGGGGTCGCGGCGGGGCAGCTCACTGCGGTGGTCCGGCGAGGTCGACGGCGCCGGACGGCGGCGCGGAGCGGTGCAGGAGGCGGCTCGGCAGCGGGTACCTGGCGGCAACAACGACG
scaffold156548_0709	scaffold156548_0708	7AL-11954-00001	663701-663752	CCCCCCCCCCCCCCCCCCGGGCCAGTGCTCCTTTGAGTGTTGGTCCGAACT
scaffold156548_0712	scaffold156548_0711	7AL-11954-00001	642013-642039	CGCGGGGGGGGGGGGGGGGGGGGGTT
scaffold156548_0715	scaffold156548_0714	7AL-11954-00001	596138-596188	GGGGTCGCGGAGCCGCGGGGCGGCACATGCGGAGGCGGGACGTCGCGGGG
scaffold156548_0718	scaffold156548_0717	7AL-11954-00001	520982-521100	GTGTGGTGTTGGGGTGGCAGCGTATATAAAGGGGGTGGGGCAGCGACATGGAGGAGGGGGCAAGGCGCAGCGGAGGCGGCGCGCGCGCGCAGGAGGCGGCGGCGGCGGCCTGGCGCGG
scaffold156548_0719	scaffold156548_0718	7AL-11954-00001	512715-512797	GGCGNNNNNNNNNNAGGCGGCGGCGGCGGCAAGCGGCGGTGGCGACGACGGCAAGCGGCGGCAGCTTGGCGTGGCGCGGGCG
scaffold156548_0722	scaffold156548_0721	7AL-11954-00001	295109-295148	CTCTCTCTCTCTCTCTCTCTCTCTCTCTCTCTCTACTCA
scaffold156548_0723	scaffold156548_0722	7AL-11954-00001	246530-246557	CGGCGGGGTCGCGGGCGGAGGCACGGG
scaffold156548_0725	scaffold156548_0724	7AL-11954-00001	202042-202167	GCGCCTGGGGGGGGTACGTAGGTATATATAGGAGTAAGGAGTACGTCAGTGGAGCAACAGGGGGCCCACGAGGGTGGAGGGCACGCCTGGTGGGGGTGGGCGCGCGGGGGGGGGGGGGGGGTAAG
scaffold156548_0728	scaffold156548_0727	7AL-11954-00001	55857-55888	TGCGCCTGGGGGGGGGGGGGGGGTAGGCGCG
scaffold156548_0730	scaffold156548_0729	7AL-11954-00001	29905-30001	GCCCCCTCCCCCCCCTCCGGCGTCGCCCGCGCCTGGCGACACGGGAAAACCCTCATCGCTTTCGGGGCCTCCACTACGCCACCTGCACAACTGCAT
scaffold156548_0748	scaffold156548_0747	7AL-00214-00000	632297-632442	TCATGAGTGCTTTGCTCTTTTGCCTTCCGTTTTTTGGACCGATTTCATGCATTTCTCCTTTCTCACCCCCNNNNNNNNNNCCCCCCCCCCCCGCGCGAGTCAGACGGCCGAGGCTCCGGTCCGTGACAAGGAGTTCGGTTTTTTG
scaffold156548_0750	scaffold156548_0749	7AL-00214-00000	559309-559361	CGATCATCTCAGCGGGGGGGGGGGGGGGTGGGGGGGGGGGGGGGTTGTCAAT
scaffold156548_0751	scaffold156548_0750	7AL-00214-00000	526005-526065	GCGACCGGGCCGCCGCCTCCTCACGCCCGCGCGACCGGGCCGCCGCCTCCTCACGCCCGC
scaffold156548_0752	scaffold156548_0751	7AL-00214-00000	524402-524412	CGCAGCTTGC
scaffold156548_0753	scaffold156548_0752	7AL-00214-00000	516420-516532	TGCCGCCGCAGCTTGCCGCTGCTCCCCACTGCACCCCGCCATGGCCCCTCATCTCTGCTCCCGTGCCCCGGTGTCGCCCCGCCGTGGCCTCGCCATTGCCGCCTCCGGCGGC
scaffold156548_0754	scaffold156548_0753	7AL-00214-00000	512436-512530	TCGCCGGCANNNNNNNNNNCCTCCCCCTCCTCTCTCCTCCTTCCTCCCTCCTCCGATCCCATCGGCCTCCTCCCCCTCCTCATCTCTCCTCCCT
scaffold156548_0761	scaffold156548_0760	7AL-00214-00000	358045-358133	GGACCAACACTCAGAGGAGCACTGGCCCGGGGGGGGGGGGGGTTTAAAGTTTAAAAGGGGGGGGGGGGGGGGGGGGTTTAAAATAAGA
scaffold156548_0762	scaffold156548_0761	7AL-00214-00000	345159-345178	GTGGCGGCGGCGGCGGCGC
scaffold156548_0770	scaffold156548_0769	7AL-00214-00000	68171-68573	GTGCAGAGGGCGAGTGGCGAGGAGAGGAGAGCTCGGGGGGGGGGGCTTAAATAGAAAGGGGCGAGGTGCACCGTGGCTCATGCGCCGGCGAGCTTCTAGCCGTTGATGGAGGCCACGGCAGCTCACTTGAGCGTGTCTGGGGTCCTTGTGGGAGTGTTCTACGTCCAGGGGAAGGAAGAGAGAGAGAGAGAGCGGGGGAGGGCAGAGGCGCCGCGCGTGTGAGGCCGCTCACTGGAGTTCTCGGGCGGCCGGTGCGCGTGCGAGCAGGGGAAGGAGAGAGAGAGAGAGGAAGGAGGGGGCCGACCAGCTGTCGTGTCTCGGATGCCGAGACGCATCGTCACGCGTGCTGGGGAGGCCCGAGGTGGCCAGAGGTGGTTGGCAGGGGCGGCTATAGTGCCT…
scaffold156548_0775	scaffold156548_0774	7AL-00214-00000	19903-19964	AAAAAAAAAAAAAAAAAAAACAGAGATGCCTTTCCCTCAGCCCCCTCTATTTGATGTACTG
scaffold156548_0782	scaffold156548_0781	7AL-11966-00001	1589293-1589329	GAGAGAGGGGGGGGGGTTACAAAGGGTGCAGGGGCG
scaffold156548_0783	scaffold156548_0782	7AL-11966-00001	1571317-1571466	CGCCGCCGCTGCGTCGCTGCCGCCGCCGCCGCCGCGGCCGCTGCGTCGCTGCCGCCGCCGCCGCCGCGCCGCCGCCGCACCGCCGCCGCCGGATTTCTCGCCGGAGTTGCCGGGTAGTTTTTTTAGACGCCGTTTTTTTTTTCCGAAAA
scaffold156548_0784	scaffold156548_0783	7AL-11966-00001	1517008-1517140	CCACCGGAGGGGGGCACCTGGGTGGGCACAACCCCGGGGGGGCCAACCCCCCCCCCCCCCCCCCTCATGGCGCGCCTAGGTGGGTTGTCCCCACCTGGTGGCCCTGCAGACCTCAACCATGATACTATAAAA
scaffold156548_0785	scaffold156548_0784	7AL-11966-00001	1459716-1459728	GCGAGGGAGAGA
scaffold156548_0786	scaffold156548_0785	7AL-11966-00001	1424967-1425105	CGGATAAAACCGGAGTGCCGGAGGCTTACTGGACCCCCCCCCCCCCCCCCCCCGGCCCCCCCCCCCCCCGCCGCCGGGAAGTTAATGGGACACCATGGGCCTTAGAGGAGAGAGGGTCGGCCAGGAGGTGGCGACCCC
scaffold156548_0787	scaffold156548_0786	7AL-11966-00001	1420042-1420207	GTTCATCCAGCCCTCCACACCACGGGGTCCTATTCATCCACCCCTCCATGGGCACCCTCCATCGTCTACTGTTCATCCAGCCCTCCACCACACCACAGGGTCCTGTTCATCCAGAGGCAACGCCACCGCTTACTGTTCATCCAAACCCCCCCCCCCCCCCCCCCC
scaffold156548_0789	scaffold156548_0788	7AL-11966-00001	1401094-1401207	GGAATCTCTTGTTGTGACGTCATATTCATCTCTCTCTAGACCACTCTCATTTCTTGTGCTATCTCTCCCACGCCCCCCCGTCGGCCCCTCTATCCATGCCTCTCTCGAATATG
scaffold156548_0791	scaffold156548_0790	7AL-11966-00001	1323557-1323610	TGCACCGGGGGGGGGGGGGGGGGCAGGGGGGGGGGGGGGGGGGGGGGGGGCAG
scaffold156548_0795	scaffold156548_0794	7AL-11966-00001	1029530-1029564	CTTTTTTTCAAAAAAAAAAAAAATACCAAAAAAA
scaffold156548_0796	scaffold156548_0795	7AL-11966-00001	959320-959430	CCCAGGGGAAGGCGGGGTGACGGCGGAGGGCGGCGGCGCGGAGGCGGAGGAGGGAGTGGAGGGNNNNNNNNNNCGGGAGGCGTAGCCGGAGAGGTTGGGGAAGGGGGAGG
scaffold156548_0799	scaffold156548_0798	7AL-11966-00001	919228-919639	TCTCTCTCTCTCTCTCTCTCTCTCTCTCTCTCTCTCTCTCTCTCTCTCTCTCGGCGCAGCACTACCTCTCCACATCCTCGTTCTCCGTAGTGCTTGGCGAAGCCCTGCTAGAAACCACACAGCTCCACCACCACCACATTGTCGTGCTGCTGCTGGAGTTTTCTTCCCCAACCTCTCCCTCCTCCTTGCTGGATCAATGCGCGGGAGACGTCACCGGCATGCACGTGTGTTGAACACAGAGGCGCTGTTGTTCGGCGCTNNNNNNNNNNGGATGCCGCCCCCTAGGAGTGGGAACCCTAGAGGGGGCACACCCTCCTCCCCTCCTCCTATAAATAGTGGAGGTTTGGGGGCTGCCAAAGACACGAGTCTCTCTCTCTCTCTCTCTCTCTCTCTCTCTCT…
scaffold156548_0800	scaffold156548_0799	7AL-11966-00001	910248-910371	CTTGTCCCTTCCTTCTTCGCCGCCGTCCGCGCCTCGCGCCGGCCGCCGCCCCGCCATCGCCGGCCTCGCGCCGGCCGCCGCCCCGCCATCGCCGGCCGCCGCCACCTCGCCGCTCGCCGCCAA
scaffold156548_0801	scaffold156548_0800	7AL-11966-00001	904837-904905	AGAGCCCGAAGGTCATCTTATTTTAACCCCCCCCCCCCCCCCGGGCCAGTGCTCCTCTGAGTGTTGGT
scaffold156548_0803	scaffold156548_0802	7AL-11966-00001	791714-791789	GCGGCGGTGGTCCGGCGGGTCCGGTGGCGGCGGCGGGCGGTGAGGCGGCGGCGCGGCAAGGCGGGAGCCGGCTAG
scaffold156548_0807	scaffold156548_0806	7AL-11966-00001	679912-680097	GGCAGCAGCAGGCNNNNNNNNNNTTTAAAGGAGGAGGGGGGGTTTGACTTGGGGAGGGGGTCGGCGGTGGCGAGGCGGCTCCGGCTCGGACTCCTCTCCGAGTCCGGCGGGGAAGGCGGCGGCGGCTGGGCCGGCCTGGCTCGGCTGGGCCCTTGGCCCAGTCGGGTGCGGTTTTTTTAACAATT
scaffold156548_0808	scaffold156548_0807	7AL-11966-00001	649545-649547	GC
scaffold156548_0815	scaffold156548_0814	7AL-11966-00001	393739-393812	ATAGCATTCCGGAAGGTTCCCTCGCCCACAAGTTTGCCGGGGNNNNNNNNNNGGGAAAGGAGAAGATGATAGT
scaffold156548_0821	scaffold156548_0820	7AL-11966-00001	98309-98366	GAACATATTGGAACACCCTACAGCGGGGGGGGGGGGGGGGGTCACGTTTGCGTGAGA
scaffold156548_0824	scaffold156548_0823	7AL-11966-00001	69957-70513	AAGCCCCCGAGTGTGAGGTTTGCTCATCACTCGGTAGGATTTTTGAAACTTTAGGCGAGTGCTGGACTGCAGCTAAGCCCCCGAGTGTAAGGTTTGCTCAACACTCGGTAGGATTTTCTAAACTTAGGCGAGTACTGGACTGTAGCTAAGCCCCCGAGTGAGAGGCTTGCTCACCACTTGGTAGGATTTTTTAAACTTAGGTGAATACTGGACTGCAGCTAAGCCCCCGAGTGAGAGGCTTGCTCACCACTCGGTAAGATTTTTTTAACTTAGGCGAGTACTGGACTGCAGCTAAGCCCCCGAGTGAGAGGCTTGCTCACCACTCGGTAGGATTTTTTCAACTTAGGCGAGTACTGGACTGCAGCTAAGCCTCCAAGTGAGAGGCTAGCTCACCACTCG…
scaffold156548_0825	scaffold156548_0824	7AL-11966-00001	69123-69324	TCATCATCCTTGTGGATAGGGATGGAGCGGACATTGTACTTGTGGTGCAGCTCTGAGGAGAGGTTTGCAGTCGACCTGCACCTCGTCATCCTTGCGGATAGGGATGGAGCAGACATTGCACTTGTGGTGCAGCTCTGAGGAGAGGTTTGAAGTCGACCTGCACCTCGTCATCCTTGCGGATAGGGATGGAGCGGACATTGT
scaffold156548_0826	scaffold156548_0825	7AL-11966-00001	54688-54704	CCCTCGCCCACGCCAC
scaffold156548_0827	scaffold156548_0826	7AL-11966-00001	21473-21484	CGCCTCGTGCC
scaffold156548_0859	scaffold156548_0858	7AL-11951-00000	5512185-5512235	TACCCCCCCCCCCCCCNGGGGGGGGGGGGTTCCGCTAACCACTAGTACTC
scaffold156548_0870	scaffold156548_0869	7AL-11951-00000	5134899-5134939	CGTGTTGAAAATTGATGACGTCGCTTTGAATGGTGCATAC
scaffold156548_0882	scaffold156548_0881	7AL-11951-00000	4790297-4790319	TCCCCTCGTTCTCTCCCACGCC
scaffold156548_0883	scaffold156548_0882	7AL-11951-00000	4776352-4776485	CGTGGCGACCAACTCCCTCCTATCGGTTCTTTCGTGAAGACTTGTTCAGCACCACCCTTGGGTGGTACGGTTCTTCGTGGCAACCAACTCCCTCCTATCGGTTCTTTCATGAAGACTCGTTCGGCACCACCCT
scaffold156548_0888	scaffold156548_0887	7AL-11951-00000	4656211-4656308	GACACACACACACACGCACCCCCAATGCACGCACACTAAGACTCCATCTCTCTCTCACACACACACAAACACACACACACACGCAAGCACGCCCCCC
scaffold156548_0892	scaffold156548_0891	7AL-11951-00000	4444025-4444089	TATATATATATATATATATATATATATATATATATATATATATATATATATATATATATATCAT
scaffold156548_0899	scaffold156548_0898	7AL-11951-00000	4225174-4225306	CGGTACTGTTCATCCAGCGGCAACGGCCTCTACTATCACGGGTTCCTGTTCATCCAACCCCCACCGAGAACTGTTCATCCAACCCCCCCCCCCCCCAACCCCCCCCCCCCCAATAACACTCACTGTTCATCC
scaffold156548_0900	scaffold156548_0899	7AL-11951-00000	4221593-4221661	CCGCTCCCGCACTCCGCAGGGCCGCCTGCGGCACCGCCCCGCCACCGCCTGTTGCCGCTGCTGCACCG
scaffold156548_0901	scaffold156548_0900	7AL-11951-00000	4196502-4196545	GGCGGCGGCGGTGCTCCGGCGGCGGCGGCGGTTGGCGGCGGCG
scaffold156548_0905	scaffold156548_0904	7AL-11951-00000	4119633-4119823	TCAACCACCCCTCCACCATCTACTGTTCATCCAGCCCTCCACACCACGGGGTCCTGTTCATCCACCCCTCCACGGGCACCCCTCCACCATCTACTTTTCATCCAGCCCTCCACCACACCACGAGGTCTTGTTCATCCAGAGGCAATGCCATCGCTCATTGTTCATCCAACCCCCCCCCCCCCCCCCGCAA
scaffold156548_0910	scaffold156548_0909	7AL-11951-00000	3970442-3970464	ACTCCAACCAAGGAAGGGGGGG
scaffold156548_0911	scaffold156548_0910	7AL-11951-00000	3938024-3938210	GGCTCGAGGGGCGCGGCGGCGGAGGCGGCGGGCGAGGCGGCGCGGCNNNNNNNNNNCGGGCGGCGGCGCGGCGGAGATGGCGGAGCTCGGGCTGGCGCCCGGGAGGAGAAGGGCGGCGCGGGCGGCGGCCAACGGGAGAGGAGGCAGGGCCCGGACGCGCGCGGAGAGGGCCGGCCTTGGGCTTCC
scaffold156548_0916	scaffold156548_0915	7AL-11951-00000	3778385-3778456	ATCGCGGTGCATGGGATGGGGGAGGGGGANNNNNNNNNNCGAGGGCGGCGGCCATGGTCGGAGCCGCGGGG
scaffold156548_0920	scaffold156548_0919	7AL-11951-00000	3716715-3717019	ACAACAACAACAACAACAACAACAACAACAACACCAACAACAACAACAAAAACAACAACAACAACAACAACAACAACAACAACAACAACAACAACAACAACAACAACAACAACAACAACAACAACAACAACAACAACAACAGCAACAACAGAAGCAACAGCAACAGCAACAACAGCAACAACAACAACAACAACAACAACAATAGCAACAACAACAGCAACAACAACAGCAACAGCAACAACAACAGCACCAGCAACAGCACCAGCACCAGCACCAGCAACAGCAGCAACACCACCACCACCAC
scaffold156548_0924	scaffold156548_0923	7AL-11951-00000	3628833-3628867	CTTCCCTGACCGGGGGGGGGGGGGGGGGGGGTTC
scaffold156548_0925	scaffold156548_0924	7AL-11951-00000	3610221-3610447	TATTTTATTTTTATAAAGTTTATTTTGTTTCTACTTCTTTATTTTATAAAAGTTTATTTTATTTTATTTTATTTTGTTTCTACTTATTTATTGTATTAAATTTTAATTTGTTTTATTTTGTTTCTACTAATTTATTTTATTAAAGTATATTTTATTTTATTTTGTTTCTACTTATTTATTTTATTAAATTTTAATTTATTTAATTTTGTTTCTACTTATTTATTAA
scaffold156548_0926	scaffold156548_0925	7AL-11951-00000	3609053-3609560	TTTTTCTTCTTCTTCCTTCTTCCTTCTCTTCCTTCTTCCTAAATATATAAAACTTTTCTAAAAATTAAACTAACCTAAAATTAATGTACTAAATCAGAGAACATATATAGATAAAACTTTTCTAAAAATATAACTTTTGCATATATGTATACTTTAAAACATCATTACAATTGAAAAAATACATACATACAAAAACATGTAAAAAATACATACATACATACATACATACATATATGAACATACATAAAAAATACACATATCTAAAAAATACATACACACACATATGAAAATCTAAAAACATGTAAAAAATAGCATGTATAACTAAAAAAATAGCACGGCGGCGGAGGAGCTGGCAGAGGCGCGGTGCTCACAGAGGGAGGAGCGTGCGGCGGGTGGCGT…
scaffold156548_0927	scaffold156548_0926	7AL-11951-00000	3573135-3573225	GAGCGAGCGTTCTATGTTTCCATTCACTGTTATGACCCCCCCCCCCCCCCCCCCCCGAGGTCCTGGCATCTTGAGCTTGAGATATGCGTA
scaffold156548_0933	scaffold156548_0932	7AL-11951-00000	3388442-3388470	TGGAGGGCTGGATGAACAGTAGATGGTG
scaffold15888_0002	scaffold15888_0001	7AS-12022-00000	203961-204058	GGGCGGCGCCGGTGGACTTGGGCGGCGAGGAAGGACGGCGCTGCGGGCGCGGGATNNNNNNNNNNGCGAGTGCGGCGGCGGGTGGCTCCGGGCCCGG
scaffold15888_0003	scaffold15888_0002	7AS-12022-00000	196513-196628	CGACGAGGAACTGCGGGGCGGCGCGAGTGGACTTTGGCGGCGGGGAAGGACGGCGCTGCGGGCGCGGGATCCAGCGCGCGCGCGAGTGCGGCGGCGGGTGGCTCCGGGCCCGGGC
scaffold15888_0007	scaffold15888_0006	7AS-12022-00000	166815-166889	CAAAAAGGAACAAAGACCNNNNNNNNNNCCCGATCCCCCGGATCTGGATCAGGAGCGCCCAATGCTCGCCGCCC
scaffold15888_0010	scaffold15888_0009	7AS-12022-00000	80234-80322	TCGATCCCCCTCCACCACCGCCGACGAGCACCCCCCCCCNNNNNNNNNNGCACCCTCCCCCGCTCCACCGCCGCCAGCGGGCACCCCC
scaffold15888_0015	scaffold15888_0014	7AS-12017-00001	1702670-1702677	GGGGGGG
scaffold15888_0018	scaffold15888_0017	7AS-12017-00001	1567433-1567479	GTGTGTGTGTGTGGGGGGGGGGGGGGCGGGGGGGGGGGGGGGCTAA
scaffold15888_0021	scaffold15888_0020	7AS-12017-00001	1418413-1418466	GGTCATCTTTATTTTAAACCCCCCCCCCCCCCCCCNNNNNNNNNNCCCCCCCC
scaffold15888_0027	scaffold15888_0026	7AS-12017-00001	1050025-1050658	GCTTCGGGAGAGGGGGCGAGGGAGGCGAAGCAGGGAGAGAGGGAAGAGGTGCACGGGAGAGTGAGGGGGGTCAGGGGGATCGGGACGGCCTGCGGAAGTCGTCCACGCGGCCAGGAGCTCGTCGGCAAGCAGGAGGTGGCCGCGCGGCCGTGCGCATGCGAGCACGCAGCAGCTTCGGGGCGAGGGGAGGAAGACGACGGAGGGCTGCAGTGGTGGGCTGGGCCGGCTTCTGCTGGGCTGCACAGTAGCGGGCCGCGTGGGTGGGTTGGCCTCTCTGGTGGGCTTCACAAGTGAGGCCAGGTAAGTTACAGGTACTCCCTCCTGCTCTGTTTCTATTTTAATTATTGTTTTCTATTTGTTTCAATCTGTTTTGATTTAGTTCAAACACTAAATCATTTT…
scaffold15888_0028	scaffold15888_0027	7AS-12017-00001	1032752-1033237	GGATTTTTTAAACTTAGGCGAGTACTGGACTGCAGCTAAGCCCCCGAGTGAGAGGCTGGCTCACTAGTCGGTAGGAGTTTTTAAACTTAGGCAAGTACTGGACTGCAGCTAAGCCCCCGAGTGGGAGGTTTGCTCACCACTCAGTAGGATTTTTTAAACTTAGGCGAGTACTGGACTGCAGCTAGGCCCCCGAGTGAGAGGCTGGCTCACCACTCGGTAGGATTTTTTAAACTTAGGTGAGTACTGGATTGCAGCTAAGCCCCCGAGTGAGAGGCTGGCTCACCACTCGGTAGGATTTTTTAAACTTAGGCGAGTACTGGACTGCAGCTAAGCCCCCGAGTGGGAGGTTTGCTCACCACTCGGTAGGATTTTTTAAACTTAGGCAAGTAGTGGACTGCA…
scaffold15888_0031	scaffold15888_0030	7AS-12017-00001	994206-994306	TATCGATATATATATATATATATTGCAAAACTACTAATGGCGCACCACCAGAAGGTGCGCCATTAGTAACCTGGGACCAACTAGATATTTTGGACAGCCA
scaffold15888_0033	scaffold15888_0032	7AS-12017-00001	949259-949294	GGCAGCCATGCTCGGGGGGGGGGGGGCAGCCATCG
scaffold15888_0034	scaffold15888_0033	7AS-12017-00001	927639-927696	TGTGCTCGTGTGTTGGTGTTTGGGGGAGAGGGGGGGGTTGCTTCAGATATAGAGTGA
scaffold15888_0036	scaffold15888_0035	7AS-12017-00001	887838-887977	GTATGCGCGAGCTACCAAGGAAGATAGCGCGGGTGGGCGAGCAGTGAGCGGGGGNNNNNNNNNNGGGGGGGGAATGGTGTGCGGCCGACGATGGGGAAGAGGGGAGGAAGAAGAGTGGAAGACGGGGAAGAAAGTGCAT
scaffold15888_0038	scaffold15888_0037	7AS-12017-00001	841289-841532	AACAGTGAGTGTTNNNNNNNNNNGGGGGTTGGATGAACAGTGAGCGGTGGCGTTGCCTCTGGATGAACAGGACCCTGTGGTGTGGTGGAGGGCTGGATGAAGAGTAGACGATGGAGGGGTTCCCGTGGAGGGGTGGATGAACAGGACCCCGTGGTGTGGAGGGCTGGATGAACAGTAGACGGTGGAGGGGTGGTTGAACAGGACCCCGTGGTGTGGAGGGCTGGATGAACAGTAGACGGTGGA
scaffold15888_0040	scaffold15888_0039	7AS-12017-00001	768788-768848	ACGACCGTGACTCTCGCGAAAGTACAACCGTGCCTCTCGCGGAAGCAAAACCGTGACTCT
scaffold15888_0044	scaffold15888_0043	7AS-12017-00001	670363-670507	GAAATCATAAACCCAACCCCCCCCCCCAACATTTTAATACCGGTTGGTAAGGGCTCCCTGCCCCCGAAGCTGGCTCGTGCCACGTGGTTGCCATTTAGCACCGGTTCGTGCTGAACTGGTACTAAAGGGGGGGGGGCCTTTAGT
scaffold15888_0046	scaffold15888_0045	7AS-12017-00001	626377-626431	TGTCAGGGGGGGGGGGGGGGGGGGGCAGGGCCCCTGCTGGTCCCCCCCTGTCTC
scaffold15888_0047	scaffold15888_0046	7AS-12017-00001	617632-617672	CCACTCAATCTCCCCCCCCCCCCCCGGACAGATTATGCAA
scaffold15888_0048	scaffold15888_0047	7AS-12017-00001	602675-602877	TGGCTTGCCAGGCAGGCAGCCAAGGTGCTCGGCGGCGGCACCGCAGCTCGCCACGCAGCTGCTCGCCGCCTCGCCGCCTCCCTCGCCCGGCTAACGCCGTGAACCGGCCTCCCTCTCTCCCCCGAACCCCCAGACACCCCCTCTCCTCTCCAGCTCCTCCCCCTCGCACGCCCCAGCCATGGCTGACGCCATCGCCGCCACC
scaffold15888_0067	scaffold15888_0066	7AS-12119-00001	950763-950819	GGAGCACTGGCCCGGGGGGGGGGGGGGGGGTTGGGGGGGGGGGGGGGGGGGTTTAA
scaffold15888_0073	scaffold15888_0072	7AS-12119-00001	724919-724965	AGTTTTATTTCTTTTCTTTCGGGGGGGGGGGGGGGGGTCCATAGGA
scaffold15888_0074	scaffold15888_0073	7AS-12119-00001	669963-670022	CGGGGTGCGGTGTGAGCGAGGTGGAGGCGGCGACGAGGTGCGCGCGNNNNNNNNNNGGA
scaffold15888_0082	scaffold15888_0081	7AS-12119-00001	492832-492870	GGCTCTCCCCCGCCGTGCNNNNNNNNNNCCCGCCGAGC
scaffold15888_0087	scaffold15888_0086	7AS-12119-00001	362261-362370	TAACCCTAGCGCCACCGATGCTGCCGTGCCGCGCCGCCCGCTGCCGCCCCACGCCGCCGTGCCGCGCCGCCCGTCGCCACCCCGCCCCACGCCGCCGTGCCGCGCCGCC
scaffold15888_0092	scaffold15888_0091	7AS-12119-00001	242971-243014	GTTACCGGAACCCCCCCCCCCCCCGGGAGAAGTAATGGGCCAT
scaffold15888_0095	scaffold15888_0094	7AS-12119-00001	176420-176447	GTCATTGTTGGGGGGGGGGAGGGAGAG
scaffold15888_0097	scaffold15888_0096	7AS-12119-00001	120448-120518	CGGAGCTATGTGTATTACTGCAGGCGCCATGCCCCCCCCCCCCCCCCCCCCAGCTCTTGGATTTTTTTTG
scaffold15888_0098	scaffold15888_0097	7AS-12119-00001	113720-113737	GAGGGGGGGGGTACATT
scaffold15888_0099	scaffold15888_0098	7AS-12119-00001	108980-109122	GGCTTGCAACTGGCCCGCCCCCTCCGACAGAAAAAAAAGTCCAGTTGCGGTCGGGTTACAAGACATGCAGTTGCGGTCGGGTGCGACACATGAAGTTGCATTCCTAGTGTCAGACATACAACTAGCTTGCCCCCTCTCGCAC
scaffold15888_0107	scaffold15888_0106	7AS-12004-00000	378403-378481	ATATATATGGTCGCGCTATTCGTCATTCTAGGTGAGGAATAGTTATTTTTCACCCCCTCTATTTTACCATCAATGCAC
scaffold15888_0112	scaffold15888_0111	7AS-12004-00000	275892-275960	ACGTATTCGAGAGAGGTATGGATAGAGGGGCCGACGGGGGGGGNNNNNNNNNNGGGGGGGGCGTGGGA
scaffold15888_0113	scaffold15888_0112	7AS-12004-00000	271565-271607	CGACGTGGAGCGCGCGGATGCCGCTGCCATCGAGGCCCTCCT
scaffold15888_0114	scaffold15888_0113	7AS-12004-00000	267293-267348	GAGTGGATGGGGACAGGGGGGAGGGGGGTTTGGGGAATATTATTGGCTAGTTGGC
scaffold15888_0116	scaffold15888_0115	7AS-12004-00000	246012-246098	TGGATGAACAGTGAGCGTTGCGGGNNNNNNNNNNTTGGATGAACAGTTCCTGGTGGGGGTGGATGAACAGGACCCCATGGTGTTGC
scaffold15888_0119	scaffold15888_0118	7AS-12004-00000	185221-185275	TTTGTTTTTTTGGGGGGGGGGGGGGGGGTGATCGCATTGCACAAAGAGTAGAGG
scaffold159902_0002	scaffold159902_0001	7AL-12242-00001	222832-222856	GGATTCCCCTCTCCGGAGCCCTGA
scaffold159902_0004	scaffold159902_0003	7AL-12242-00001	210480-210681	GGGAACATGGGGAAGCGAGTGGGGGCATGGATAGGTTAGGGTTAGGACTCAGGGGCGTGGGGGGGAGTTATGAGAGGCTAGGTGGGCCGGTCTGGCTGGCTCAGTGGCCAACTGGGCCGAGGCTCAGCGAGGGGGTTTGCCCNNNNNNNNNNCCCCCCCCCCATTGCTTCCTTTTATTTATTAAGTTTTCTTTCTGTTTTA
scaffold159902_0006	scaffold159902_0005	7AL-12242-00001	203582-203595	GGGGAGGAGATGA
scaffold159902_0007	scaffold159902_0006	7AL-12242-00001	191023-191108	TATTGCTATATATATATATATATATATATATATATATATATATATATATATATATATATATATATATATATATATATATATATGC
scaffold159902_0008	scaffold159902_0007	7AL-12242-00001	188351-188389	ACATTCCGGGGGGGGGGGGTGTTCCAGTAACCCCTCGG
scaffold159902_0013	scaffold159902_0012	7AL-12242-00001	141289-141370	TAGGACTCCCCTCCCTTCCTTGTCCAACTAGGAGAGGTGGAGGGAGAGAAGAAAAGGGGGGGGGGGGGGGGCGCCGCCCCT
scaffold159902_0014	scaffold159902_0013	7AL-12242-00001	134341-134382	GAGGGAGAGAAGGAAAGGGGGGGGGGGGCGCCGCCCTCCCT
scaffold159902_0015	scaffold159902_0014	7AL-12242-00001	117744-117808	GGTGATCTTCACCTTTTCTTTTTCATTTTATCCTTTGGCAAGCTTAGCATGTTGGAAAGAACAT
scaffold159902_0019	scaffold159902_0018	7AL-12242-00001	55334-55498	CCGCCGCCGACTGCGGCCACCTCCCAGCCCCCGCTCCTCCACCGCATCACGCCCTCCCCCCCTCCGCACCAGGACCAGCCTCGAGCCCAGCCACTCACGGCGCCTCCCCGCCAAAACCTAAATCCCCAATCGCCACCGACACGCCGCCGCCGCCACCACCAGAG
scaffold159902_0020	scaffold159902_0019	7AL-12242-00001	54025-54288	TGATGTTTGTTTTTTTTTTTTTTTGTTGTTGGTTCGATTGAATTTGCAACTTAGTTTAGATGATACCTATCTCCTCTCTTCATTTTTGTAAGTCGTTTTAGACAGCTGAAATTGAACTATATGTTTTAGGTGCTGTCTTAAATGTCTAAAACGTTTTACAAAAGTGAACTGTTTTAGGTGTTGTCTTATATAAATGTCTACGACGTCTTACAAAAGTTTTTTTTTTTTGAATGTGGGGGAGGGAGGGAGTATTTCTTTTCTTT
scaffold159902_0021	scaffold159902_0020	7AL-12242-00001	38436-38546	TATCACTAGATTTCTACACGGATGTAGTTTCTAAATATATATATATATATATATATATATATATATATATATATATATATATATATATATATTGTCACATATAATGCATA
scaffold159902_0022	scaffold159902_0021	7AL-12242-00001	30776-30931	CGTAAAATCTGATTAACGTGGTAATTTCTAGGGAGTCTAGAATTAGTATAGGTAGGTATAGGTATATATATATATATATATATATATATATATATATATATATATATATATATATATATATATATATATATATATATATATATATATATATATAT
scaffold159902_0029	scaffold159902_0028	7AL-11482-00000	523411-523454	ATCTCTCCCCGGGGGGGGGGAGGGGAGATGATGCGGAGCATCC
scaffold159902_0031	scaffold159902_0030	7AL-11482-00000	440079-440127	CGGCCCCCTAGAACCCATCTAGGGGGGGGGGTGCGGCGGCCTAGGGGA
scaffold159902_0032	scaffold159902_0031	7AL-11482-00000	425999-426855	TCGTCCCCGCCACCGCCCCGAACGCCGCGGGCCGCCGTCCGTCGTCGTCCCGCGCCGCGGTCCCATCGTCGTCCCGCGCCGCCGTCCGTACGTATCTCGCTCTCTCCTCGCGCATACCCGGCCGCCGCGCGCCGCCGTCTGTCCCCGCCGCCGCCCCGAACACCGGCGCCCCCGCCCCGTACGCCGGCGCCCCCGCTCGTACGTACGGGGCGGCGGCGTACGGGGCCGCACACACACACATATACCACACACGCATACACACACATACACACATACGTACACACATATACGTATACACACACATACACACACACACATTTTTTTACTTATTTTCTGTTTTTTAGAAAAGTTAATTAGATGATCGAATGTTAGATTAATGTTGAATGTTAGATGAATTAG…
scaffold159902_0039	scaffold159902_0038	7AL-11482-00000	302824-303151	TTATTTGGCAAAATGTTCAATAATTTTAAATAGTATTGACGTATTATTTTTGAAAAAATAATATAAACTCAATTTTATTTCTTATATTTGTATAATTTAGAGTAAGACAAATATTTGTTACATTATAATTCATAAATATTACTTAACTTATACAAACATTCAAATATTTATATACGCATTATAATAATTCATAAGTTTGTTGTTTAAGAATTATTTGCATAATTAAAAAATATTTATAGTTATGCAAAATGTAAAATTTAAAATGTTTATATAAATATTTACATCTGAGTAAAATTCAATTATATAGAAATTATGAATATGTGCCAT
scaffold16066_0009	scaffold16066_0008	7AS-11823-00001	1067162-1067169	AAAAAAA
scaffold16066_0010	scaffold16066_0009	7AS-11823-00001	1042633-1042803	CGGTGCTAGGACCTTTTATCGAGATATATCTTCCAAATTCTTAGGGTCCTTGCTCCTGACCCCCCCCCCCCCCACGGGTGCGAAAGTAGTTGGTTCAGTAGTTTTAGAGCAAAGCAATTCCAACATAAACTGACACTTTTGTATCCTCTAAGCCTTTCTATAGACCCATA
scaffold16066_0012	scaffold16066_0011	7AS-11823-00001	988468-988478	GAGCGGGGGG
scaffold16066_0016	scaffold16066_0015	7AS-11823-00001	944798-944862	AATGGCGATACACGGGGGGGGGGGGGGGGGTAGAGTTTGAAAATTGCCCTATAGTGCCGGTTTG
scaffold16066_0018	scaffold16066_0017	7AS-11823-00001	903649-903717	TGAACGTTGCGGGGGGGGNNNNNNNNNNGGGTGGATGAACAGGACCGCGTGGTGTTGCCTCTAGATGA
scaffold16066_0022	scaffold16066_0021	7AS-11823-00001	770336-770347	TTCGCATGCAT
scaffold16066_0023	scaffold16066_0022	7AS-11823-00001	721555-721563	GTCCTGTT
scaffold16066_0024	scaffold16066_0023	7AS-11823-00001	699312-699483	ACACATCACCTCTCTATGATGAAAGCCATGCACACTTAAATTACATCCGCCACAGAGGACCCCGCGACACACACACACGCACGCACCCTCCCAACACACACACACTAAGACTCCATCTCTCTCTCTCTCTCACACACACACAAACACACGCAAGCACACACGCCCCTCCCC
scaffold16066_0025	scaffold16066_0024	7AS-11823-00001	673263-673399	GCGGCGGCGAGGCAGNNNNNNNNNNCCGATAGTAGCAGCAAGAGCCGCCGCCTCTGCCGCAGCCCCGCCACCCCACGCCGCCCCGCCGCCGCACCAGAACCCCGTTGGAGCCTCACCGGAGCCGAGCCGAGGTAGC
scaffold16066_0026	scaffold16066_0025	7AS-11823-00001	665492-665697	TCCTTTCTTCTTCTCCTCTTTTTTCTCCTTTGAACTTTTTTCCTCTTCTTACATGAGGGTGGGGGGGGTCGATATACCCCATCCCCGATATCTTCGACATGAGGGGGGGGGGGGGGTCGCCGAGCATTCGACGGTCGGCGAGGGTTCGAGGGTCACCGAGTGTTCGAGGGGCGAGGGTCGAGAACTAGGGTAGAGGTTCGAGGGG
scaffold16066_0027	scaffold16066_0026	7AS-11823-00001	663391-663475	GACCTTTAGTACCGGTTCATGCCACGAACCGGTACTAATGGTGCAATTTTCAAATTCCTACCCCCCCCCCCCCCCCCCGTGTAT
scaffold16066_0028	scaffold16066_0027	7AS-11823-00001	662478-662699	TAGTATGATTGAAACTAAAATTATATAAAATTTATGCAACTAAAATTATCAAAGTATTTTATGTTCAAAACATTATAAGCAAAAAGAAAATAACATAAATAAGTAGAAACAAAATAAAATAAATAAGTACAAACAAAATAAAATAAAGAAGCAGAAAAAAAATAAAATAAATAAGTAGAAATAAAATAAAATAAACTTTAATTAAATAAATAAGTAGAAAC
scaffold16066_0029	scaffold16066_0028	7AS-11823-00001	615645-615721	CAATGCCCACGAGGCCCTGGCCGCCCCTCCCCCCCCGGGCTCATGAACTGGGACATATACCCCCATGGGTCCTGGT
scaffold16066_0030	scaffold16066_0029	7AS-11823-00001	612895-613737	AATAAAAATAATAAACTTTCTGTTAGTGCCATTAGTTTTCCAANNNNNNNNNNTGGCCCACTAGGTGCCAATTTTTAATTTTTTCCCGTTTTTTTGTTATCTTTGGTACTTTATTTATTTTATTTCGTTTCACTTACAACAAAATACTTACTATCTTTCAGTGATTATTTTTTATTTTAGGTAATAAAAATAATAAACTTTCTGTTAGTGCCATTAGTTTTCCAATTTGAATAGTTTAAATTTGAATTCTTTGAATTTTTTGTGAATCACTAGTTTGTGATTAACTTTACTATAAAAACAAAATACTTATTGTTTTTCAGTGATTCTTTTTGATTTTAGCTAATAAAAATAATAAACTTTCTGTTAGTGCCATTAGTTTTACAATCTGAATAGTTTAAA…
scaffold16066_0033	scaffold16066_0032	7AS-11823-00001	410623-410778	GATGCTGCCTCTGGATGAACAGTGAGCGTTGCGGGGGGGCCTGGTGGGGTGGGTTGGATGAACAGGACCCCGTGGTGTTGCCTTTGGATGAACAGGACCCCGATCGATTGAGCCGGTTGGGGCTGGATGAACAGGACCCCGTGGAGGGATGGATG
scaffold16066_0034	scaffold16066_0033	7AS-11823-00001	403678-403682	CCGC
scaffold16066_0036	scaffold16066_0035	7AS-11823-00001	354087-354144	GTGGGGTGGGGGGGGGGGTTGGGGGGGGGGGGGGGGGGGGGGGGTTGGATGAACAGT
scaffold16066_0040	scaffold16066_0039	7AS-11823-00001	54816-54887	TGAACAGTGAGTGTTGGGGGGGGGGGCTTTGGATGAACAGTTCCCGGTGGGGGTGGATGAACAGGACCTCG
scaffold16066_0042	scaffold16066_0041	7AS-12020-41001	1241738-1241896	GATCCAGATGGGTGATGGAGGAGGCGAACGTATCAGGGAGGAAGCAGGGTGACGGGGGGGGGGCATGCGCCGGGGGCGATGGGCGATGGGGACGAGGCGAGGTCGCCTCAATCCCGATCCAGACGGGTGNGTGGGGAGTGGGATCGGGCTAGGGTTTC
scaffold16066_0045	scaffold16066_0044	7AS-12020-41001	1120097-1120227	CGCCGCCTCCCTTCGTTCCCACGCCCGGCGAGCGCCGCCCGCGCCCCTCGCCGGTGCCCTTCGCCCCGACGCCGGCCGGCGACCGCCGCCCCGCTCCACGCCGACCCTGCCGCCGCACCGCGCCACCTCG
scaffold16066_0046	scaffold16066_0045	7AS-12020-41001	1110455-1110610	CGCCGCCTCCCTTCGTTCCCACGCCCGGCGAGCGCCGCCCGCGCCCCTCGCCGGTGCCCTTCGCCCCGACGCCGGCCGGCGACCGCCGCCCNNNNNNNNNNCGGCGACCGCCGCCCCGCTCCACGCCGACCCTGCCGCCGCACCGCGCCACCTCG
scaffold16066_0047	scaffold16066_0046	7AS-12020-41001	1098599-1099090	CGCGCGGGGGGGGGGGGGGGGGGGGGGTTGGATGAACAGTGAGCGGTGGCGTTGCCTCTGGATGAACAGGACCCCGTGGTGTGGTGGAGGGCTGGATGAACAGTAGACGATGGAGGGGTGGATGAACAGGACCCCATGGTGTGGAGGGCAGGATGAACAGTAGACGGTGGAGGGGTGCCTGTGGAGGGGTGGTTGAATAGGACCCCATGGTGTGGAGGGCTGGATGAACAGTAGATGGTGGAGGGGTGGTTGAACAGTAGCCGGTGGAGTAGCGCGCGGTGGAGGCTGGATGAACAGGAGCCCGTGGAGGCTGGAGGTGGTCGACGGTGGATGAACAGTAGCACGTGGAGGCTGGAGGGGGTCGACGGTGGAGACGAACAGTATCCCGTGGAGTCCCGT…
scaffold16066_0048	scaffold16066_0047	7AS-12020-41001	1084602-1084834	GAGAGAGGGGGGGGGGAGAGCTCCGAGACGACATAGTGGTGCGTGAGAGAGTTAAAGGCAAAGAGCCAAGGAATCTGTGTGCATACGATGAGTGCACCCAAGATATCTAGCTTGTACTAGCTAGAGTATCATACATAGTGTGCGAGAGAGACCTATAGATGGTGTATATATGCATGCGAACTAGAAAGACCCCCCCCCCACACACACACAAAGAGAGAGAGAGAGAGAGAGA
scaffold16066_0049	scaffold16066_0048	7AS-12020-41001	1064916-1065202	TTGCGGGGGGGGGGGGGGGGGGGGGGGGGGGGGGGGGGGGGGGGGGGGGGGGGGGGTTGGATGAACAATGAGCGGTGGCGTTGCCTCTGGATGAACAGGACCCCGTGGTGTGGTGGAGGGCTGGATGAACAGTAGACGGTGGAGGGGTGCCCGTGGAGGGGTGGATGAACAGGACCCCGTGGTGTGGAGGGCAGGATGAACAGTAGACGGTGGAGGGGTGCCCGTGGGGGGGGGTGGATGAACAGGACCCCGTGGTGTGGAGGGCAGGATGAACAGTAGACGATGG
scaffold16066_0050	scaffold16066_0049	7AS-12020-41001	1048652-1048826	TGAAGCCGATCGATGCTGCCTCTGGATGAACAGTGAGTGTTGGGGGGGGGGGGGTTGGTTGGATGAACAGTTCCCGGTGGGGGTGGATGAACAGGACCCCGTGGTGTTGCCTCTTGATGAACAGGACCCCGATCGATCGAGACGGTTGGGGCTGGATGAACAAGACCCCGTGGA
scaffold16066_0051	scaffold16066_0050	7AS-12020-41001	1023120-1023217	CCGGCGCCGCCGAGGCCCGCAGAGCCCGAACCGGGCCCCCGTGGCCCATCCGGGCGCCACCGCCTGCGCCTCCCGGCGTCCTCGCCCGCCCGCGGTC
scaffold16066_0053	scaffold16066_0052	7AS-12020-41001	1014261-1014288	CGTCCCCCCGATCCCGATCTAGATCGG
scaffold16066_0054	scaffold16066_0053	7AS-12020-41001	984332-984386	CAGCATACATATGCACACAGGGAGGGGGGGGGGGGGGGGGGGGGGGGTGGACAC
scaffold16066_0055	scaffold16066_0054	7AS-12020-41001	951007-951987	CAGAAAAATTATAAACTTTCTGTTAGTGCCATTAGTTTTCAAATTTGAATAGTTAAAATTTGAATTCTTTGAAATTTGTGTGAATCACAAGTTTGTGATTAACTTTACTATAAAAATAGTTTTTTCCATTTTTTTGTTTTGTTTTTTGCATTATTTATTTTCTTTTGTTTTTTGCTTTATTTTTTAATTCTTTTTTGCTTTTAGGTCAGAAAAATTATAAACTTTCTATTAGTGCCATTAGTTTTAGAAAAATTATAAACTTTCTGTTAGTGCCATTAGTTTTCAAATTTGAATAGTTAAAATTTGAATTCTTCGAAATTTGTGTGAATCACAAGTTTGTGATTAACTTTACTATAAAAATAGTTTTTTCTAGTTTTTTTGTTTTGTTTTTTGCATTAT…
scaffold16066_0059	scaffold16066_0058	7AS-12020-41001	749827-749896	TCGTGTGCCCCCCCCCCCCCTTATGGGATTCTCATCAATACGGACGTGGGTAACCCAATCGTGCCCGTT
scaffold16066_0061	scaffold16066_0060	7AS-12020-41001	720095-720236	TCATCCAGCCTCCACCGCGCGCTACTCCACCGGCTACTGTTCAACCACCCCTCCACGGGCACCCCTCCACTGTCTACTGTTCATCCAGCCCTCCACACCACGGGGTCCTGTTCAACCACCCCTCCACGGGCACCCCTCCAC
scaffold16066_0062	scaffold16066_0061	7AS-12020-41001	692305-692349	GGTTCTTCCTTCACCTCGGCGAGCCCCCCCACCCCACCCCCTGA
scaffold16066_0064	scaffold16066_0063	7AS-12020-41001	587164-587211	CCTACCCCCCCCCCCCGCCCCGCCCCCCCAGGTGCGCCCTCCACCCT
scaffold16066_0065	scaffold16066_0064	7AS-12020-41001	566281-566295	CCCCCCCCCAAAAG
scaffold16066_0066	scaffold16066_0065	7AS-12020-41001	565279-565340	GACCAATACAGGAAGTATGTAGCGTTTGTGCGCGGGGGGGGGGGGGCTAAAAACAAAATTT
scaffold16066_0068	scaffold16066_0067	7AS-12020-41001	531465-531529	GGGGGGGGGGCGCCCCCCACCCTCGTGGAAAGGGTGTGGGCCCCCTGGTCTTCATCTTTGGCGA
scaffold16066_0069	scaffold16066_0068	7AS-12020-41001	497687-498157	CGGGGGTCCTGTTCATCGGGAGGGGTGTGGCGTACAGCAAAACGGGACTCCACGGGATACTGTTCATCTCCACCGTCGACCTCCTCCAGCCTCGACGGGCCCCTGTTCATCCAGCCTCCACGGGCTCCTGTTCATCCAGCCTCCACGGGCTCCTGTTCATCCAGCCTCCACCGCGCGCTACTCCACCGGCTACTGTTCAACCACCCCTCCACCGTCTACTGTTCATCCATCCCTCCATACCATGGGGTCCTGTTCAACCACCCCTCCACCGTCTACTGTTCATCCAACCCTCCACACCACGGGGTCCTGTTCAACCACCCCTCCACGGGCACCCCTCCACCGTCTACTGTTCATCCAGCCCTCCACCACACCACGGGGTACTGTTCATCCAGAGGCAAT…
scaffold16066_0070	scaffold16066_0069	7AS-12020-41001	466405-466432	ATCTGGCCGCATCCCGTCCGCCGGGGG
scaffold16066_0071	scaffold16066_0070	7AS-12020-41001	465856-465904	TCTATTTCACACACATTGCATATGTTAAATATTTTGATTGACCCCCCC
scaffold16066_0072	scaffold16066_0071	7AS-12020-41001	433722-433759	CCGGGGAGGAAGGCGGCGGGACGAGGCTCGGGCGGCG
scaffold16066_0073	scaffold16066_0072	7AS-12020-41001	392156-392359	GGCGAGTACTGGACTGCAGCTAAGCCCCCGAGTGGGAGGTTTGCTCTCCACTAAGTAGGATTTTTGTTAAAATTTAGGAGAGTACTGGACTGCAGCTAAGCCCCCGAGTGGGAGGGTTGCTCTCCACTCGGTAGGATTTTTTGAAACTTAGGCAAGTACTGGACTACAGCTAAGCCCCTGAGTGGGAGGGTTTCTCTCCACTC
scaffold16066_0074	scaffold16066_0073	7AS-12020-41001	340904-341126	GACCTCACCGCCGCTCTCGACCTCACTGTCGCTGCCACCTCCCCCAACCCCGCCGTTGCCTCCTGATCCCGAGCCCGCCCTCGCCGCCCCTACCTCTCCGTCGCCGAGCACCTCCCCGCCATAGTCTCTCCCCTCTCTGTAAGCCCCCCACCCCTCCCCCACCCTCGTTCTCTCTGCTTAGTTAGTACTAGATGTTTTTTAGTAGTAGTAGTAGATGTTAAT
scaffold16066_0076	scaffold16066_0075	7AS-12020-41001	250362-250466	CCTCCCTCCTCCTCCGGCCGCCCCCTCCTCCCTCCTCCCTCCTTCTCCGGCCGCTCCTCCTCCCTCCTCCTCCTCCTCCCTCCTCCCAACCCCCTCCTCCCTCC
scaffold16066_0078	scaffold16066_0077	7AS-12020-41001	216886-216966	ATCCACGTCAGGGGGCCCACACCCTGCCCACGAGGGTGGGGGCGCGCCTACCCCCCCCCCCCCCCCCCCCCCCGGGTGCG
scaffold16066_0082	scaffold16066_0081	7AS-12020-41001	36201-36272	TCCCTCCAAGAGTAGGATTCCCCCCCCCTTCACACACCCCTCAAAGTAGAAGTAGAAGAGGAAGGAAGGAG
scaffold16066_0085	scaffold16066_0084	7AS-11879-00001	527265-527343	ACACCACCCCCTCCCCCCNNNNNNNNNNCCCCCCCCCAGCCTCTCCTTCTCCCATTCTCTTTCTTTCTCTCATGTGCA
scaffold16066_0087	scaffold16066_0086	7AS-11879-00001	515960-516054	GCCGCCCGGCCTCCTTCCCACCCGCGCGTCCCTCTCCTCCTTCCTTGGCGCCGCCAAACCCTAACGCACCGCCCCCGCCCCGCCTCCCACGGGA
scaffold16066_0088	scaffold16066_0087	7AS-11879-00001	504941-505097	GACTCACAACTAGGTGTGTGTGTGTGTGTGTGTGTGTGTCGAGGGTCCCAAGTTGCCAGCCGAACATCGACTCGCAACTAGTGGTGTTTGTGTTTGTCGGTGCCCCCAGTTGCAATTCAACCATCGACTCGCAACTAGATGGTGTGTGTGTTTGTT
scaffold16066_0092	scaffold16066_0091	7AS-11879-00001	246811-246964	GGACCTCGCCGTCGTCGTCCCCATCTTCCCCCGAGCCGCGACATCCCGCTGCCAAGCGTCGCGCTGCCCTGTCCTGCTCCCCGTAGCCGCCACCTGCTGCGCCACACCGCCGCCGCCCTAGCACCCGCGCGCCGCAGCCCGTGCTCCGCCGCT
scaffold16066_0093	scaffold16066_0092	7AS-11879-00001	234293-234349	GAGGCGGAGGGCGCCCGGGGGGAGGGCGCCCGGGGGGGGGGGGGAGCCGGCGATCT
scaffold16066_0094	scaffold16066_0093	7AS-11879-00001	206732-206811	TAACAGGAGGCCACAAGGTAGGGGGGGCGCGCCTGCCCTCCCNNNNNNNNNNCCCCCCCCAAGGCGCGCCCTCCACCCT
scaffold16066_0096	scaffold16066_0095	7AS-11879-00001	97140-97373	GCCACCCAGACCGCCACCTCGCCGGACGCCATCGCTGGACTGCCTCTCCGTCGCCTACTCGTCCCTGTCGTCACTCGCGTCGTCCCCGTCCCCCACCACAACCCCCGCTGCCCGTGCCCTATGATCCCCCCGTGAGGACCCCCCTCTCTTTCTCTCCCATGTCCTCATGCTCGCGCGCGTGGCCGCCCCTTGCTCCCCCTTGACGTGCTCACCGCGCCCGCGCCAGGGCTCGA
scaffold16066_0098	scaffold16066_0097	7AS-12105-00000	4252425-4252574	CGATGGGATGAACAGTGAGTGTTGCCGGGGGGGGGGGTTGGATGAACAGTGAGCGGTGGCGCTGCCTCTGGATGAACAGGACCCCGTGGTGTGGTGGAGGGCTGGATGAACAGTAGACGGTGGAGGGGTGCCCATGGAGGGGTGGATGA
scaffold16066_0099	scaffold16066_0098	7AS-12105-00000	4224199-4224527	ATCCAGATCTGTTCAAGGATGGTTGAGGGGGGGGGGTCATGGGAGGGATCAGTTCAATCTCAGAAATATGGAGGTGGATACCGATGATCGGAGGGGGACAACATAGGTCCAGGATGACAAAAAAACCCAGCCCTGACCACCCCAAGGAGAACGAGGCGATAAGGAAAACATCCATATCTGGTCGAGGATGGTTGAGGTTGAGGGGGGGGGGGCATGGGAGGGATCAGTTCAACCTCAGAAATATGGAGGTGGATACCGATGACTGGAGGGGGACAACATAGGTCCAGGATGACAAAAAATAACCAGCCCTGACCACCCCAAGGAGAAC
scaffold16066_0100	scaffold16066_0099	7AS-12105-00000	4211956-4211993	TTTCCTTTTAAATGGGGGGGGGGGGGGGGGGGGGGAT
scaffold16066_0101	scaffold16066_0100	7AS-12105-00000	4201562-4201621	GCGCGGGCGGTGCGGGTGGAGGGTGGCGGCGGCGGCGGGCTCCGGCACGGGCGGCGCCG
scaffold16066_0102	scaffold16066_0101	7AS-12105-00000	4175961-4176586	CACCACTCCCCCCCGTCGCCCCACTCGCTCCCCCACTTCCCCTCAATGGGATCTGGATCGGGGGCAGAGCCCGATCCCCTCGCCCCTCCACCCCCGACGCCGGCGCCCGGAGCTTCACCACCGGCCTGCCTCCTCTTTGCCGCATAGCCACCCCGCTGGAAGACGACCACGCCGGCCTGCGTCGTTCTTCGTCGTCGTCTCCGACCACCGCCCCAAGCACCGCTGCCCAAACCCTACCGGCCCCGTGAGTTCACGCCTCCCTCCTCTCTGTCCGCTCCGCCTCACCCGTCCCCGCTCGTGCGCTGCCCTGCTCCGTGGCCGTGGCCACCCTCGCCGTGCAGGGGCCGAGCCCCTGTCGCTCCGGCCGCGCGACCTCTGCCCTCGCCCCGCCACTAGCCG…
scaffold16066_0105	scaffold16066_0104	7AS-12105-00000	4077715-4078308	TAGGTGGGAGTGGATAGGAGGGTGAGGGGAGGCGGCGGCGGCTTCCAGTCCCAATGGCCGCGGAAGCCTCTTCTCTTCAATCAGGAGCGCTTCTCCCTCGGGCCCTCCCACAGCGCGAGCCACGCCACCATTTCTTTCTCTTCGGCTCTGGCGCCTCGTGGCTGTCCTGGTCCTCTCTTGGTCTTGGGCCCGCGGGCAGCCGCCAGCGGGTTAATGCCTGTGTGTGTGTGTGGTGGTACGGGCGATAGAGAACGTGCGTGCTCTCCAAGGCCCAATATTTCCGCAGCTTCCGGACGGAGCACCTAACTAATGAACGCTCCTTCGTGAACCTTTGAAGGATCAGCTCATACACATCGTTTACTAAAGAAAACGGGTCTTACGCACTGTTTGAAGATAGAC…
scaffold16066_0106	scaffold16066_0105	7AS-12105-00000	4070503-4070577	TGTTAAAATAGCTGCATTCTCTCCGGTTTTTACCGTTATTTAAAGAGGGGGGGGGGGGGGGGGGGGGAGGTTCA
scaffold16066_0107	scaffold16066_0106	7AS-12105-00000	4037233-4037333	TACGTTGTCAAACGCTTCCGCTTACAGTCTACGAGGGTACGTACACACACTCCCCCCCCCCCCCCCCCCCCCCCCCCCGTTGCTATGCATCTCCATGGAT
scaffold16066_0108	scaffold16066_0107	7AS-12105-00000	4026306-4026353	CTTGAGAGTTTTTTTTGTGGGGGGGGGGGGTCAATCAAAAAATTTAA
scaffold16066_0109	scaffold16066_0108	7AS-12105-00000	3981574-3981650	AGGATTCATTCCACCCCCCCCCCCCCCCCCCCGCCCAAGCCGGAGTTACAGCACACATATCGATGAGTCGGCTGTA
scaffold16066_0110	scaffold16066_0109	7AS-12105-00000	3937615-3937681	GTAGGGGGCGCGCCTACCCCCCCCCCCCCCCCCCCCCCCCCCCCCAGGCGTGCCCTCCACCCTCGT
scaffold16066_0111	scaffold16066_0110	7AS-12105-00000	3927720-3927797	AGATAGGGGGCGCGCCTACCCCCCCCCCCCCCCCCCCCCCCCCCCCCCCCCCCCCCCCCCCCCCCCCCCCCCCGCCC
scaffold16066_0112	scaffold16066_0111	7AS-12105-00000	3836301-3836412	TTCTCGAGGTCGAGCAGCGCAAGGAAGAAGATGCGAAGAGGCGCGGGGGGGGGGGGGAAGAGGGGGGGGGGGGGGGGGGGGAAGTGAAAATGACTCCCCGGTCTTATTTAT
scaffold16066_0115	scaffold16066_0114	7AS-12105-00000	3800675-3801049	ATGCGTCGAGGCCGTGAGCCACAGCGGCGGCGGCGCGGCGCTGGGAACGGGCGCCGGTGTCGGGGCTGAGCGGCGGAGGGCTCGGGGCGGTTCCAGCAGGGAGGAGGTGACGACGAGGGCGGTCTGACGAGGAAGCAGCACCGGCGATGTAGAAGCGGGACGATGGGGGTCTCCTGCCCCCGATCCAGATCGGGTCCAAGAGGAGGGGGCGCGAGGAGAGAGTAGGGGGGATCGGGGGGAGTGGTGGGGTTAGTGGCTAGGGTTTGGATGAGGGAGTGGATAAGGAGGGGGGTAGTGGGCCGGCCGGCTGGGCCTGGAGGGCGAATGGGCCGGCCCGCTGGGTCTGCTGGCCCGGGGGGGGGGGGGTCTTCCTC
scaffold16066_0116	scaffold16066_0115	7AS-12105-00000	3757528-3757569	CCTCCCCCCCCCCCCCCCCCCCCCCCCGCGCATACATGGTA
scaffold16066_0118	scaffold16066_0117	7AS-12105-00000	3674529-3674557	GGATTTTACAAGATTGAAACTATTCTGA
scaffold16066_0119	scaffold16066_0118	7AS-12105-00000	3671916-3672096	CGGCGGGCTGTGCCGCCAATCCTCGATGCCGGCCGGTGCCCCGCAACGCCGCTCCGCCGCGCCTTCGCCNNNNNNNNNNTCCGCCGCGCCTTCGCCGCCCAGCCACCGCGGTCGTCGCCGCCCCGCCGCGAGGTCGTCGCCGCCGCCACCGCGGCCGGCCCGAGCCGGCGCCGCCACCGC
scaffold16066_0120	scaffold16066_0119	7AS-12105-00000	3649181-3649285	GGCTGGCAGCCGACTCTTTCTCGCGCCGCGCGGTCTCTACCCGCAGTCGGTGTCCGGGACGTCGCGCCGTGATCTCGGCGCGGGGGGGGGGGGGGGGGGGGGGG
scaffold16066_0121	scaffold16066_0120	7AS-12105-00000	3623883-3623899	CCCTTCATCTTCCTTT
scaffold16066_0122	scaffold16066_0121	7AS-12105-00000	3542651-3542734	GAAGGGGTCTTTTTTGACAATTCCGTTCGTCAGGTGGTCTATTTTGACAAAAATCCCCAAAAAAACCCCCCCCCCCCCCCCCC
scaffold16066_0130	scaffold16066_0129	7AS-12105-00000	3146524-3146537	TTGCATATGTTAA
scaffold16066_0131	scaffold16066_0130	7AS-12105-00000	3129315-3129351	GCCGCCCCGCCCTGCGGAGCGCGCCGCCGACCGCGC
scaffold16066_0132	scaffold16066_0131	7AS-12105-00000	3056949-3057064	TAGCCGCCCGCCCGCCGCCGGACCCCGCCGCCGCCGCCCGTCGTCGCCGCCCCGCCGGACCCCGCTGCCGCTGACGCCGCCCGCCCCCGCCGCCTCGCCGGAGCGGCCGCCGCCG
scaffold16066_0133	scaffold16066_0132	7AS-12105-00000	3017184-3017217	GTGCGAAGTAGCAGCACCCCCCCCCCCCCCCCG
scaffold16066_0137	scaffold16066_0136	7AS-12105-00000	2834170-2834235	TTGAAGAAATAGCAATAAGTGAATGCTGTAGAGGATATATATATATATATATATATATAGCCAAT
scaffold16066_0139	scaffold16066_0138	7AS-12105-00000	2790031-2790117	CGCACGAGAAAGGTTCGCGCGGGGGGGGGGGGGGGAAGGGGGGGGGGGGGGGGGGGGGGGGGGGGGGAAGCGGCCTAGCGCGCGGG
scaffold16066_0143	scaffold16066_0142	7AS-12105-00000	2749390-2749480	CGTCGACCCTTGCTGCGCCAGAAGCCCCTCCCCCCCCCCCCCCCCCCCCCCCCCCCCCCCCCCCCCGCCTGCCGGCATGCCCGCGGCCAG
scaffold16066_0146	scaffold16066_0145	7AS-12105-00000	2666018-2666114	CCTCCCCCCCGCCCGCTGGCACGCCCGCGCCCAGGGAACCATCGCCTCCGCCCAGCGGCTCCTCCCTCTCCCCCGATTCTGGATCAGGGGCAACCG
scaffold16066_0149	scaffold16066_0148	7AS-12105-00000	2470835-2470892	AGTTTCGGTCGGAGTACAGGGGGTTTCCAGAACCCCCCCCCCCCCCCGGGGGGGGGG
scaffold16066_0150	scaffold16066_0149	7AS-12105-00000	2464032-2464090	CCCCCCCCCCCCCACCCCCCCCCCCCCCCGAAGTTAATGGGCTTCTTGGGCCTTAGTG
scaffold16066_0151	scaffold16066_0150	7AS-12105-00000	2448771-2448804	CCCCCCCCCCTCTAGACATACTTATCGATCTTA
scaffold16066_0153	scaffold16066_0152	7AS-12105-00000	2241123-2241160	CCCCCCCCCCCCCCCCCCCCCCCCCCCCGGCGCGCCC
scaffold16066_0154	scaffold16066_0153	7AS-12105-00000	2236739-2236856	GCAGCTTACCGCACTGGCTTGGCGCTTCGCGCTAAATCCACGATCCTCAGTAATAGCGGGGGGGGGGGGGGGGGGGACCTCGGCACTTTTGAACAGCACCCTCCAGGCATCTTCATG
scaffold16066_0156	scaffold16066_0155	7AS-12105-00000	2179483-2179530	CGCCGGGGCCCGAGGCCGGCCCCCGCGGCCCGTCTTCGTGCCGCCAC
scaffold16066_0158	scaffold16066_0157	7AS-12105-00000	2168240-2168252	TGAGTGGCGCGG
scaffold16066_0159	scaffold16066_0158	7AS-12105-00000	2153827-2153953	AGGAATCCCTCGCCCCACCCCATTTGACTTTGTCTTAGAGGGGTCTTAGAGGGGGGGGGGGGGGTTGTTAGCCTGTGTCTATGGTAGCACAACCGAATAGGATGTTAAGTCGTTTTCTTCTAACCC
scaffold16066_0161	scaffold16066_0160	7AS-12105-00000	2100946-2101133	ATTTATAATTTAAATTATGAATATTTTTAATTATACAGACATTGAATTATAAAAATGTGTTATAATTATTGAAATGATTTATAATTATAATAATATTTACAATAGTAATTTTTAAAATATTTGTACTATTATACAAACATTTTTTATAATACATAAATATTATTTTAAAATAATACATGAACAAAAT
scaffold16066_0162	scaffold16066_0161	7AS-12105-00000	2067579-2067618	CCTCTTCCTTCCCGCTCGCCCACGGCCGCCCCGCTTCGC
scaffold16066_0163	scaffold16066_0162	7AS-12105-00000	2066820-2066926	TGCTGGGCCACGACCCAGAGGGCCTCGGGGCCAACTAGATCAAGGCCCAGCCGGCCGGCCCAACCGCCCCTCACCCGCGATAACCCCCCCCCCCCCCCGATGGGAA
scaffold16066_0164	scaffold16066_0163	7AS-12105-00000	2059020-2059105	ACCCCCCCCTAACAACCCCCCCCCCCCCACCGATGGGAAACCCTATCCTGTCGCACCCACTCACCCACCCACTCGTCCCACTCCC
scaffold16066_0165	scaffold16066_0164	7AS-12105-00000	2036107-2036146	CCCCCCCCCCCCTCTAGACATACTTTTGATCCTACAAGT
scaffold16066_0170	scaffold16066_0169	7AS-12105-00000	1783060-1783146	TCCACCCCCACCGCATGCACCCTAAACCCTAAAAACCCTAAGATAGATAGTGGGGTCACGGATGTGACGGACTCGCCTCCGCATGC
scaffold16066_0173	scaffold16066_0172	7AS-12105-00000	1651156-1651226	CCAAATGACTTCACTAATCTAGAGAGAGGGGGGGGGGGGATGCAACTCACTAGTCTGGCTATTATAACAA
scaffold16066_0176	scaffold16066_0175	7AS-12105-00000	1500926-1501070	AGAGTGGGGGGAGTGGGGTACGGTTTATGGGTGCGGGGTGGGCCGGCCGATTGGGCCGGTAGAGGCCAGCTGGGCCACTTGGCCCAGCGGNNNNNNNNNNGGGGGGGGGGGCTTTTCTCTTTCCTCTTTTTTTGTTTGGTTTTG
scaffold16066_0182	scaffold16066_0181	7AS-12105-00000	1440801-1440839	CCTGAAGTCCGACCCCCCCCCCCCCAAGGTGGGAAGAT
scaffold16066_0184	scaffold16066_0183	7AS-12105-00000	1333204-1333294	GCCGGCCACCCGCGCCTCGCCGGAGTCGCCTCCCTCGCCGGAGTCTGCCTCGCGCACCGCGCGCCGCATGTTGCTCTGCCGCACGAGCCC
scaffold16066_0187	scaffold16066_0186	7AS-12105-00000	1297212-1297276	GGTGACTTGAGGTGGGGGGGGGGGTACTTGNNNNNNNNNNGGGGGGGGGAGTCTTGTGGGTGAT
scaffold16066_0190	scaffold16066_0189	7AS-12105-00000	1279731-1279884	AGGGGATGAGGCTAGGTTTCGGGAGCCGGCTGGGCCTAGAGGGCTGGGAACTGGGCCAGCCTAGATGACTGCAGGGAGGGAAAAAGGCCAGGAGGCCTTTTCGGCTGAACTCCTCTCTCTCTCTCTCTCTCTCTCTCTCTCTCTCTCTCTCTC
scaffold16066_0192	scaffold16066_0191	7AS-12105-00000	1168473-1168530	CACACACTCTCAATACGTCTTTCTCTCCCTCGCCCCCCCCCCCCAACAATGACAGCA
scaffold16066_0193	scaffold16066_0192	7AS-12105-00000	1164410-1164455	TGCTGCTGCTGTATGATGAGTTGCTACAAGCTGCTCCTGCTGCTG
scaffold16066_0194	scaffold16066_0193	7AS-12105-00000	1078538-1078705	GCTCCGGCGGCGGCGGCGGCGAGGCGGGGCGGGCGGCGGGCNNNNNNNNNNGCGGGCGGCGGGCGGCGCGAGCGGCGGCGGCGGCGCTAGCGGCGGCGGGCGCGGGCGGCTGGGGCGGCTCGGGGCTGGGGCTAGGGTTCCTCCCCGGGGCTGGGCTGGCTTTTAAA
scaffold16066_0196	scaffold16066_0195	7AS-12105-00000	882758-882838	AAACAATAAAAATGAAGAAACCCCCATAAAAAAGAAAAAAACAGAAGAAACCAATTCAAACAAATGGAAATAGAGAAAAC
scaffold16066_0206	scaffold16066_0205	7AS-12105-00000	623977-624090	GCGAAGATGGTGTTCGGCGGCATTTGGAGTCGCGTGGGTCGGCGGAGAGGTCCAGGGCGACGAGGCGGAGCTATTGGGCTCGTCGGGGGGGGGGGCGAGGGGATGGCTCTGGT
scaffold16066_0208	scaffold16066_0207	7AS-12105-00000	479134-479191	ATGGGGTTTGCATGGACGCGGGNNNNNNNNNGGGCGAGTTTTGGGAGCCTGTTGGAG
scaffold16066_0209	scaffold16066_0208	7AS-12105-00000	442184-442275	CGACGGTCGCCGAAACTGACGGCGCGGCGGCCGGAGCCGGCCGGCCTCGAGCAAGGCGGCGGCGGGACGCACGGGCGCGGGGCACTCGGGC
scaffold16066_0210	scaffold16066_0209	7AS-12105-00000	421343-421451	TTCATTTTTTTAAAGTCAGTGATTGCAGCGACCGGTCAAACCATGCTCGAGCGACCGCCGGGAGGGGGCGGGGGGGGGGGGGGGGGGGGGGGGGGGGGGTGCAGCTCC
scaffold16066_0211	scaffold16066_0210	7AS-12105-00000	407191-407263	GCCCGTGCGGGGCCCTCCCCGGCCCGACGCGAGCGCCGCCCCGCGCATCTCCTCCGCGGTCGCGCCGCCTCT
scaffold16066_0212	scaffold16066_0211	7AS-12105-00000	397585-397700	CGCCGGCCCGTGCGGGGCCCTCCCCGGCCCGACGCGAGCGCCGCCCCGCGCCTCTCCTCCGCGGCTGCGCCGCCGCCCGGAGTCCATGCCGACGCCCACCGGACCGCCGACCTCG
scaffold16066_0213	scaffold16066_0212	7AS-12105-00000	388280-388304	GCGGCGCGGGCAGCGGCGGCGCGG
scaffold16066_0214	scaffold16066_0213	7AS-12105-00000	263657-263705	CAGTGAGTGTTGCGGGGGGGGGTTGAATGAACAGTGAGCGGTGGCGTT
scaffold16066_0221	scaffold16066_0220	7AS-12105-00000	28891-29009	TCCNCCCCCCGCAGACCTCGACCGCCATGGCGCAGAATGATCATCTGCCACTAGTCTTCAAGTTTGGTGAAGTCGACTCTGAGCCGGTGGAGATAGAAAATAAGGAGGAATGGGGCCT
scaffold16066_0223	scaffold16066_0222	7AS-12226-00000	606758-607041	TCTATGGACAAAATCTAGAGAAATGCTCCCAATTCGGCAGAAACCCTACCAAAAGAGGTTTTTTTTTCCCTTGAGGGGTATTTCTAAAAACAACATCGAACCGACCAGTTTTCTGTGAACCGCCCGGTTCACCGGTTTTTTGAAAAAAACGGTCGGTTCAACCGGTTTTTCTGGTTCGCTTGCTCGAACAGTCTGATGTGCTTAAAAAAACACCGGGATCGCCGGTTCCGGTTTTTTCCGGTCCGGTTGGCTGTCCGGTTCGGTTTTTAAACTACGGGTGACA
scaffold16066_0224	scaffold16066_0223	7AS-12226-00000	605181-605182	C
scaffold1618_0092	scaffold1618_0091	7AS-11985-00001	478184-478185	A
scaffold17633_0005	scaffold17633_0004	7AS-12006-00000	485552-485702	GCGGGGTCTGGTGTGCGGCGGCGCGGCGTGGGGCGGCGGCGGCGCGGCGGCAGGGGCGGTGATGCGGCGGCGTGCGGCGGCGGCGGCATGGCGCTAGGGTTAGGGTCCCTGGCGGCGTGGCGGCTTGGGCTAAACGGGCTCGGGGCGGCG
scaffold17633_0006	scaffold17633_0005	7AS-12006-00000	429181-429297	CAGCCGCCATGGCACCCAAGACCAGCAAGAGCAAAGGAGTGGCCAGGGACGTCGGGGGGGGGGGGGGGGGGGGGGGGGGGGGGGGGGCGGAGCCACCAGAGAGCGAGTCGGCGGCG
scaffold17633_0009	scaffold17633_0008	7AS-12006-00000	383402-383602	CGACAGGTTAAAACAAGACCAGCAACACCACCCGAATGTGCCGACAAATCCCGATAGGAGCTGCACATATCTCGTTCTCAGGGCACACTCAGATTGTCCAAACTTCCGGTAGGCCAGCCCAGAGTTGCCCCTGGTGGCCACCGGCGGCTGACGAGTTGGACCAACACTCAGAGGAGCACTGGCCCGGGGGGGGGGGGGTT
scaffold17633_0012	scaffold17633_0011	7AS-12006-00000	196790-196854	CGCGCACGCGCCCGTGCCCCATGGCGCCCCTGCTTCCCCCCGCTCTGCTCCGCCTTCGGCCGCG
scaffold17633_0015	scaffold17633_0014	7AS-12006-00000	166686-166719	CCNNNNNNNNNNCCCTCTCCCTTGGCCCTATAT
scaffold17633_0016	scaffold17633_0015	7AS-12006-00000	154208-154321	TCCCGACCCGCGCCGCCGTCCTGCCCGCCCCGACATCCTCCCCGCCCCACACTGCCCCGTCCACACACGCCCTGCGTCGCCGCCGTCCGCGCCCGCACCGGCCCGCAAGGGCT
scaffold17633_0018	scaffold17633_0017	7AS-12006-00000	103445-103808	TGATGCCTCGGCGTCGATAAAAAATCAAAAACCCTCACTTGACCCTACTTGATGCCTCGGCGTCGATAAAAAGCCAAAAACCCTCACTTGACCGTACTTGATGCCTCGGCGTCGACAAAAAGCCAAAAAACCATAACTTGCCCTACTTGATGCCTCGACGTCGATAAATAGCCAAAAACCCTAACTTGACCCTACTTGATGCCTCGGCGTCGACATATAGCCAAAAAACCTCACTTGCTCTACTTGATGCCTAGGCATCGACAAATAGCTAAAAACCCCTAATTGACCCTACTTGATGCCTCGGTGTCGACAAAAAGCCAAAAAACCATAACTTGCCTTGCTTGAAGCCTCAACATCGATAAA
scaffold17633_0019	scaffold17633_0018	7AS-12006-00000	48402-48539	ATGGCGAGGCGACGGCCGGGGGCGGCGACGGGCCGGGGCATGACGCGGGGGCGGCGACGCGAGGACGGCGCGACGGGGACGGGCCCGGGGCGGCGACGGAGACGAGGGCGGTGACGGGGACGGGGGCGGCGACGGGG
scaffold17633_0028	scaffold17633_0027	7AS-11578-00000	800081-800149	TGCGCCAAACTCCCGCCGCCCACCGCGCGACCAAACCCCCTTCCCCCCTGCCCCTCCACTCCATTCGC
scaffold17633_0033	scaffold17633_0032	7AS-11578-00000	681918-681972	GAATCAGACGGGGGGGGGGGGGGAGCTAAGGAAGAACCATGTTTCGATCTGGGA
scaffold17633_0041	scaffold17633_0040	7AS-11578-00000	290927-291109	CACGGGCACCCCTCCACCGTCTACTGTTCATCCAGCCCTCCACACCACGGGGTCCTGTTCAACCACCCCTCCACCGTCTACTGTTCATCCAGCCCTCCACACCACGGGGTCCTGTTCGTCCACCCCTCCACGAGCACCCCTCCACCGCCTACTGTTCATCCAGCCCTCCACCACACCACGGG
scaffold17633_0044	scaffold17633_0043	7AS-11578-00000	192436-192516	AATCAAGCCCAGGGGGCCACACCATGTCCACGAGGGTGGGGGCGTGCCTACCCCCCCCCCCCCCCCCCCCAGGCGCGCCC
scaffold17633_0054	scaffold17633_0053	7AS-11326-00001	304908-304994	CTCCGGCGACCTCCTCCTCTCCGGGGACCTCCTCCTCCCTCCTCTCCTCCCCTCCCCTCCCCTCACAGTTTCTCCTCCCTCCTCTC
scaffold17633_0055	scaffold17633_0054	7AS-11326-00001	300574-300634	TGCTATTTAAATTACTTATAAGCCCTTTATGTGGTGTCGCTCAGACGCCCGACTGTGGCA
scaffold17633_0056	scaffold17633_0055	7AS-11326-00001	275398-275547	TAGTCGGGGGAGCGAGGGGTGGCCGGAGACGGCTGCTGTGGCGAACGGCGGCGACGGTGGTGTTCGGCCGTGTGAGAGAGAGAGCGAGGGAGAGGAGGGGAGAGCCGGGGGAGAGTGAGAGAGAGCAGGGGGGAGGCGTGGCGTTGTCC
scaffold17633_0057	scaffold17633_0056	7AS-11326-00001	263218-263279	AGTGAGCGTTGTGGGGGGGGGGTGGATGAACAGTTCCCAGTGGGGGTGGATGAACAGGACC
scaffold17633_0061	scaffold17633_0060	7AS-11326-00001	117838-117882	CGTAGTCTACTGGAGATAAGAGGGGGGGGGGGAGAAACAATGAA
scaffold17633_0063	scaffold17633_0062	7AS-11326-00001	80524-81057	ACTTTTTTATAACTATTTCTATAACTAAAAAACAGAAAAATTTCTAATAATTCTAACATTTCTAACTATTCCAAAAATTCTAACATTTCTAACTATTTCTAAAAAACAGAAAAATTTCTAACAATTCTAACTTTTTTATAACTAAAAAACAGAAAAATTTCTAACAATTTCTAAAAAACAGAAAAATTTCTAACAATTCTAACTTTTTTATAACTATTTCTATGACTAAAAAACAGAAAAATTTCTAACAATTCTAACATTTCTAACTATTCTAACAATTCTAACATTTCTAACTATTCTAACAATTCTAACATTTCTAACTATTTCTAAAAAACAGAAAAATTTCTAACTATTTGTATAACTAAAAAACAAAAAATGTATGTGTGTGTGTGTGTGCTC…
scaffold17633_0065	scaffold17633_0064	7AS-11322-00001	646837-646853	GCACCGCCCCCCCCCC
scaffold17633_0066	scaffold17633_0065	7AS-11322-00001	626752-626754	TC
scaffold17633_0067	scaffold17633_0066	7AS-11322-00001	584919-584985	CGGCACGGGCGCGCGGCGGCCGGCGCGGTGCGGCGCAGTGGCGGAGGTGGCCGGCGACGGAGTGGC
scaffold17633_0068	scaffold17633_0067	7AS-11322-00001	577629-577664	GCGGCGGCCGGCGCAGTGCGGCCCGGTGGCGGAGG
scaffold17633_0069	scaffold17633_0068	7AS-11322-00001	569959-570051	GGGCGTCCGGCGGCCGGCGCGGTGCGGCCCGGTGGCGGAGGTGGCCGGCGACGGAGCGGCGAGGGAGCTCCGACCGCCGGAGATGGGCAGCA
scaffold17633_0070	scaffold17633_0069	7AS-11322-00001	554600-554659	CGTCGGTGGAGCAACAGGGGCCCACGAGGGTGGAGGACGCGCCTGGGGGGGGGGGGGGG
scaffold17633_0073	scaffold17633_0072	7AS-11322-00001	337137-337345	CAGCGGGGCTGAATCGGACGGCGCAAATTAGTGGTGGCTGACGGCGGGGGGGGGGGGGGGGGGGGGGGGGGGGGGGGGGGGGGGGGGGGGGGGGGGGGGGGGGGGGGGGGGGGGGGGGGGGGGGGGGGGGGGGGGGGGGGGGGGGGGGGGGGGGGGGGGGGGGGGGGGGGGNNNNNNNNNNGGGGTGGAGGGCGGCGGCGGCGGCGAT
scaffold17633_0083	scaffold17633_0082	7AS-11322-00001	18390-18601	GCACGTCGGGAGAACCGGTCTCGCGTAAGCGTACGCGTAATGTCGGTCCGGGCCGCTTCGTCCAACAATACCGCCGAACCAAAGTATGACATGCTGGTAAGCAGTATGACTTATATCGCCCACAACTCACTTGTGTTCTACTCGTGCATATAACATCAACATATAAAACCTAGGCTCGGATGCCACTGTTGGGTTTCGTAGTAATTTCAAA
scaffold17633_0090	scaffold17633_0089	7AS-11839-00000	1919442-1919569	CGGGGCGTTGGCGGGGCGGTCGCGTGGGGATCACCGGAGAAAAAGCTCGGCACGGGGGGGNNNNNNNNNNAGAGGGATGGCCGGGGCAGCGGCGGACCGGTGGTGGGGAGTGTTTTCGAGGCGGACG
scaffold17633_0091	scaffold17633_0090	7AS-11839-00000	1898981-1899662	CGGCCGGCCAAGGAGGGCGCGCCAACGGGGGGGGGGAATGTCGGTCCGGGCCGCTTCATCCAACAATACCGCCGAACCAAAGTATGACATGCTGGTAAGCAGTATGACTTATATCGCCCACAACTCACTTGTGTTCTACTCGTGCATATAACATCAACACATAAAACCTAGGCTCGGATGCCACTGTTGGGGAACGTAGTAATTTCAAAAAAATTCCTACGCACACGCAAGATCATGGTGATGCATAGCAACGAGAGGGGAGAGTGTTGTCTACGTACCCTCGTAGACCGAAGTGGAAGCATTGACGCAACGTAGAGGAAGTAGTCGTACGTCTTCCCGATCCAACCGATCCAAGCACCGTTACTCCGGCACCACTGAGTTCTTGGCACACGTTCAGCT…
scaffold17633_0096	scaffold17633_0095	7AS-11839-00000	1577803-1578090	CGAAACGGGGGTCCTGTTGATCGGGAGGGGTGTGGCGTACCGCAAAATGGAGGGAATGGACTTGTGTTAGAGCGCTACGGTCGAAACGGGGGTCCTGTTCATCGGGAGGGTTGTGGCGTACCGCAAAACGGGACTCCACGGGATACTGTTCATCTCCACCGTCGACCTCCTCCAGCCTCCACGGGCTCCTGTTCATCCAGCCTCCACCGCGCGCTACTCCACCGGCTACTGTTCAACCACCCCTCCACCATCTACTGTTCATCCAGCCCTCCACACCACGGGGTCCT
scaffold17633_0097	scaffold17633_0096	7AS-11839-00000	1567570-1567705	CGGTCAGTGGGATTCATAATACGCTCATTGCGCTCAATATATATATATATATATATATATATATATATATATATATATATATATATATATATATTCCGGTGTTCATACGGTCACTAGCTCACCCTGACTGAGTAT
scaffold17633_0098	scaffold17633_0097	7AS-11839-00000	1560875-1560917	CCTTAACTCTGGCGAGCCCCCCCCNNNNNNNNNNCCTGAAAA
scaffold17633_0099	scaffold17633_0098	7AS-11839-00000	1517194-1517246	GCCGGGGGGGGGGGGGGGGGGGGGGGGGGTTGCCGGACCCCCCTGGGGGTTA
scaffold17633_0103	scaffold17633_0102	7AS-11839-00000	1300575-1300618	TTGTTGTTGGTTTTGTGTTTGGGGGGGGGGGGGGTCGTAAGAT
scaffold17633_0108	scaffold17633_0107	7AS-11839-00000	881180-881340	GAAAGGGGGGCCGGGGCCGGCCGGTGGGGGCGGCGGCTGGCGGCGCCGGGCCCGGCTCCGGTCGGCGGAGCGAGGAGGACGACCCGGGCGGCGGCGGCGGCTACGGGCCTCGGGGGCCGGCTGCGGGCCTCCCGGGCCGGCGCGGTGAGCGGCGGCGCGC
scaffold17633_0109	scaffold17633_0108	7AS-11839-00000	833233-833377	ATCTAAGAGCATCTCCACTCGTCCCCCCCCCCCCCCCCCGTCCCCCCCCCCCCCTCCCAAACAGGCCCCCGGGACGGCCCAGCGACGCCCCTAGATCCTCGTTTATCGCCTGTTTGGCCCGAAATTATAACTGACAAACACAAG
scaffold17633_0114	scaffold17633_0113	7AS-11839-00000	767788-768098	CGGCGCGGGCGTGGCCGAGCCGTGGTCAGCGACAGGAGGCAGGGGGCCACTGCGGGGGGCAAACAACGAGACGGCGAGCGGCAGTGGAGCTCGGTAGCGGTTGGCGTGGGCGGCTCCGAGGCGACGCGGGATGGAGCCGAGCGTGAGGGGAGAGGGCGCGGCCACGGCAGAGAGAGAAGGGAGGGGAGCTCACAGGGGAGGAGTAGGGCACGGGCAGTGGGGGTCGGGGAGGAAGACGTGGACGGCGCGCGATGGGGAGGCAGTCCGGCGAGGAGGCTCCGGCGTCGAGCAGTGTGGCGGCGTCGGGCGT
scaffold17633_0116	scaffold17633_0115	7AS-11839-00000	678481-678572	CAACACCATGGGTCCTGTTCATCCACCCCCACTGGGAACTGTTCATCCACCCCCCCCCCCCCCCCCCCCGCGCAACGCTCACTGTTCATCC
scaffold17633_0117	scaffold17633_0116	7AS-11839-00000	675497-675684	TCCACCGTCTACTGTTCATCCAACCCTCCACACCACGGGGTCCTGTTCATCCACCCCTCCACGGGCACCCCTCCACCGTCTACTGTTCATCCAGCCCTCAACCACAGCATGGTGTCATGTTCATCCAGAGGCAACGCCACCGCTCATTGTTCATCCACCCCCCCCCCCCCCCCCCGAAACGCTCACT
scaffold17633_0123	scaffold17633_0122	7AS-11839-00000	460166-460260	CCCCACTACACCCCAATCCCCACCCACTCCATGGCCGGCAGCCCACTAGAGACCACCCAACCCCCGGCCGCCCCCACATCCCTCCCGGTTGCGC
scaffold17633_0125	scaffold17633_0124	7AS-11839-00000	369223-369331	GGGGGTTGAAGCCGACGGCTGCAATCTTTCAGGTTATACACACACACACACACACACACACACACACACACACACACACACACATATATATATATATATATATATATA
scaffold17633_0127	scaffold17633_0126	7AS-11839-00000	317031-317104	CAAGAACTTACTACACCCCGATGCAGCCCCCCCCCCCCCCCCCCCCCCCGCGAACCCATGAACAGTTCGTGGT
scaffold17633_0128	scaffold17633_0127	7AS-11839-00000	300347-300473	GAGAAAAAGCTTGGCGCAGGAGGGTAGAGGGCTGGCCGAGGCGACGACGGACTGGCGGGGGGTGTTGTTTCGGGGCGGCAAGGCAGCGGCGGACCGTCGGTGGGGAGTTGTTTCGGGGCGGCAAGG
scaffold17633_0129	scaffold17633_0128	7AS-11839-00000	297342-297349	TACAACG
scaffold17633_0130	scaffold17633_0129	7AS-11839-00000	284849-284933	GCATTTGCGGCGGGGNNNNNNNNNNGGGGAAGGGGCACGGCGGGGCGGCTCCGAGCCGGACTTGGGCGGCACCGGCGGCTCCGG
scaffold17633_0131	scaffold17633_0130	7AS-11839-00000	276674-276745	GGCGAGGGTGCGGCAGGGTGACGGGAGGCAGCGGGCGGCGGCGCGCGGCTCGGGCGGCGCTCAGGGCGGGG
scaffold17641_0007	scaffold17641_0006	7AS-12004-00000	53184-53215	CGCAGGAGCCGGGCCGGTGGCGCGGGGCGGC
scaffold17641_0011	scaffold17641_0010	7AS-11854-00001	1388587-1388683	CGACCGAAGCGCAGCGGCTTGAGGCGCTGCAGAAGGAGCGGGCCACTTCCCCCCCCCCCCCCCCCCCCCCNNNNNNNNNNCCCCCCCCCCCGAGCT
scaffold17641_0013	scaffold17641_0012	7AS-11854-00001	1290605-1290677	TCGATGGTCATCTTTATTTAACCCCCCCCCCCCCCCCCCCCCCCCGGGCCAGTGCTCCTTTGAGTGTTGGTC
scaffold17641_0015	scaffold17641_0014	7AS-11854-00001	1236808-1236849	CATGGCGATGGGAANGGGGGGGGGGGGAAGGTTCGAGATTG
scaffold17641_0019	scaffold17641_0018	7AS-11854-00001	1193074-1193170	ACGCCTGCCCGCCGCCGCCGCCGAAGCCCGCTCGGCCCGGGGAGAGCCCCCGAGGCCCGAGCCGCCCGAGCCGCCGGCGTTCCTCGCCGCCACCGC
scaffold17641_0022	scaffold17641_0021	7AS-11854-00001	1113058-1113145	CCGGACAAAATCCAGCCGACGGACATTGTCCGCTTCCCCGCCGCCGCGAATCGCACGCCGCCACGTGGCCGAGCCACCCCACATCGC
scaffold17641_0031	scaffold17641_0030	7AS-11854-00001	756917-756967	GGACGGCGAGGTGGCAGCGGCGGCCGGCGACGAGGCGGTGAGGCGGCACC
scaffold17641_0032	scaffold17641_0031	7AS-11854-00001	730426-730510	TGCGTCCATATATGCCCTAATAGCACTTTACCCTTGCTTTTACCTAACTGACCCCCCCCCCCCCCCCCCCCCTTGCCGCTTCAA
scaffold17641_0034	scaffold17641_0033	7AS-11854-00001	653226-653271	GGATGGTGTGGAGCATCCAACGGACATCACCATGTCAAGAGTCCG
scaffold17641_0035	scaffold17641_0034	7AS-11854-00001	605193-605309	GGCCGCCCCCTCCTCCCTCCTCCTCCCTCCTCCTCCGGCCGCCCCCTCCNNNNNNNNNNCCTCCTCTTCCTCCGGCCAGCCCTCCCCCTCCTCTCTCCTCCCTCCTCCGATCCCAC
scaffold17641_0037	scaffold17641_0036	7AS-11854-00001	552661-552969	GCTTAGCTGTAGTTCAATACTCGCCTAAGTTCAAAAAATCCTCCCGAGTGGTGAGCAACCCTCCCACTCCGAGGCTTAGCTGCAGTCCAGTACTCGCCTAAGTTTAAAAAATCCTACCGAGTGGTGAGCAACCCTCCCACTCGGGGGCTTAGCTGTAGTTCAATACTCGCCTAAGTTCAAAAAATCCTACCAAGTGGTGAGTGACCCTCCTACTCGGAGGCTTAGCTGCAGTCCAGTACTCGCCTAAGTTTAGAAAATCCTACTGAACGGTGAGCAACCCTCCCACTCGGAGGCTTAGCTACAGTTCA
scaffold17641_0040	scaffold17641_0039	7AS-11854-00001	460697-460782	TCCCTTGGGTTCTGCAGACTCAAGGGTCATCTTTATTTTAAACCCCCCCCCCCCCCCGGGGCCAGTGCTCCTCTGAGTGTTGGTC
scaffold17641_0044	scaffold17641_0043	7AS-11854-00001	371642-371708	GCGCCTACCCCCCCCCCCCAAGCACGCCCTCCACCCTCGTGGGCCCCCTGTTGCTCCACCGACGTA
scaffold17641_0051	scaffold17641_0050	7AS-11854-00001	286950-286995	GAGAGAGAGAGAGAGAGAGAGAGAGAGAGAGAGAGAGAGAGAGAG
scaffold17641_0053	scaffold17641_0052	7AS-11854-00001	208781-208841	CTTACGAGGCAGCCTCAGGCTTGGTTCGGGGGGGGGGNNNNNNNNNNGGTCGCTCCGGAC
scaffold17641_0058	scaffold17641_0057	7AS-02188-00001	202284-202381	CCTGTTCATCCACCCCCACCGGGAACTATTCATCCAACCCCCCCCCCCCACGCAATGCTCACTGTTCATCCAGAGGCAGCATCGATCATCTTCAGTT
scaffold18984_0313	scaffold18984_0312	7AL-11732-00004	28119-28180	TAAATTAACCTCCCAAAACCCCCAACCCCCCCCCCCTTCAAAAAAAACAAAAACCTCAGCC
scaffold20092_0002	scaffold20092_0001	7AS-12127-00001	759669-759670	A
scaffold20092_0003	scaffold20092_0002	7AS-12127-00001	755994-755995	A
scaffold20092_0007	scaffold20092_0006	7AS-12127-00001	721386-721387	T
scaffold20092_0011	scaffold20092_0010	7AS-12127-00001	655426-655440	ATCTTAAAACGGCC
scaffold20092_0014	scaffold20092_0013	7AS-12127-00001	597446-597524	CAGCTATGTGCTCCATGCATGGTGTATACAAAAACATGGCGAGGGGGGGGGGGGGTTGCAGCAGGACGGCAGCGAGCC
scaffold20092_0018	scaffold20092_0017	7AS-12127-00001	552187-552541	CGGGGGCGGTGGTGTGGACGGGGCGACGAGGTGGGGCGACGAGGTCCGGGTGGTGGTGGTGCTCCGGCGACGGTGGTGTGGACGGGGCGGCGTCCGGGCCACCGGCGATGAGGGCGGCGGGGCGATGGCGTCCAACGAGGTGGGGCGACGGGGAGAGCGGCGCCGAGGAGACGAGGACGACGGGGCGGCGGGGTGGCGGCGTCGGGAGAGGAGAGGGCGGCGACGGGGCGACGGGGCAGCGGCGTCGGGAGAGGAGAGGGGAAGGGGATCGAGGGCGAGGGCGAGGGAGAGAGAGGGGATAGGGAGGGGCCGGGGAGGAAATATGGATGGGGGCGGCACAATACTNNNNNNNNN
scaffold20092_0019	scaffold20092_0018	7AS-12127-00001	543657-543761	CAATCCAAATTGGACAAGGGGTGCCCCCCCCCCCCTTCCTTCTCCCTCTCCCCTCTTTCCCCTTTCCCCCTCTCAGTTGGAAGGAAGGGGGGCCCGAATCCTAC
scaffold20092_0023	scaffold20092_0022	7AS-12127-00001	442280-442290	ANNNNNNNNN
scaffold2159_0410	scaffold2159_0409	7AL-11758-00003	162842-162919	CGCAGCCAAGCGGAGCGGGGCGCGGCGCGGCAGCGGTGAGCGGGGGTCGGGGGAGGCCGGGGAGGGCCGTTGTGGAG
scaffold2159_0415	scaffold2159_0414	7AL-11758-00003	120550-120551	A
scaffold23662_0003	scaffold23662_0002	7AS-12029-00000	323813-323861	CACTGGCCCCGGGGGGGGGGGGGGTTAAAATAAGATGACCCTCGGGCT
scaffold23662_0006	scaffold23662_0005	7AS-12029-00000	154727-154831	GGGGGTACATCGGTCATTTACAAAGTGAAACGTTGTAATCACTTTCTACTGGGGGGGGGGGGGGGGGGGCTTTCTGATTTGCAGGATTTTTTAAACGCATGAGC
scaffold23662_0007	scaffold23662_0006	7AS-12029-00000	112095-112191	GGGCGAAACGAAAACCATCAATATTGGGGGGGGGGGGGGGGGGGGGGGGCAAACGTTAAAAAACTTCTAATTTGTGCCTCCTTAAAAAAATTTCTT
scaffold23662_0008	scaffold23662_0007	7AS-12029-00000	110594-110671	GGCAACGGTGGGTGGGTGGGGGGGGGGGGGGGGGGGGGGGGGGGGGGGGGGGGGGTCACTTCGGTCAGGTCGGGTGG
scaffold23662_0009	scaffold23662_0008	7AS-12029-00000	98246-98364	GGGCGCGGCGGGGCGGCTCCTGCGGCTAACGGTGGCGCGAGGCTGCGGGAGGAACGGCGGGGCGGCGAACGGCGCGGGAGGAGGAGGGGTCGAGAGAGGTCGAGGAGGGGGCGAGAGA
scaffold23662_0010	scaffold23662_0009	7AS-12029-00000	84685-84756	GCGGCGGCCNNNNNNNNNNGCGGGCGCGGCGGCGGCCGGCGCGCGGCGGGCGCAGCGACTGCTGGGCGTGG
scaffold23662_0011	scaffold23662_0010	7AS-12029-00000	69220-69348	AGCTGAAAATGTTTTCATCTAAGTCCTTTTTTTCCCTTCACAAGTTGGTTCAAAGCTTGGGGGGGGGGGGGGGGGGGCCGGGGGGGGGGGGGGGGGGGGGGGCACTGGCCCTCGCTGGGCTACCACGG
scaffold23662_0012	scaffold23662_0011	7AS-12029-00000	66584-66829	CAACCACGAATGGTATGTACCTGTAGCAAGGGCCGAGGGCTACAGGTGAATCTCCCACAAGGCACTGGAGGTGGGCCGGCCGAGTAGCTCCCGCTATGCGCGCGGGGGGGGGGGGGGGGGGGGGGGGGGGGGGGGGGTCTACTGGTTTTATTTCAGGAGGTTCTAAGTAGTTTTTCTGTTTCAGGAAGCCGGTTTTTCCATTTCTTTAGGTTCCCTTTTTCGTTTCTTATTCTTTTTTTTTCTTT
scaffold23662_0013	scaffold23662_0012	7AS-12029-00000	24628-24749	GGCGCCGGGTCAGCCGTGGGGTACGGAACCCTCCCCCCCCCCCCCCGTGTGAATACTTCTCCACCTCGTTATACACCAACGCCATCGGGTCACTTTCCAAGCCCTCTGGAGAATCTAATCG
scaffold23662_0020	scaffold23662_0019	7AS-11890-00002	270812-270957	ATATATATATATATATATATATATATATATATATATATATATCATCGAATGTCTCACAATCATCATTAATTAATTCACACATATATACACACATGTATATATATATATATATATATATATATATATATATATATATATATATATA
scaffold23662_0022	scaffold23662_0021	7AS-11890-00002	256943-256993	TAGTATCTTGAAACCAACCACATCCCCCCCCCCCCTCCACCTCATCAAAA
scaffold23662_0024	scaffold23662_0023	7AS-11890-00002	251465-251601	GTTTCTAAATTTGAAAACTAATGGCACTAACAGAAAGTTTATAATTTTTCTAAAACTAATGGCACTAACAGAAAGTTTATAATTTTGCTAACCTAAAAGCAAACAGAATTAAAAATTAAAGCAAAAAACAAAAGAA
scaffold23662_0025	scaffold23662_0024	7AS-11890-00002	245376-245451	GAGAGGGGGGGGGGGGGGGGGGGGGGGGGGGGGGGGGGGGCACTATATTGGTAACATGGTCTCACCCAGATGTTC
scaffold23662_0026	scaffold23662_0025	7AS-11890-00002	188346-188501	AGAAGGCTGTGGGGAACCTAAAGGGTCTCTGGCGCAAGGTTGTATCGGACTCATCGTCCGATGACTCCGACGCACACTCCTCCCATGAAAACGAGGAGGAGTAGGAGGAGGAAAGCTCTCGCCCAGCCGGGGGGGGGGGGGGGGGCAAGAAAAGG
scaffold23662_0027	scaffold23662_0026	7AS-11890-00002	155765-155867	GGGCGGCGGTCGAGAGGCCGACAGAGGAGCGTGGGGTTTCGCGGGTTTTGGCGGCCTCGGTGTACGAATTGGGGGGGGCGAAGGGGGAGGGGGGAGCCAAGC
scaffold23662_0030	scaffold23662_0029	7AS-11890-00002	107644-107695	GTTTCAACATCCCCCCCCCCCCCCCCCCCCCCCAAGAATTGTGAGTCCCCT
scaffold23662_0031	scaffold23662_0030	7AS-11890-00002	99549-99584	GCGTCGGGCACGGAGTCGGCGGGGGGGGGGGGCTG
scaffold23662_0032	scaffold23662_0031	7AS-11890-00002	53085-53141	AGAGAGAGAGAGAGAGAGAGAGAGAGAGAGAGAGAGAGAGAGAGAGAGAGAGAGAT
scaffold23662_0036	scaffold23662_0035	7AS-11890-00002	33762-33811	GCTGCGGTTTCTCTACCCCCCCCCCCCCCCCCCCCTCCCTCCTCAATTT
scaffold23662_0040	scaffold23662_0039	7AS-11890-00002	19016-19294	TCAAAAAAACAGGAAAAAACTATTTTTATAGTAAAGTTAATCACAAAATAAAATAAATAAAGCAACAAAGAAAACAAAAAAAAACTAAAAAAGTGTTTTCAAATTTGAAAACTAATGGCACTAACAGAAAGTTTATATTTTTTCTAAAACTAAAAGCAAAAAGAATAAAAAAATAAAGAAAAAAACAAAAGAAAATAAATAATGCAGAAAACAAAACAAAAAAACTGAAAAAATAGCAACAATAAGTATTTTGTTGTAAGTAGAAACAAAATAAAATA
scaffold23662_0041	scaffold23662_0040	7AS-11890-00002	17826-17867	GTTTAAGTGCAAATGGGTCGATCTGTTAGGCGGGGGGGGGG
scaffold23662_0054	scaffold23662_0053	7AS-11623-00001	564698-564774	ACCCCTCTCTCTTGCTAGAGCAACCAGGCAAGCCCCCCCCCCCCCTTTGATCACCAGATATCGCCTATTCTTCTCT
scaffold23662_0058	scaffold23662_0057	7AS-11623-00001	504922-504945	GACGGCCCAGGGCCAGGCGAGGG
scaffold23662_0059	scaffold23662_0058	7AS-11623-00001	500151-500201	TGAAGGGGTATATGAGGGGGGGGGGGGGGGGGGGGGGGGGTGGATGGTGA
scaffold23662_0060	scaffold23662_0059	7AS-11623-00001	499030-499085	ACTTCAGGTTCGCTCGATCGTTGGGGGGGNNNNNNNNNNCCCCCCCCCTGTCTCC
scaffold23662_0062	scaffold23662_0061	7AS-11623-00001	479518-479600	CAGGGCGGCGGGCGGGCACGTGCGCGGCGGAGGGGGCGGGNNNNNNNNNNGGGCGCGCGGCCGCCGGCATGGCGTACGCGGC
scaffold23662_0063	scaffold23662_0062	7AS-11623-00001	416735-416776	ACATAATCAAGCCACACAGAGTCACACACACAGTCAAGCCA
scaffold23662_0064	scaffold23662_0063	7AS-11623-00001	405537-405655	AGAAAAGTAAATAAATAAAAAGAAAACAAACTAAAAAAAGGAAAGAACCCCCCCCCCCCGTGAGCCCCTGTTCTTCTCCTCCGCCTTGTCCCGCGCCGAACCGCGCACGCGCCCGCAC
scaffold23662_0065	scaffold23662_0064	7AS-11623-00001	394884-395124	TAAAACAAAAAAGTAAATAAATAAAAAGAAAGAAAACAAACTAAGAAAAAAAAAGGAAAGAACCCCCCCCCCCCCCGGCTCTGGCCCAGCAGGCCACCGGCCCAACTGGGCCACAACCCATCAGGCTGGCCCATCTCCTCTCCATAACCCCCACTCCCCCCCAGTCAACCACCGACACCCCCACTCCTCGCAAAATATCCCCCCTCTCCCCTCAATTGGATCGGGATCGTGGAGGGGGAA
scaffold23662_0066	scaffold23662_0065	7AS-11623-00001	390811-390849	TCAGATCCTGAGCCCGCCCACGCCGCCCCTACCTCCGT
scaffold23662_0067	scaffold23662_0066	7AS-11623-00001	381512-381567	TATACGCTATTTCGGGTGTGGGGGCGGGGGGGGGGGGGGGGGGGGGGGGGGGCGA
scaffold23662_0068	scaffold23662_0067	7AS-11623-00001	343502-343679	CACCCTCCCCTGCTCCACCGCCGCCGACGACCACCCACCCCCTCCCTNNNNNNNNNNCGAGCAAGACCTAGGGGTCAAGACGCCGGTGTTGGCCCTCCACTAGGCAACAAAAAATCCTAAAAGAAATACTAATGGCGCACCGCTAGGGGGTGCACCATTGCTATCCAAAAAAAAAAG
scaffold23662_0069	scaffold23662_0068	7AS-11623-00001	311076-311191	GGCGGCGGTGCTGGCGNNNNNNNNNNGGCGGCGGCGGCGGTGCTGGCGGCGGCGGCGGCTGGGTCGGGCGGCGCGCTAGGGTTTCGGAGGCGCGAGCGGGCTGGCTTCGGCTGGG
scaffold23662_0070	scaffold23662_0069	7AS-11623-00001	301795-301818	CCCCCCCCCGGGCCAGTGCTCCT
scaffold23662_0071	scaffold23662_0070	7AS-11623-00001	292710-292722	TATATATATATA
scaffold23662_0080	scaffold23662_0079	7AS-11623-00001	104912-104968	AGGGAGGAGGAGCTCACCGGAGAGGAGGAAGGAGAAAACGTGAGGGGAGGGGAGGG
scaffold23662_0088	scaffold23662_0087	7AS-12251-00000	224661-224681	AGTGCCGGCGCGGGCGAGCG
scaffold23662_0090	scaffold23662_0089	7AS-12251-00000	184960-185152	GCGGCACCGGCGCGGTGGCGGAGTCCGGGGAGGGCGCGCGGCCCGGGGCGACGGCGACTGGAGGCGTGCGGCGGTGGAGCGGCGAGGTCAGCGCCGGCGCGGGCGAGCGGCGCGGGCAAGCCGGGTGCNNNNNNNNNNGGCGAGGTCAGCGCCGGCGCGGGCGAGCGGCGCGGGCAAGCCGGGTGGGCGGCG
scaffold23662_0092	scaffold23662_0091	7AS-12251-00000	168840-169435	GCTGCTAACTGAAGCCGATCGATGCTTCCTCTGGGATGAACAGTGAGCATTGCGGGGGGGGGGGGTGGTTTGGTTGAACAGTGAGCGGTGACGTTGCCTCTGGATGAACAGGACCCCGTGGTGTGGTGGAGGGCTGGATGAACAGTAGACGATGGAGGGGTGCCCGTGGGGGGGTGGTTGAATAGGACCCCGTGGTGTGGAGGGCTGGATGAACAATAGACGGTGGAGGGGTGCCCATGGAGGGGTGGTTGAACAGGACCCCGTGGTGTGGAGGGCTGGATGAACAGGAGCCCGTGGAGGCTGGAGGAGGTCGACGGTAGCCCGTGGAGGCTGGAGGAGGTCGACGTGGAGATGAACAATATCCCGTGGAGTCCCGTTTTGCGGTACGCCAGACCCCTC…
scaffold23662_0093	scaffold23662_0092	7AS-12251-00000	147252-147328	GTTGACTAGAGGGGGCGCGCGGGGGGGGGGGGGGGTTGAATAGGCAACTATCAATTTTTAGCTCTTTTAAGCAAAT
scaffold23662_0094	scaffold23662_0093	7AS-12251-00000	130510-130543	GGGGGAGGGGGAGGGGGAGGGAGTCACCGCGCG
scaffold23662_0097	scaffold23662_0096	7AS-12251-00000	110291-110523	AATTTTTCTAAAACTAAAAGCAAAAAGAATTAAAAAAAAATAAAGCAAAAAACAAAAAAAATAATTAATGCAGAAAACAAAACAAAAAATGGAAAAAATAGCAACAATAAGTATTTTGTTGTAAGTGGAAACAAAATAAAATAAATAAAGCAACAAAGAAAACAAAAAAACTAAAAAAGTGTTTTTCAAATTTGAAACTAATGGCACTAACAGAAAGTTTGTAATTTTTCGA
scaffold23662_0098	scaffold23662_0097	7AS-12251-00000	109156-109200	GTTGACGGCGAGCCCCCCCCCCCCCCCCCCAGGAAGAGGGTTCC
scaffold23662_0099	scaffold23662_0098	7AS-12251-00000	106085-106173	TCACCTAAGATAATTGCTGAGTTGGAAGAGGAAGAAATAGGGGGGGGGGGGGGGGGGGGGGGGGTAAAAAGGTTGCGTTCTCCTAAGA
scaffold23662_0101	scaffold23662_0100	7AS-12251-00000	89468-89549	TGAGAGAGTGCTAGTCAACATTGATGCCAGAGGATGAAGATGGCGCGCGGGGGGTTAAGTTGTTAACAGGTAGGGCAGTGG
scaffold23772_0004	scaffold23772_0003	7AS-11789-00010	367025-367059	TGCCTACCCCCCCCCGTGTCAACGGCGGGTTCGA
scaffold23772_0005	scaffold23772_0004	7AS-11789-00010	366394-366515	AAATATATTCAGGCGGGGATCCCCCCCATAAGCGCTAACTTAAGGGTTGTGGTATTACGCCTGATATGATTTAACGTGCCGCCCCCCCCCCCCCCCCCCCCTTGATTTTCAAGGTTGTGAA
scaffold23772_0010	scaffold23772_0009	7AS-11789-00010	271681-271752	AAATCCCGTTCGTGCGGGGGGGGGGGGGGGGCGTACGTTCGCCGTCAAACCTTCTGTGGTCTCCTTCCTCC
scaffold23772_0013	scaffold23772_0012	7AS-11789-00010	245348-245388	CCGAGCGAGACCGTCGCCGCCGCTTGCCGTCACCGCGTCC
scaffold23772_0016	scaffold23772_0015	7AS-11789-00010	178526-178592	GGCGATCGGCGATCGGCTTTGGTGGGGGGGGGGGACTTGCCTATTCTAGCTGGGGCTCGGTGGTCG
scaffold23772_0019	scaffold23772_0018	7AS-11789-00010	93318-93346	GAAGAGGGAAGAGAAAGAGGGGGGGGGG
scaffold23772_0020	scaffold23772_0019	7AS-11789-00010	82590-82726	TGAAAACTATGCTCCCCCCCCCNCGTCTCCTAGAGTGCGGCCTCCTCCCTCCCCTCCTCTCGTTGCCACTGGTGAATTCGCCGGGCAAAGTCCTGGCAGTGCGGCGGCGGCGGCGGGATCTTTTCAGCTTCGATCT
scaffold23772_0022	scaffold23772_0021	7AS-11789-00010	26387-26403	TTTTTTTGAGCAAAAG
scaffold23772_0023	scaffold23772_0022	7AS-11789-00010	19503-19559	CAGTAAAAAACCATTTGTTTACTGAATAATAACATGTGTAANNNNNNNNNNCCCCC
scaffold23772_0028	scaffold23772_0027	7AS-11791-00001	194270-194332	GGGCCCACGAGGGTGGAGGGCGCGCCTGTGGGGGGGGGGGGGGGTAGGCGCGCCCCCTACCT
scaffold23772_0030	scaffold23772_0029	7AS-11791-00001	153749-153874	CCCCGCGGACTTTGTGCGGCAAAAGCACCCCCCCCCCCCCCCCCCCCCCCCGAGGCAGGACCCTCTGTGGGAGACTTCTTCTCCCGTTTGGAGGCTTCGGCTTCTGGATCCTCGGAAGCAGTCCT
scaffold23772_0031	scaffold23772_0030	7AS-11791-00001	147556-147630	AACATCGTGTCCCTTGTCTCCTGTTACCATCCGGCCTTGACGCACAGTTCGGGACCCCCTACCCGAGATCCGCC
scaffold23772_0033	scaffold23772_0032	7AS-11791-00001	135978-136050	CGCCCGTATTATCCCCCCCCCCCCCGGCCTTTTCCCCCCCCCCCCCCGGTATCTTCCTTCAAGGGCTCCGGG
scaffold23772_0038	scaffold23772_0037	7AS-11791-00001	84103-84323	ACTGTGCAACCACCCCTCCACGGGCACCCCTCCACCATCTACTGTTCATCCAACCCTCCACACCACGGGGTCCTGTTCAACCACACCTCCACGGGCACCCCTCCATTGTCTACTGTTCATCCAGCCCTCCACCAGACCACGGGGTCCTGTTCATCCAGAGCCAATGCCACCGCTCACTGTTCATCCAACCCCCCCCCCCCCCCCCCCGCAATGCTCACTA
scaffold23772_0040	scaffold23772_0039	7AS-11791-00001	28345-28545	TCTTTTTTGGTACATGTTGGTTTATCCCTGAAGATATGCTACTTGAGAAGTACTAGAACAAGCATATGGAATTTTGACTTGGGGGGGGNNNNNNNNNNNNNNNNNNNNNNNNNNNNNNNNNNNNNNNNNNNNNNNNNNNNNNNNNNNNNNNNNNNNNNNNNNNNNNNNNNNNNNNNNNNNNNNNNNNNGGGGGGGGGAGT
scaffold23772_0041	scaffold23772_0040	7AS-11791-00001	15596-15674	GCCGCGGTGGCGTGCTGGAGGCGGGGAGGCGGCAGGCGGGCGCGGCGGGGGGTCTATCGAAGCGGAAGTGAAATTAAG
scaffold23772_0042	scaffold23772_0041	7AS-11791-00001	14408-14691	TGCGATCACGTAGCCCCAGTGCAATCAACTATGTTTCGGTCTGTCGGAGAGGGGGTTCCCAACTACGTTTTTTCGACTCCGTCAAATGGCCCGAAACTTTTTCCACACGTTCACATCACCATTCACACTACCCACGCCAATTTTCATATTTTTCCGACACTCGATACATTTCCTAGGATTTTCCAGGCGAAAATACCCTAAAACACTGGCTGAACGTGATGCAACGTTCGTTTTGTGTCTGTTTTCATTCATTTCTTACGTGGGGGCCTATGTTGGCCGTGCC
scaffold23772_0049	scaffold23772_0048	7AS-11632-00000	400651-400703	TTTTTTAGGNNNNNNNNNNGGGGGCGTGTGGTGGTTTATTTAGGTAAGACTC
scaffold23772_0050	scaffold23772_0049	7AS-11632-00000	389898-389960	GGAGGGTCGCTGGAGGGAGGAGGAGGGAGGAGGGCCGCCAGAGAGGAGGAGGAGGAGGAGGA
scaffold23772_0051	scaffold23772_0050	7AS-11632-00000	384381-384400	CGCAAAAAAAAAAAAAAAA
scaffold24556_0002	scaffold24556_0001	7AL-11982-00000	88736-88856	CTTGTGAGTAGCATGTTGCCGCCTAACATCTCCTGCAAACGAGATTTGGCTTGTCCTCGCCTTGCATCATGGCATGTGTTGTTGGGGGGGGGGGGGGGGGGTGCTATAATCCAACTGCCT
scaffold24556_0003	scaffold24556_0002	7AL-11982-00000	58166-58263	AAATAGTGCGAAAAAACACCCAAAAAGGGCTGGGGGGGGGGGGGGGGGGGGGGGGTCGAACAGGCGCCATTTCGTTCAACGCGCATTCGGTTGACCA
scaffold24556_0015	scaffold24556_0014	7AL-12214-00000	627718-627880	TCTCTCTCTCTCTCTCTCTCTCTCTCTCTCTCTCTCTCTCTCTCTCTCTCTCTCTCTCTCTCTCTTCAATTGATTGGTTACAGAGTTTTTTTTCATGCAAGTCATGCAGGGAGTTTTTTTGGAGGTAGAAGATAGTAAGATGTACGCACGTTAATCTTAGAT
scaffold24556_0016	scaffold24556_0015	7AL-12214-00000	626095-626178	AGAGTGACCCACAGGAAAACCTTGTTGTCGAGGGGGGGGGGGGGGGGGGGGGCGACGAGCTCAAAAGTTATGTGGCTCAAGGG
scaffold24556_0017	scaffold24556_0016	7AL-12214-00000	608778-608807	CAAATAGCAAGTGGTTCACCGGGGGGGGG
scaffold24556_0019	scaffold24556_0018	7AL-12214-00000	565295-565377	CGTGCTCCAGTGTGAGTTCTAAGTAGTCTACCCCCCCCCCCCCCCCCTCCCCCCCCCCCCCCCGACTATGGGTTCACGACTG
scaffold24556_0020	scaffold24556_0019	7AL-12214-00000	551823-551888	GTGGGGGGGGGGGGGGGGGGCGGGGGGGGGGGGGGGGGGGGGGGGCATTGGTCCCCCTGGCCTTC
scaffold24556_0021	scaffold24556_0020	7AL-12214-00000	547780-547843	AGCAGCGGTGGTGGCGGCGGCTTGGTCAAAGCGGCGGCGGCACGATTTTGGGAGGGAAGCAGC
scaffold24556_0022	scaffold24556_0021	7AL-12214-00000	538229-538306	TGGGCTCTGGGGCACGGGCGACTGCGACGGGCGACGGCGTGGGCGGCGGACAGCGTCGGCGTGGGCTCGGGGGCACG
scaffold24556_0023	scaffold24556_0022	7AL-12214-00000	535876-536019	CCTCTCATATATATATATATATATATATATATATATATATATATATATATATATATATATATATATATATATATATATATATATATATATATATATATATATATATATATATATATATATATATATATATATATATATGGTGG
scaffold24556_0029	scaffold24556_0028	7AL-12214-00000	468931-469023	GATTTGTGCTTTGTGGGGGGGGGGGGGGGGGGGGGGGGGGGGGCATTGGTCCCCCTAGCCCTCATAGCTCCCCCTACGAGTGAATTGGTTTG
scaffold24556_0034	scaffold24556_0033	7AL-12214-00000	331504-331521	CCTTCCCAACCCCCTCT
scaffold24556_0041	scaffold24556_0040	7AL-12214-00000	248834-249262	GAAAAGGGCTATAGATAGAATTGACACTAATGGCGCACCAGGGAAGTAGTGCGCCACTACAATATACTAATGGCGCACCAGTTGTTGATGCGCCATTAGTGTGGAAGACACTAATGATGCACCAGAAAATAGGTGCGCCACTAGTGATATTTTTTTTCATTTTTACATACATACTAATGGCGCATCCTACCGAAGTGCGCCATTACTAATTCTAACTAGTAATGGTGCACCAGACAGGGAGTGCGCCAGTACTGAATTTTTTTATTCTTTTTTTTTGCAAAACTACTAATGGCACACCGCCTCACAGTGCGCCATTAGTAGTTTAAACTACTAATGGCGCACCCTGTAAAAGTGCGCCATTAGTATATATATATATATATATATATATATATATATATA…
scaffold24721_0008	scaffold24721_0007	7AL-11654-00001	684126-684435	GTGCCTTCTATATATACAACACTTACGAAAATTTCATTCTCCCTCTGTTTCTTCCTCTGTTTCCCCATTGAAGCACCGCCCGCGCGCCCCGATCAATCGACGCCGTCGCCGTCGCCGCCCCCGTCCCCGTCGCCGCCCCCGTCCCCGTCGCCGCCCCCGTCCCCGTCGCCGTCCTCGTCTCCGTCGCCGCCCCGGGCCCGTCCCCGTCACGTCGTCCCCGCGTCGCCGCCCCCGCGTCACGCCCTGGCCCGTCGCCATCGCCCCGCTGTGAGCTCTCCCCCTCTAACCCCTCTCCCTCGCCCCCGGCGG
scaffold24721_0009	scaffold24721_0008	7AL-11654-00001	656354-656500	AACAGAGGGGGAGAGGGGGAGAGGAGGAGGGGGAGCTCACGGGGGCGGTGGTGTGGACGGGGCGACGAGGTCTGGGTGTTGGTGGTGCGACGAGGTCCTGGTGGTGGTGGTGCTCCGGCGACGGTGGTGTGGACGGGGCGGCGTAC
scaffold24721_0012	scaffold24721_0011	7AL-11654-00001	627284-627364	TGGCTGGGGTTTTTGTTTTTTTTGAAGGGGGGGGGGGGNNNNNNNNNNGGGGGGGGGTTGGGGGTTTTGCGGGGTTAATT
scaffold24721_0013	scaffold24721_0012	7AL-11654-00001	604296-604315	GAAAGTCTAGCCATCCAAA
scaffold24721_0018	scaffold24721_0017	7AL-11654-00001	572894-572987	GTACGTATACCTGGGAGGGGCCCCCGACTTTCGGGGGCCCGGGGCGGCCGCCCCGTTCGCCCCCCCCCTAGGACCGGCCCTGTATATAATTAA
scaffold24721_0020	scaffold24721_0019	7AL-11654-00001	461693-461808	GCGCCCGCGTCTCCGTCGACCAGAAGAGATAGTACCACTCCCTCAGCTCCTTCGCGGAGAGCTCGGGGGGGGGGGGGGGGGGGGGAAGTGGCCCGCTCCTTCCGCAGCGCCTCAA
scaffold24721_0025	scaffold24721_0024	7AL-11654-00001	198068-198135	CGCGGCGAGGGGGGNNNNNNNNNNGGAGGAGGTCGACCGGACTCCAGCGGCGGACTGAGGGCAGGCA
scaffold24721_0031	scaffold24721_0030	7AL-11654-00001	26955-26975	CGCGGCCCAGCTCGTCGCCG
scaffold24721_0038	scaffold24721_0037	7AL-00350-00001	521543-522923	GCTGGTAAATGGTTTCAATGCAGCCTTCCTTACCTTAGTTGTCCTTTTTATGCAATCTTCTGTACCAAGTTGCTGATTATGCCCTTTTATTTTGCATCTGTATTCAGTAGCAAAAAGATAGTTTCAAGGATTCATAAAGATAGTTTATAGGTTAAATTATGTTTGAGGAGTACTTTGTTTTTTTCTCTGCCTTTACTACGTACTCTGTTTTATGTGGCAACGGAAGCAAATTTCATACAATGACCCTACATTTGCAGCACGTTATGATGCTAACCAGAGCTCATCTCCATTTGCCTCCTCTGCAGGATCAATGCTCGGTGGCCAAAATTGCCCCTCAGTATGATTTCCACGGTCATGTCTGGATCCATGGTGCGCATCAATAAGATCATCCTTTGATGA…
scaffold24721_0045	scaffold24721_0044	7AL-00350-00001	490784-490834	GGCGGGGGGGTGGGGGAGGAAACGGACATGAAGCTGATTTGTTGGTTTGT
scaffold24721_0046	scaffold24721_0045	7AL-00350-00001	487403-487498	TTCGTCACGGCCGGGCTTTGAAAAGCTCGACCTCCAAAGCCCAAAATCAGCCCAGCCCCCCCCCCCCCCCCCCCCCCACCCACATGAACAATGCA
scaffold24721_0047	scaffold24721_0046	7AL-00350-00001	477866-477994	AATCCTACACCTACATAAGGTCTACCAAGACTAACGTAACTTTCCTAACTAACTAACTTTGCGCCCCCCCCCCCCCCCCCCCCCCCCCCCCCCCCCGATTTTCAGGAGGGTGGGACGCTTCATCCTCC
scaffold24721_0048	scaffold24721_0047	7AL-00350-00001	470062-470212	AGGAAGGTCAAATATCTATTCGGTGTTGTCAAATAAGAATTTTTGTCTCGGGCAACCCCCCCCCCNNNNNNNNNNCCACCCACCCACCCACCAACCATCACCACCAAATCACCGCTGCCTCCACCCTCTCGACACTACCGAACGCCGCCG
scaffold24721_0049	scaffold24721_0048	7AL-00350-00001	417096-417193	GCCCTCGACCGCCGCCTCCCGATCCCGAGCCCGCCCTCGCCACCCCTCCGTCGCTGAGCACATCCCCGCCAACGTCTCTCCCTCTGTAAGCCCCCCA
scaffold24721_0053	scaffold24721_0052	7AL-00350-00001	382747-382867	TGGACTGCAGCTAAGCCCCCGAGTGGGAGGATTGCTCACCACTCGGTAGGATTTTTACAAACTTAGGTGAGTACTGGACTGCAACTAAGCCCCCGAATGGGAGGATTGCTCACCACTCGG
scaffold24721_0055	scaffold24721_0054	7AL-00350-00001	319862-319866	ACAA
scaffold24721_0056	scaffold24721_0055	7AL-00350-00001	288906-289270	AACGGACCTCCTACGGTCGAAACGGGGGTCCTGTTGATCGGGAGGGGTGTGGCGTACCACAAAACGGACGAAACAGACCTCCTACGGTCGAAATGGGGGTCCTGTTCATCGGGGGGGTGTGTCGTACCGCAAAACGGGACTCCACGGGATACTATTCATCTCCACCGTCGACCTCCTCCAGCCTCCACGGGCTACCGTCGACCTCTTCCAGCCTCCATGGGCTCCTGTTCATCCAGCCTCCACCGCGCACTACTCCACCGGCCACTATTCAACCACCCCTCCACGGGCACCCCTCCACCGTCTACTGTTCATCCAGCCCTCCACCACACCGTTCATTGTTCATCCAACCCCCCCCCCCCCCCGC
scaffold24721_0057	scaffold24721_0056	7AL-00350-00001	268923-269088	TCAGAGGAATAACCTCCGGTGGATGCTTAGTCCAGAAGCTCGCTTCCGACCACTTCAAGAGGAACTAGCTGGATGGTTCAGCAGGGAAGTCCTCCATCCTAAAGGAGAACACTATTACGAGGACGTAGAACTTTATATGCATTAAATCATGTATGGAAACTTGTT
scaffold24721_0061	scaffold24721_0060	7AL-00350-00001	226836-226900	CGCCGCCGGCCGGACCACGCCGTGCCCCGCCACCGCACCAACGCCCGCCACCCGGAGCCGCCTC
scaffold24721_0065	scaffold24721_0064	7AL-00350-00001	162068-162133	ATGGCCCATTAACTTTCGGGGGGGGGGGGGGGGGGGGGGGGTTCCGGTAACCCCCGGTACTCCGA
scaffold24721_0066	scaffold24721_0065	7AL-00350-00001	160831-161014	TATTTTTCACGGTGATTACGGTCCCTTTTTGCGTCGGAAATAAGACAAAACTTATGGAACGTAAAATTATGATGCATTGATGGTAAAATAGAGGGGGGGGGGGTGAAGAATAACTATTCCTCACCCAGTGTGACGAATAGCGCGACCATATATATATATATATATATATATATATATATATAT
scaffold24721_0070	scaffold24721_0069	7AL-00350-00001	72606-72672	GCGCTCGACCCCGCCACGCTCGCCCCGACCCCGCCGCCCCAGACCCAGGCGCGCTCGCCCCCGACC
scaffold24721_0071	scaffold24721_0070	7AL-00350-00001	6345-6385	CATAAAGCCCATTACTTCTCCCGGGGGGGGGGGGGTTCCG
scaffold24894_0021	scaffold24894_0020	7AS-11846-00000	242190-242266	CATATATATATATATATATATATATATATATATATATATATATATATATATATATATATATATATATATAAATAGA
scaffold24894_0022	scaffold24894_0021	7AS-11846-00000	240425-240525	ATCTCTGCAAGCTCTAGACCGTCGAGGGAGGGGGAAAGCCACCCCCCCCCCCCCCCCCCCAATTTGGCCCCCAGCACCCCACAAGAGATCTAAGGCCTGG
scaffold24894_0024	scaffold24894_0023	7AS-11846-00000	196824-196902	CGGCCCAATAGGGCAATTTTCAAACTCTACCCCCCCCCGCCCGCGTGTATCGCCATTTCAGTTTAATAAAACAAAAGA
scaffold25418_0002	scaffold25418_0001	7AS-11822-00000	339110-339236	CAGCCCCAGGTGGGCTGGTCCACCCCCCCCCCCCCCCCCCCACCAAGGCCCAAGGCACAAGGAAGAGGGGAAGGGGGCAAACCCTAGGGCAGATGGGCCCTAAGGCCCACCCTGGTACGCCTCCCC
scaffold25418_0003	scaffold25418_0002	7AS-11822-00000	326633-326714	CCCCCTCCGTGAATCCTATTCCAACTAGGAAAGGGGGGGAGTCCTACTCCCGGAGGGAGTAGGACTCCTCCTGGCGCGCCC
scaffold25418_0009	scaffold25418_0008	7AS-11822-00000	276256-276344	TACTTCACTATGACCAGCCTAAGCCGCGGGGGTGTGGGGGGTTGTACATTTTTTCAGGCCACCAGACCCCCNNNNNNNNNNCCTCTCG
scaffold25418_0011	scaffold25418_0010	7AS-11822-00000	188796-188831	TCTCCCGGGGGGGGGGGGGGTTCCGGTAACCCTTC
scaffold25418_0015	scaffold25418_0014	7AS-11822-00000	90758-90796	GGTGGCGGACGCCCTTGCTTTTACAAATCCCCCCCCCC
scaffold25418_0016	scaffold25418_0015	7AS-11822-00000	87990-88034	CGTCCCCGTTGTCACCGCCGCACCGTCCCGGCCCGTCCCGCGTC
scaffold25418_0019	scaffold25418_0018	7AS-11822-00000	32824-32872	GCGGGAGGGTTGCGCGGCACCGCCGGGGGGGGGGGGGGGGGCACCAAC
scaffold25418_0025	scaffold25418_0024	7AS-12232-00002	88621-89104	TTGAAANNNNNNNNNNGGGGGGTAGAGTTTGAAAATTGCCCTATAGTGCCGGTTTGTGTCACAAACCGGTACTATAGGTCAGACCCCTTTAGTACCAGTTTGTGGCACAAACCGGTACTAAAGGTTAGCCCTTTAGTACCGGTTCGTGCCATGAACCGGTACTAAAGGTGATCGTGGGGCCCCAGCCTGACGCCAGCCTGCCATCACCCCTTTAATTAGTGCCGGTTCGAACGACTATGCATTAATGCCGGTTCGTGTTGAACCTTTAGTACCGGTTCGTGGCACGAACCGGTACTAAAGGTTCAACACGAACCGGCATTAATGCATAGTCGTTCGAACCGGCACTAATGGTACCATTAGTCCCGGCTCAAATTCAACCCGGCACTAATGTGCTTCACG…
scaffold25418_0026	scaffold25418_0025	7AS-12232-00002	85960-85981	TCCCCCTTCACCCCCCCCCCC
scaffold25418_0027	scaffold25418_0026	7AS-12232-00002	84587-84632	GTGTGTGTGTGGGGGGGGGGGGGTACAATATTTCAACTTGCAAGC
scaffold25418_0028	scaffold25418_0027	7AS-12232-00002	69377-69468	GTGGCACCAACCGGGACCAATAGGCATCCACGCGTCAGCACTTCTGTGGCTGAGGTTTTTGTTTTTTTCTTGAAAGGGGGGGGGGGGGTTG
scaffold25418_0029	scaffold25418_0028	7AS-12232-00002	50255-50800	CCCGCTCTCTCTCTCTCTCTCTCTCTCTCTCTCTCTCTCTCTCTCTCTCTCTCTCTCTCTCTCTCTCTCTCTCTCTCGCGCGCCGCTCCCACGGGCGGCTCGGGAGAGGAAACTCTAGCCACCGCCGGGAGCCCACCCACCACACCTGCTCCCCTCGCCGCCGCCGGTGTGCGCAGCCGGGCAAAGCCCGTGCAGCATCGGCGGCGGCGGGGCTGTTGGTCCCTTTTGCTCAGGCTCGAGCGGCGCGGGCGGCTCGATCTGGCGGGGACGGGAGCTCGGCACGGCGAGGTGCGCGAGTGGGGCGAGCTTGCGAGGTTCCGACGCCATTGGCGGGCGCGGGGCTGCGCGGATCTGGCGCCGTCGCCGGTGGACGAGGCGGATAAGAGCCGTGGTGCTATG…
scaffold25418_0030	scaffold25418_0029	7AS-12232-00002	43768-43808	AATTGCATTAATGAGAGAGATCCGTTGATTTGGCTAAGGT
scaffold25418_0031	scaffold25418_0030	7AS-12232-00002	26291-26404	GGGCACGCGGCGTCGAGGTTGGGGACGGGGTCGGGGCGGCGGGTGCACGTCGGAGGGCGGCGATGTAGGGGGGGGGGGTTGTCGAGGTCGGGGTCGGGGGCGGCGTCGAGGTC
scaffold26376_0004	scaffold26376_0003	7AS-12178-00000	273179-273289	CAACTAACAGGAGGCCACGAGGTAGGGGGGCGCGCCTACCCCCCCCCCCCCCCCCCCCAGGCGGGCCCTCCATCCTCGTGGGCCCCATGTTGCTCCACCGACGTACTTCT
scaffold26376_0005	scaffold26376_0004	7AS-12178-00000	230899-230980	CTGCGGCGGCCGGCGGGAGCGAAGGCGGGCGACGCTCGGGGGGGGGGGGCGCCTTTGAGCGAGGCGGTGATGAGCTAGGCC
scaffold26376_0006	scaffold26376_0005	7AS-12178-00000	179731-179747	TCCCCGTCGTCGTCAT
scaffold26376_0007	scaffold26376_0006	7AS-12178-00000	158135-158223	GGTCAATGCCCCGTTTGAGGTTACAGCCGCCGTGGCACTGCAGGAGCAGTTTTCCCCCTTCGAGGATGTGTCCCCCCCCCCCCGCTGA
scaffold26376_0008	scaffold26376_0007	7AS-12178-00000	151319-151432	CGTTGCGGGGGGGGGGGGGGGGGTGGATGAACAGTGAGCGGTGGCGTTTCCTCTGGATGAACAGGACCCCGTGGTGTGGTGGAGGGCTGGATGAATAGTAGACGTTGGAGGGG
scaffold26376_0010	scaffold26376_0009	7AS-12178-00000	105257-105538	TGCTAACAGCCACTACTGAGATGGTCAATGCCCCGTTTGAGGTTACAGCCGCCGTGGCACTGCAGGAGCAGTTTTCCCCCTTCAAGGATGTGTCCCCCCCCCCCCCCCGCTGAGCTGCCCAAGGTGATTTCCTTCTTTGCCGATCTCGATTGGGGTTTTTCATCTAAGTATGTGGTGATGTTTTTAGAAAAGTAAGTATGTGGTGAGTAATAATCCAAAATTTTATTAGCTTCGATGCCATGCTACACATAGTGGTTTAAATAGCTTGTGTTTCTTATACT
scaffold26376_0012	scaffold26376_0011	7AS-11319-00001	971648-971812	CGGCGGTGGCGGCGTCCGGCGGCGGCGGCGCGGCGGGNNNNNNNNNNGGCGGGGCGGCGGCGGCGGCGACGGGCGGCACTGGGGGCGGCTAGGGTTTGGCTGGGGCTGGGCCTCTTCCCCCCCCCCCGGCTTATATATCCTAACGGGCCGGGAGTCCTAGTCGG
scaffold26376_0013	scaffold26376_0012	7AS-11319-00001	946195-946325	TTCTAAAGAAAACCACCGGCGACGGCGGCTACCTCGGGCAGCGGGTCCGGCGAGGCGGCGGGGCGGCTCCGGCGAGCGAGCGGGGCGGCGACAGCGTGGCGAGGCGGCGGGGCGGCNNNNNNNNNNGGCG
scaffold26376_0015	scaffold26376_0014	7AS-11319-00001	877427-877529	GAGCCGCCAGCCACCACCAGCAGAACAGCCCCCCCCCCCCCCCCCCCCCGCCGCCCGCGGCCGGCGGTGCACCGCTCCGTCTGCCCCGAAACCACTCCACAC
scaffold26376_0020	scaffold26376_0019	7AS-11319-00001	420918-421024	CGTTTTGACCTCGGGGGGGGGGGGGGTTCTTCTATCCCTCGGTGTTCGGTGAGTGAGCCTCCTCGTCATCATCCTCACTGGGCGACCCCTTCTCCTTATGTCCGAT
scaffold26376_0021	scaffold26376_0020	7AS-11319-00001	412325-412333	ACCCCCCC
scaffold26376_0023	scaffold26376_0022	7AS-11319-00001	321211-321593	TGTTTGTGTGTGTGTGTGAGAGAGAGATGGAGTCTTAGTGTGTGTGGGGGGGGGAGGGTGCATGTGTGTGTGTGTGCGTGTGTGTGTGTGTGTGTCGCAGAGTTCTTTGTGGCGGATGTAATTTAAGTGTGCATGGCTTCATCATAGAGAGGTGATGTGTATGGCAGAGGCCACCAACGATGGGGTGCGAGAGAGAAAATGCCCGTAGAGAGGGAAGAGAAGGTGTGTGCGTGTGAGAGGAGTCGACATCGAGAGAACGTGTTTGTTCGAGAGACACCGAGGAAGACTACTATATATCAATGGTGCATGTAGGCGGGAATTAAACAAAGGGATGGTCTTATTGGTTTCGGGGATATAGGGGAAGAGTGAGAGGCGGGGGGGG
scaffold26376_0025	scaffold26376_0024	7AS-11319-00001	298647-299099	TCCCCTCGCCCCCGCACGCCGACGCCGGCGCCCGGAGCCCCCCCCGCCAGACTGCTTCACCCTCGCCCGCCGGACTGCCCTCCCTACGCACGCTCGTCCCCGTCGCCTCCCCAACCTTCCCCGAGCCCGCTGCTTTGACCCTACAAAGCCCGGTGAGGCCACGGCCTCCGCCCTCCTCCTTCCCCTGTCGCTGCGCCCCTCCTCTCTCTCCGTTCGCCGGCCGCGCAGCTCGGCTGCGCCCGCGTGCCGGAGCTCACGCTCCGTGCCGCTCGCCGCCCCATGCCGTGGCCTCGTGCTTGCTGCGCACCGCAGCGCTGCTGCCGCTGCCCACCGCGACCTTGCCCAGCGCCGCCCCCGCTTCTGCTCTGCTGCCGCTGCCCACCGCTCGCCGGGCCTCGC…
scaffold26376_0027	scaffold26376_0026	7AS-11319-00001	229540-229591	CGCCAATGCCCCGCCACCGCCGGTGACCATCGCCCCCATCCTGAACCCTAA
scaffold26376_0028	scaffold26376_0027	7AS-11319-00001	226756-226772	TTAGGGCATGCACCTC
scaffold26376_0031	scaffold26376_0030	7AS-11319-00006	24624-24731	GGGCCCACAAGGTAGGGGGGCGCGCCCTAGGCGGGGGGGGGGGGGGGGGGGGAGGCACCCTCGTGAGAAGGGTGTGGGCCCCCTGGTCTTCATCTTTGGCGAGGATT
scaffold26376_0032	scaffold26376_0031	7AS-11319-00006	16291-16424	AGTTGGCGTCGGAGGGTTTCCAGGGGGCCCACGAGGTAGGGGGGCGCGCCCTAGGGGGGGGGGGGGGGCAGATGGTTCAACCCTTAAGTTAGCGCTTATGGGGGGGGGGGGGGGGGCGCCCCCCACCCTCGTG
scaffold26376_0036	scaffold26376_0035	7AS-11319-00001	196088-196094	GGGGGG
scaffold26376_0037	scaffold26376_0036	7AS-11319-00001	186725-186809	CTAGCCCTCATCACACTCCAATGCCCCCCCCCCCCCCGCCCCCCCCCCCCAAGGCCCAAGGACAGCACGTCAGACTTTTGATCG
scaffold26376_0038	scaffold26376_0037	7AS-11319-00001	174765-174897	GCGGAGGGCGGCGTCGGCGGGGCGGCGGAGCCGCGGCGGCCGGTGACGAGCTCGGGCAGCGCGCGGATGCGGCGGCGCCGGCGAGGGTGCGTGGTGGCGGCGGTGAGGGCGCGCGGTGGCGGCAGGAGCAGC
scaffold26376_0039	scaffold26376_0038	7AS-11319-00001	128189-128243	GGGAGGCCACGAGGTAGGGGGCGCGCCTACCCCCCCCCCCCCCCCCCCCCCAGG
scaffold26376_0042	scaffold26376_0041	7AS-11319-00001	115182-115338	CGTGGCCAGAGTCGTCGGCGGGCGGTGGCCACGGAAGCCGGTGAGGAGGAAAGCGCGGCGGCGCGGCGACGCTCGGGCGGCGCAGCGAGCCGGGAAGGCGCGGGGGCGACGTGGGCCTCGGGGGCCCGCCCTGGGCTCGGCGGGCCGGCGGTGGAG
scaffold26376_0043	scaffold26376_0042	7AS-11319-00001	108577-108753	CCGGATGTGTCCGACTTGCCCCGCCGCCGCCACGTGTCGCCGCCCCGTTGGCGCGTCCACCGTCCCCGCCGCCAGGCCCGCCGGGGCCCGAGGCCGGCCCCTGCGGCCCGTCTCCGCGCCGCCACTCCCCGCGGGAGGCTCCGCGCCCCACGCCGCCCCGAGGCGCGCGCGCCGCC
scaffold26376_0044	scaffold26376_0043	7AS-11319-00001	99015-99192	TGCCGTCCCCGCCGCCAGGCCCGCCGGGGCCCGAGGCCGGCCCCCGCGGCCCATCTCCGTGCTGCCACTCCCCGCGGGAGGCTTCGCGCCCCGCGCCGCCCCGAGGCACGCGCGCCGCCGCACGATGCTCACCGGCCGCCTTCTCTTCCCAGGTCGTCGCCGCCGCACTTTAGCCGA
scaffold26376_0045	scaffold26376_0044	7AS-11319-00001	82960-83037	GCGAGGCGCCGCGGTGGCGCGGCCGGGGTCGTCGGTGGGCGTTGACCGCGGTAGCCGGCGAGGAGGAAGGCGCGGCG
scaffold26376_0046	scaffold26376_0045	7AS-11319-00001	41632-41725	GCGAGATCTATGGCGAGGCGAGGGTGGAGGTAGTGGCGGGGGCGGGGGCGAGGGTGGAGGTGGTGGCAGGGGCGAAGGGGATCGCAAGAGCGG
scaffold26376_0051	scaffold26376_0050	7AS-11598-00002	1343554-1343710	CGGCGCACGGTGGCGAGCGGCGGGGACGAGGCGTGGGCGNNNNNNNNNNCGGGGACGAGGCGTGGGCGCGGTCAGGCGGCGGCGCGGGCGAGCTGGGCCGAGAGGGCCCATGACAGGCCGTGGCGGCGGGGGCGGCACGGGGACGCGTGACAGCTC
scaffold26376_0052	scaffold26376_0051	7AS-11598-00002	1330283-1330307	CCCCTCGCCGGAGCCCGCACCGGC
scaffold26376_0060	scaffold26376_0059	7AS-11598-00002	1130951-1131001	GCGCACGCCGCCGCACCTCCTCCTCGCCGGCCGCCGCGCCTCCCCGCCGC
scaffold26376_0068	scaffold26376_0067	7AS-11598-00002	950263-950355	CCGCGTTCGCCGCCGCCTGCCTCCTTCGCCCCGACGCCCGCTGGCGTCGCGCGCATCGCCGCCGCGAGGTCCGCCACCGCGAACCGCCCCGC
scaffold26376_0070	scaffold26376_0069	7AS-11598-00001	10441-10560	GACCACATCACCGCCGCCNNNNNNNNNNCGTCGAAGCCCGCCGCCGCCGCACCATTTCCGGCCGGGGCAAGCTCCGCCCCGGGCCACCTCGTCGCCGGCCGCCGCCCCTCGCCGCCTCC
scaffold26376_0081	scaffold26376_0080	7AS-11598-00002	654821-654936	CCGTGCTACTCCACCGGCTACTGTTCAACCACCCCTCCACCGTCTACTGTTCATCCAGCCCTCCACACCACGGGGTCATGTTCAACCACCCCTCCACGGGCACCCCTCCACCGTC
scaffold26376_0085	scaffold26376_0084	7AS-11598-00002	589508-589647	GGTGGGGGTGCCATAGAGGAGGGTCTGAGATTTCGCGGCTCGGGAGAAGGGAGCTTCCAGGGAGAAGGTGATTTGGTGCCCACGAGGTATGAATGGGGGGGGGGGGGGGGGTGGGAGGGGAGTGGAACCATGTTTTACG
scaffold26376_0088	scaffold26376_0087	7AS-11598-00002	501049-501310	TTGTATATAATTTATGCAACTAAAATTATCAAAGTATTTTCTGTTCAAAACATTATAAGCAAAAATAAAATAAAATAAATAAGTAGAAACAAAATAAAATAAATTAGTAGAAACAAAATAAAATAAAATAAACTTTAATAAAATAGATAAGTAGAAACAAAAAATAAAATAAAACAAATAAGTAGAAACAAAATAAAATAAAATAAAATAGACTTTAATAAAATAAATAAGTAGAAACAAAATAAAATTTAATAAAGAAAA
scaffold26376_0094	scaffold26376_0093	7AS-11598-00002	438133-438179	CCGGGGGGGGGGGGGGGGGTTAAAATAAAGATGACCATCGAGCTCC
scaffold26376_0097	scaffold26376_0096	7AS-11598-00002	258185-258213	GGAGGAGGGGGGGGAAGGAGGGAGGAGG
scaffold26376_0098	scaffold26376_0097	7AS-11598-00002	244232-244254	CGGGGGGGGGGGGGGGGAAGGT
scaffold26376_0103	scaffold26376_0102	7AS-11598-00002	142787-142932	ATCGGAATGCTCAAGGGGGGGGGGGTTGCTTGTCTGGAAGCTCTGCTGAAACGGAAGAAGGGTCGTCGGAGACGTAGTCGATCGCAGGGGCAACATCGGTCTCGGGGTCTACCGGAGAGAAGAGGGGGGGGGGGAGAAACAGTAA
scaffold26376_0106	scaffold26376_0105	7AS-11598-00002	114401-114671	CAAGTGTGTGTGTGTGTGTGTGTGTGTGTGTGTGTGTGTGTGTGTGTGTGTGTGTGTGTAGTGCAGAATGAATTAAAAAATCTAGGAAATAGTAACTTTTGTTTGAATTCAAATAATTTTATATTAAAAAAAGTGCAGAATGAATATACATAAATTCTTTTGGAAAATCAACAATTTTTTTACTTCAATTCAATTATTTTTAACTTTTTAAAAATAGATAAAATAAAATATAGGTCAAAATGAATGTACGTAAATTTTTGGACAAATCAA
scaffold26376_0114	scaffold26376_0113	7AS-11617-00001	294791-294834	CGTATTCGAATCAACCCCCCCCCCCCACTTTCAGGTACAAATT
scaffold26376_0123	scaffold26376_0122	7AS-11617-00001	23816-23895	GCCGCTCCCCCCTCCCCCCCCCCCCCCGCTCCCCCCTCCCCCCCCCCCGCGCGCAATCCTTTCCCGACGTCTCTGCTAT
scaffold26376_0124	scaffold26376_0123	7AS-11617-00001	20327-20418	CGCTTCCCCCCCCCCCCCCCCCCCCGCACGCAATCCTTTCCCGACGTCTCTGCTATCTCTACTCTCTTCTCTACTGTTATATTTATTTTAT
scaffold26376_0133	scaffold26376_0132	7AS-11810-00001	1854383-1859198	TTAACCTGAAAATAAAATACTAAATACTACTGGATAAACAAAGGTCCTAGAGACCAGGAGCAAAAAGAATCGGTCGAAAATAATATTCCTAACTCAAAATATCTCAAATCTAGTGATTTGAGAAAATTCATACAAACACAAATTTAAACTGCTCAAATACGAAATACAATTGAACTAACAGAAACTTCATAAAATTTGTGATCCAAGGCAGTTGGAATCACTCAAAAATACCTCGTAGATAATTAACTATGGATTTTACAAGATTGAAACTATTCTGAAAAAAAACAGAACGAAAAAAAAAAAGTAGGTCGGGATTTACTGTAGCAGTTCCGATGATGGGGTTCTGGTGGAGCTCCGGTGACGTCCTCCGGTGGCCCTCTGGCGTCGGGGAAGGGACGG…
scaffold26376_0139	scaffold26376_0138	7AS-11810-00001	1679820-1679850	GAGGATTCATTCCACCCCNNNNNNNNNNCC
scaffold26376_0140	scaffold26376_0139	7AS-11810-00001	1645980-1646005	ATATATATATATATATATATATATA
scaffold26376_0145	scaffold26376_0144	7AS-11810-00001	1535905-1535969	CTGCCGGTTTTGACACCGACACNNNNNNNNNNGGGGGGGGGTCACACATCTCCAAAGGAATCTT
scaffold26376_0151	scaffold26376_0150	7AS-11810-00001	1404691-1404783	TGGTTGCCTAGGGGCAACGGACATCACTTAGGTTGGACCAACACTTAGAGAAGCACTGGCCGGGGGGGGGGGGGGGTTAAAACGGGGGGGGG
scaffold26376_0153	scaffold26376_0152	7AS-11810-00001	1325116-1325173	CTGGGGGGGGGGGGTCTCACCATGGGCCATGGCCCAGGTCGGAGGTGAGGTGAGGCC
scaffold26376_0166	scaffold26376_0165	7AS-11810-00001	1157481-1157599	TCATCCACCCCCACCGGGAACTGTTCATCTACCCCCCCCCNNNNNNNNNNGGAACTGTTCATCTACCCCCCCCCCGCAACACTCACTGTTCATCCAGAGGCAGCATTGATCGGCTTCA
scaffold26376_0171	scaffold26376_0170	7AS-11810-00001	1069477-1069919	TAGCTAACCCCCCCCCCCCCGCCGCCGCCTCTCACTCTTCCCCTATATCCCCGAAACCAATAAGACCATCCCTTTGTTTAATTCCCGCCTACATGCACCATCGATATATAGTAGTCTTCCTCGGTGTCTCTCGAACAAACATGTTCTCTCGATGTCGACTCCTCTCACGCGCACACACCTTCTCTTCCCTCTCTACGGGCATTTTCTCTCTCGCACCCCATCGTTGGTGGCCTCTGCCATACACATCACCTCTCTATGATGAAGCCATGCACACTTAAATTACATCCGCCACAGAGGACCCCGCGACACACACACACACACACGCATCCCCCCCACACACTAAGACTCCATCTCTCTCTCTCTCTCTCTCTCTCTCTCTCACACACACACACACACACA…
scaffold26376_0177	scaffold26376_0176	7AS-11810-00001	897348-897376	CACTCAGAGAAGCACTGGCCGAGGGGGG
scaffold26376_0178	scaffold26376_0177	7AS-11810-00001	893804-893903	GTCCCGGGGCCGGCCTGCCCGAGCCGCGCAGGGGCCCGAGCGCCTGNNNNNNNNNNTCCACTGCCGTGGCCGACCACGACCACCGCCACCGCGCCAACG
scaffold26376_0180	scaffold26376_0179	7AS-11810-00001	873980-873995	ATCTTTAGCCCTGGG
scaffold26376_0186	scaffold26376_0185	7AS-11810-00001	790050-790145	GCCTACTCCCGTATTCGAGGAGTTTCGGTCTAGTCTCTGTGTCTTCGGCGACGCTTCGACTGCNNNNNNNNNNGGGGGGGGCTGTTGAGTATATA
scaffold26376_0191	scaffold26376_0190	7AS-11810-00001	699475-699515	CGAACCGGGCCGGCTCCCGTGTGCAGCGGTGCCTCGCCGT
scaffold26376_0194	scaffold26376_0193	7AS-11810-00001	625110-625117	CCCCCCC
scaffold26376_0197	scaffold26376_0196	7AS-11810-00001	538067-538137	GAGTACGTCGGTGGAGCAACAGGGGGCCCACGAGGGTGGGGGGGGGGGGGGGTAGGCGCGCCCCCTACCT
scaffold26376_0204	scaffold26376_0203	7AS-11810-00001	440713-440772	CTCCTCGCGAGTCCCCCCCCCCCCCCCCCCCGAAGAGAAGGCAGTTCGTCCCTGCTCCC
scaffold26376_0205	scaffold26376_0204	7AS-11810-00001	425608-425656	TACTCCCTCTGATACCCACAGACCCTCCCCCGCGGGTCATTTCTATCA
scaffold26376_0206	scaffold26376_0205	7AS-11810-00001	419593-419596	CCC
scaffold26376_0209	scaffold26376_0208	7AS-11810-00001	348132-348183	GGGGGCCCACGAGGGTGGCGGGCGCGCCTGGGGGGGGGTAGGCGCGCCCCC
scaffold26376_0213	scaffold26376_0212	7AS-11810-00001	91576-91598	GATATCTGGTGATCAAGGGGGG
scaffold26376_0231	scaffold26376_0230	7AS-11844-00001	676375-676441	CCCGTGGAGGGGTGGTTGAACAGGACCCCATGGTGTGGAGGGCTGGATGAACAGTAGACAGTGGAG
scaffold26376_0232	scaffold26376_0231	7AS-11844-00001	658976-659018	GGGGGGGAGAGTGTTCCGGGGAGAGGATGAGGACGCGGGAGA
scaffold26376_0233	scaffold26376_0232	7AS-11844-00001	650833-650843	GGGGGGAGAG
scaffold26376_0235	scaffold26376_0234	7AS-11844-00001	643004-643046	GGGGGGGGGGGGGGGACCCGGGGGGGGGGGGGGGCGACCCTG
scaffold26376_0237	scaffold26376_0236	7AS-11844-00001	508070-508130	GCCCCGGCAAGGGCCTTGCCGGCGGGGGGGGGGGGGGGGGGGGGGGGGCTCACCCCGCCC
scaffold26376_0238	scaffold26376_0237	7AS-11844-00001	477729-477768	CTGGGGGGGTGGGGNNNNNNNNNNGGTGTGTGTGTGTGA
scaffold26376_0239	scaffold26376_0238	7AS-11844-00001	417122-417146	GGCGCGCCGGGGGGGTGGGCGCGC
scaffold26376_0240	scaffold26376_0239	7AS-11844-00001	403816-403848	AGAGAAGCACTGGCCCGGGGGGGGGGGGGGGG
scaffold26376_0241	scaffold26376_0240	7AS-11844-00001	389923-390076	TTAGAGAGGGGGTGAAGAATAACTATTCCTCACCCAGGGTGACGATATATATATATATATATATATATATATATATATATATATATATATATATATATATATATATATATATATATATATATACTAGGAAAAATGCCCGTGCGTTGCAACGGG
scaffold26376_0244	scaffold26376_0243	7AS-11844-00001	312643-312784	CGGCGGCGGCGAGTGGTGCGGGGCGGCGGCTGCGGTGCGGCAGTAGGGGCGGCGGNNNNNNNNNNTGGCGGTGTGGGGAGGCGGCGGCGGGTGTGGGGCTGCAGGGGGGAGGCGGCGGCCTCGGAAGGCGGGTCCTCCCCA
scaffold26376_0246	scaffold26376_0245	7AS-11844-00001	262172-262220	CCAACCCCCCCCNNNNNNNNNNCCACACAAAAGTCATTTTCTCCCCCA
scaffold26376_0248	scaffold26376_0247	7AS-11844-00001	227430-227861	GCCCCCCCCCCCCCCCTCTGCTTTGCATGGATGACAAGATTAGCGTCCAGATGTGTAGTTTCCTTCTTCTGTAAACCGACTCTGTAAAACCTTGGGCCCCTCTGGAGTCATTACGATCTCGAGGTAGATCAACTTTGTAACCCACATACTCATCGAAGTTAATCAAGCAGGAGGTAGGGTTTTACCTCCATTAAGAGGGTCCGAACCTGGGTAAAACTTCGTGTCCCTTGCCTCCTGTTACCATCCGGCCTAGACGCACAGTTCGGGACCCCTCGCCTCGTGTAAAACTTCGTGTCCCTTGCCTCCTGTTACCATCCGAACTGTGCGTCTAGGCCGGATGGTAACAGGAGGCAAGGGACACGAAGTTTTACCCAGGTTCGGGCCCTCTTGATGGAGGTA…
scaffold26376_0254	scaffold26376_0253	7AS-11844-00001	170225-170240	GGCGGCGGCGGCTGG
scaffold26376_0255	scaffold26376_0254	7AS-11844-00001	139499-139601	TTTTCTTGAGAGGATGATCCGTTAAATCATTAAGTAATTGGAGAAGCCCCCCCCCCCCCCAAGCCCCCCAAGATTGTGGGAGACTCTCTTCTTCAATTTGCA
scaffold26376_0260	scaffold26376_0259	7AS-11804-00000	3871443-3871523	TCTCCCGTGTTGCCATGTAGCAGCCGCCGCCGCCTCCCACCGCGCGGCCCGGGAGCCCACGGCCGNNNNNNNNNNCGCCG
scaffold26376_0261	scaffold26376_0260	7AS-11804-00000	3864322-3864413	AACCCCCGGGGGTCATCTTATTTAAACCCCCCCCCCCCCAGGCCAGTGCTCCTCTGAGTGTTGGTCCGACCGAGTAGACTACGGGGCCACC
scaffold26376_0270	scaffold26376_0269	7AS-11804-00000	3507811-3507863	CTTGCCCTGTTTAGGAGTCTTTACCTCCCGACCTTCGGGGGGGGGCTTTTCT
scaffold26376_0271	scaffold26376_0270	7AS-11804-00000	3478710-3478732	ACGTCTACTGGNGGCAAACACG
scaffold26376_0274	scaffold26376_0273	7AS-11804-00000	3291092-3291193	CAAATTCTATATATATATATATATATATATATATATATATATATATATATATATATATATCCGGATCCTCGCAAAAGCCAGGATCTTTGTCATGATTATGA
scaffold26376_0285	scaffold26376_0284	7AS-11804-00000	3031457-3031534	TATATATAGGAGGAAGGTGTACGTTGGTGGAGCAACAGGGGGGCCACGGTGGTGGAGGGCGCGCCCTACCCGGGGTA
scaffold26376_0287	scaffold26376_0286	7AS-11804-00000	2924283-2924340	CAAAGACAGAGCTAGCCCCTCCCCCCCNAGGCGGCGCGGGGCCCTCCAGGGGCGGCG
scaffold26376_0294	scaffold26376_0293	7AS-11804-00000	2775980-2776394	ATCACGAATTAATACATTTTCGGAAATTAGAAAACAAGAATAAAAATGAAAACATAAAAGTAAAGAAAAAATGAAAAGGAAACAGAAAAAGGAAAAGAAAAATAAAAACCGAAAGAAATAGAAACCCGGTTCAAGGAAGGTTCTAGAACCTTCCCAAAACCGGTTGGGGTTAAACCCCGAAATGGCCGGCCCATAGAAACAACAGCGGGCGAGGGGGGGGGGGGGTACGCGGTACGGCGCTTGCGGGCGCGGTACACGCCGTATAGGATCTCCGAGATCCTATTCAGCGCGTGGGTCGCCCGCGAGCGACCTGCGCACCCCCAGCTCGCAGATCTAGTCTTTGGTCTGGCCCATTTAAGCTTAATTTTCCACCGATTTTGGGAAGTTTTTTTTTCTTTT…
scaffold26376_0295	scaffold26376_0294	7AS-11804-00000	2764584-2764655	GAGGAAGGCATGAGGTAGGGGCGCGCCTACCCCCCCCCCCCCCCCCGAGGCGCGCCCTCCACCCTCGTGGC
scaffold26376_0308	scaffold26376_0307	7AS-11804-00000	2404601-2404681	CGCCTGGGGGGGGGGGGGGGTAGGCGTGCCCCCTACCTCGTGGCCTCCTCTATTTCTTGACGTAGGGTCCAAGTCTCCTG
scaffold26376_0309	scaffold26376_0308	7AS-11804-00000	2399251-2399252	G
scaffold26376_0312	scaffold26376_0311	7AS-11804-00000	2105859-2105979	TAAGCCGAGGCCCAGCCCCGGGAAAACCCTAGCCGCCCTAGCCCCAAGCCGCCGCCGCCGCCACCCGGTCCTGCCGCCNNNNNNNNNNCCGCCCGCCACCGCGCCGCCCCGCGCCACCGT
scaffold26376_0313	scaffold26376_0312	7AS-11804-00000	2097950-2097966	GAGCCGAGCCGCCCGC
scaffold26376_0314	scaffold26376_0313	7AS-11804-00000	2090327-2090459	GCGCCTGGGGGGGGGGGGGGGGGGGGGGGGTAGGCGTGCCCCCCTACCTCGTGCCTTCCTCGACGATTGCTTGACGTAGGGTCCAAGTCCTCTGGATCATGTTCATTCCAAAAATCACGTTCCCGAAGGTTT
scaffold26376_0319	scaffold26376_0318	7AS-11804-00000	1985685-1985708	GGGTTCGAGTGACAACCTGACAG
scaffold26376_0321	scaffold26376_0320	7AS-11804-00000	1980796-1981187	TGATTAGTAAATAAAAACATTTAAACATAAATCTATGTATTGTACAAAATTATTTAATAAAATATTTTATAAACCAGATATTATATAAACATGTGTGTTATATAAATGTGTGCATTACATATTTGGTTTTCAAAACTACAATTCAAAAATATTATTTTAATCATACAAACATTTCAATACTTATAAAGACATTTGTATAGTTTAATGTTTGTATATAAAAATATTCATGATTTAGAATTTAAACTATTAATCTGGATATTCAATCGTAGTTAATATTTATTTATTTTTTGAATATAAGACATGAGTACAAACTATACAAAAGTGAATATAAATAAATATTTAGTAAATGTTTGTATTCATCATTTTGTAGAACTTAAAATATAAGCCGCAA
scaffold26376_0324	scaffold26376_0323	7AS-11804-00000	1798049-1798100	CTTACCACATCCATATCCCCCCCCCCCCATCCCCCCCCCCCGCTCATCATT
scaffold26376_0328	scaffold26376_0327	7AS-11804-00000	1591787-1591856	AGATGGAGGGGNNNNNNNNNNCGGGGGGCGAGGGGGATCTGGCGAGGGAGGGATAGAGGGGGGAAGGTC
scaffold26376_0335	scaffold26376_0334	7AS-11804-00000	1110115-1110147	GGTGGTCACGAGGCAGGGGGNAGGGCGCGCCC
scaffold26376_0336	scaffold26376_0335	7AS-11804-00000	1087777-1087830	CCTGCCTGCGGCCTGCGGCGTGGCTCAAAGGGGGGGGGGGGCAGGACGGCCCA
scaffold26376_0337	scaffold26376_0336	7AS-11804-00000	1076418-1076734	AGTCATAACAAATATTATAGGCATTTTTTTTCTTTTTTGCTATTTATTTTTTCATTTCTTCTTAGAACAAAATACTTATAGTTTTTTAGTGATTTCTTTTTTCTTTTAGGTCACAAAAATTATAAACTTTCTATTAGTGCCATTAGTTTTCAAATTTGAAAACACTTTTTTAGTTATTTTTGCTTTTAGTGCCTATTTTTTTTCCAGTTTTTTTTTTTTTTGTTTTCTGCATTATTTATTTTCTTTTGTTTTTTGCTTTATTTTTTTAATTATTTTTGCTTTTAGTTTTAGAAAAATTATAAACTTTCTGTTAGTG
scaffold26376_0338	scaffold26376_0337	7AS-11804-00000	1075741-1075881	GGCAGGGGCGCGGGTGATGGCGACGGACTAAAGGGGGGCACTGGTCACGGTTTGTGCCACGAACCGTGACCAATGCGCCCCTTTAGTCCCGGTTCGTGGCACAAACCGGGACTAAAGGTGGGCATTAGTCCCGGTTGGTG
scaffold26376_0340	scaffold26376_0339	7AS-11804-00000	1054573-1054600	GCACGCCTGGGGGGGGGGGGGTAGGTG
scaffold26376_0349	scaffold26376_0348	7AS-11804-00000	789884-789913	TGGGGGTGGGGGGCTGGGTGACGAGGGGG
scaffold26376_0363	scaffold26376_0362	7AS-11804-00000	415309-415709	TCCATCTTGGTGAGATATATGCCTCTCTGGCCCGCTGACTGAAAGTGTGTGTGGGGGGGGGGGCGNNNNNNNNNNCATTCATAGCTTAGGATTCCCTTTGTGCCGACACGAGAGGGGGCTGCTAGCTACTTCGCACTTTGCTAGGTGAACCTCGGCCGGGGGGAGGGGGCATGCATTCATAGCTTAGGATTCCCTTCATGCTGACACGAGGGAGGGGTGGCTGCTAGCTACTTCACACTTTGCTAGGGTCAACCTCGGTTGGGGGGCATGCATTCATAGCTTAGGATTCCCTTCGTACCGACATGAGGGAGGGGGCTGCTAGCTACTTCACACTTTGCTAGGTGAACCTCGGTTGGGGGGCAGGCATTCATATCTTAGGAATCCCTTCCTGCCGACACGA
scaffold26376_0364	scaffold26376_0363	7AS-11804-00000	407391-407459	GATCGTCGAGGGAAATTAGGCGAGCTGCGTCCGCTACGCTGCCAACTCACTCTCCCCCCCCCCCGGCG
scaffold26376_0367	scaffold26376_0366	7AS-11804-00000	158818-158904	ACCGACCTAACGGGCCGTGTCCGACTAGGACTCTGGCCCTGCCCGCTGTCGGACGCCGCCGCCGCCGCCGAGGTTCGCCGCCGCCT
scaffold26376_0370	scaffold26376_0369	7AS-11804-00000	121487-121536	ACTTCTCNGTTCCGGTAACCCTCCGGCACTCCGGTTTTCTCCAAAATCA
scaffold26376_0372	scaffold26376_0371	7AS-11804-00000	103288-103333	GATGACAAAGTCAAATTCATTGNGGTGGATGGGAGGATCAATTTG
scaffold26376_0381	scaffold26376_0380	7AS-12019-00000	1206717-1206784	GGCACCGCCGCGACTGGGGGGGGGGGGGGGGGGGGTCTCGGTGTGCTTGCGAGGATGGATGCGCCCA
scaffold26376_0394	scaffold26376_0393	7AS-12019-00000	646598-646738	ATAGCGTCGCCCCCACCCCCTCGCCACCACCATCGCCCGCCGCCTCGCCGCCGCCGCCTGAGCCCCGCCGCCCGCCATCCCCGCCGGAGCCGCACCCCGGCGGATCCGACGAGGTAACGCGCCGTCGCCATCGGTTTTTT
scaffold26376_0395	scaffold26376_0394	7AS-12019-00000	632242-632258	CGGCAAAGAACCCTTT
scaffold26376_0396	scaffold26376_0395	7AS-12019-00000	625813-625881	CGGGGGGGGGGGGGAATCCTACTCCCGGGGGGGGGGGGGGGGGGGAATCCTACTCCCGGTGGTAGTAG
scaffold26376_0401	scaffold26376_0400	7AS-12019-00000	454851-454957	AAAGAAATGGGCGATATAGGAATGCTCAATGGGGTTTTGCTTGTCTGGTTGCTCTGGCAATGGGGGGGGGGGGGGTCGTCGTCGACGTAGTCGATCACAAGGGCGG
scaffold26376_0405	scaffold26376_0404	7AS-12019-00000	294899-294954	GTCTCCGCCACCGCGCGCCCTCGCCGCCGCCACCACGCGNNNNNNNNNNGCCCGA
scaffold26376_0406	scaffold26376_0405	7AS-12019-00000	263163-263200	TCNNNNNNNNNNGGGGGCGGAGATCACACGAAGAGCA
scaffold26376_0407	scaffold26376_0406	7AS-12019-00000	252236-252306	GGCGGACCGGGCCCCTTTCGGTTCGGCGGGGGGGGGGGGGGGGGGGCGGAGATCACACGAAGAGCAGATC
scaffold26376_0408	scaffold26376_0407	7AS-12019-00000	234331-234363	GGGGGGGGGGGGTTGGCCAGCCCTAGGGCCCT
scaffold26376_0409	scaffold26376_0408	7AS-12019-00000	218577-218676	GCGTCCTCGGGGGGGGGGGGCGACTCCTCATCAGGGGGGGGGGGGGCGACTCCTCATCAGCGAGTGGGCAGATCGGGGGCGCCATGGCAGAGATTTGAG
scaffold26376_0411	scaffold26376_0410	7AS-12019-00000	125114-125149	GTTGATCTAGGTCGGGGGGGGGGGGTCAAAACCAC
scaffold26376_0412	scaffold26376_0411	7AS-12019-00000	90528-90672	CGCGCCAGACCCCCCCNNNNNNNNNNCCCCTCGCGCGCCGGAGCCTGAGCCCGTGCGGGTGATCATGGCCCACTCCATCGAGATGGAGGAGGCGGAGGACGTCCTTAGCCGCGCCATGGCCGCCTCCATCACCGGCAACCGACC
scaffold26376_0420	scaffold26376_0419	7AS-11628-00001	176592-176700	GGGAGATGGACGAGGACGAGGACGAGGACGGTCTGGTGCGCTGCTGGTGCGGGGGGGGGGCATGGGAGAGGGACGATTGCTCTTGCTGGTGTGCTCCTATTAGTTGCA
scaffold26376_0424	scaffold26376_0423	7AS-11628-00001	43972-44084	ACACGGCGCGGGAGAGCTGCAGTGGTGGGGGCGCGGGGGTGTGGGGGCGGCGGTGCGGCGGCGGCGTACGGTTGGGGCGGAGGGGCGTACGGTTAGGTCGAGTGGGGAGGAA
scaffold26376_0425	scaffold26376_0424	7AS-11628-00001	40044-40180	CTAAGTTAGCATATTAGAGCCAACTTAGGTAAAATGAAGCTAACCTATAGGAAACTAAGCATATTAGAGATAACATAGGTAACTAAGTATATATATATATATATATATATATATATATATATATATATATAAAATT
scaffold26376_0426	scaffold26376_0425	7AS-11628-00001	25729-25913	TTTACTTAATCGGTAAAATAATTCAAGGTAGATGAAACGCTAATGGATCTGTAACAATCCCTTAACCCGATTAGGCTGGAACTACAGAGGACACATGGCATCCATACAACTAGGTGGTAACTACCACTGCTTGTAGATAAAATTTGTCATATATATATATATATATATAATTTTCAATGGTCAT
scaffold26376_0431	scaffold26376_0430	7AS-12107-00001	2546761-2546935	GCTAACACGTGGCACTCCACCTCGCCCACCGCCGCCGGCCCGCCCGGCCCGCGGATCAGCGCCGCCCGTCCCGCGCGCGCGCCGCCCTTCTCCGCCACCCGCTCCGCCGTGCACCGCCGCCTTCGCCGCTCCCCGCCAGAGATCTCCACCTCGCTTCCGTTCGCCTCGCCGGCC
scaffold26376_0434	scaffold26376_0433	7AS-12107-00001	2439555-2439631	AGGCGCGGTTGCCCCCCCCCCCCCCCCCCCCCCCCGGCAAGCCACTTTTTGTACGAGCCTTGCTGGCAAGGCATGT
scaffold26376_0435	scaffold26376_0434	7AS-12107-00001	2425428-2425508	GCGGTCGTGGGGAGTGGGCGGGAGTGCGGTTAGGGTTTGGGGGGAGTGGGAGAGGCCTATGTAGGCCAGAGGCATGGGCC
scaffold26376_0441	scaffold26376_0440	7AS-12107-00001	2293238-2293284	GGCACGGCGGCGCCGGACGGCGAGGCAAGGGGCGACGCAGCGCGGG
scaffold26376_0442	scaffold26376_0441	7AS-12107-00001	2259861-2259909	TAGCCCCCCCCCCCCCCCCCCCCCCCGCGCCGAGATTTTTCTCCGGCG
scaffold26376_0447	scaffold26376_0446	7AS-12107-00001	2185033-2185102	AGACTGCAGCTAAGCCCCCGAGTGAGAGGGTTGCTCACCACTCGGTAGGATTTTTTAAACTTAGGCGAG
scaffold26376_0450	scaffold26376_0449	7AS-12107-00001	2074562-2074647	GGGATCGCCGGAGAAAAAGCTCGACATGGGGGGGGGGGCTACAGGGATGGCCGGGGCGACGATGGACCAGCGGTGGGGAGTGTTT
scaffold26376_0451	scaffold26376_0450	7AS-12107-00001	2033361-2033494	GAGCCTGTGAAGAAGGCGAATGCCTGTGAAGCCGCCGCATTTTGGAAAAGGCCCAGAGCCTGTGAAGAAGGTGAATGCCTGTAAAGCCGCCGCGTTTTGGAAAAGGCCCAGAGCCTGTGAAGAAGGCGAATGC
scaffold26376_0452	scaffold26376_0451	7AS-12107-00001	2009255-2009278	GGGGGGGGGGGTGCCCAGCCACT
scaffold26376_0453	scaffold26376_0452	7AS-12107-00001	1991648-1991767	TCGGAGGAGCTCCAGGGGGCCCACGAGGTAGGGGGGCGCGCCCTGGGGGGGGGGGGGGGGGGGGGGGGGGCAGGCGCGCCCCCACCCTCATGGCTAGGGTGTGGGCCCCCTGGTCTTCA
scaffold26376_0456	scaffold26376_0455	7AS-12107-00001	1840419-1840504	CTAACAGGAGGCCACGAGGTAGGGGGGCGCGCCTGCCCCCCCCCCCCCCCCCAGGCGCGCCCTCCACCCTCGTGGGCCCCCTGTT
scaffold26376_0458	scaffold26376_0457	7AS-12107-00001	1796722-1796795	AAGGGTCATCTTTATTTTAACTTATTTTAACCCCCCCCCCCCCGGGCCAGTGCTTCTCTAAGTGTTGGTCCAA
scaffold26376_0466	scaffold26376_0465	7AS-12107-00001	1616099-1616134	ATGTTTTTAAAAGTTGAACTTCTTATTTTTTATTT
scaffold26376_0468	scaffold26376_0467	7AS-12107-00001	1568485-1568540	CGATGGAGCTCCAGGGGGCCCACGAGGCAGGGGGCGCGCCCGGGGGGGGGGTAGG
scaffold26376_0469	scaffold26376_0468	7AS-12107-00001	1508224-1508239	AACTAGAGGGGGGGG
scaffold26376_0470	scaffold26376_0469	7AS-12107-00001	1503466-1503517	AGAGGGGGGGGGGGGGCAGAGCCCGGAATTGTCCCCGAGAGGCTCCGCCTC
scaffold26376_0471	scaffold26376_0470	7AS-12107-00001	1421973-1422038	TCGAAACGGGGGTCCTGTTGATCGGGAGGGGTGTGGCGTATCGCAAAACGGACGAAACGGACCTC
scaffold26376_0474	scaffold26376_0473	7AS-12107-00001	1358149-1358200	TGCACTTGTGGTTTGCCCCCCCCCCCCCCCCTTGCCCCCCCCCCCCCCGAG
scaffold26376_0475	scaffold26376_0474	7AS-12107-00001	1347377-1347925	ACCGAGTGGGCCCAGAGATACCTCTCCGTTTACACGGAGTGACAAATCCCAGTCTCGATCCGCATAAAACAATAGATACTTTCGGAGATACCTGTAGTGCACCTTTATAGTCACCCAGTTACGTTGTGACGTTTGATACACCCAAAGCACTCCTACGGTATCCAGGAGTTACACGCTCTCATGGTCAAAGGAAGAGATACTTGACATTGGCAAAGCTCTAGCAAACGAACTACACGATCTTTGTGCTAGGCTTAGGATTGGGTCTTGTCCATCACATCATTCTCCTAATGATGTGATCCCGTTATCAACGACATCCAATGTCCATAGCCAGGAAACCATGACTATCTGTTGATCACAACGAGCTAGTCAACTAGAGGCTCACTAGGGACATATTGTGGT…
scaffold26376_0483	scaffold26376_0482	7AS-12107-00001	947466-949316	TTGCAAAAAAGAAAAACAAATGGGCTTTAAGATGGATAGGCTTTTGTATCATCCTAGTCGGCTGCCTGTGTTTCGTACTGGAGGGCCTTAACACTAGAGGTAGCCCATTAGAGACACTCTCCAGCTCTCCAGCTTATTTCCCATTCGAAAGAAAATAAGAGACGCCTCCAGCTTAATTATGGCTCCTCGCCGGTAAAAAATTTGAACTTGAAAAAAATTATAGCTCCTTTCTTGGCATCCACCAAATTAGAGGATGGTGTACTGCATGAAGACACTCATACTGGTCGTAGCGCGGCAAAATGAGGGGTCAAATAACATGCCCACAATATACATAGATTAACAGGGATTGTGGGGGATTAAATCATGTACAAGCCAAATTTCCCTCCATTCCTCTCCCAA…
scaffold26376_0491	scaffold26376_0490	7AS-12107-00001	525373-525720	TAGGATTTTTTAAAACTTAGGCGAGTACTAGACTGAAGCTAAGCCCCCGAGTGGAAGGCATGCTCTCCACTTGGTAGGATTTTTTAAACTTAGGTGAGTACTGAACTACAGCTAAGCCCCCGGGTGGGAGGAATGCTCTCCACTCGGTAGGATTTTTTAAAACTTAAGTGAGTACTGGACTGCAGCTAAGCCCCCGAGTGGGAGGAATGCTCTCCACTCGGTAGGATTTTTTTAAAACTAAGGCAAGTACTAGACTAAAGATAAGCCCCCAAGTGGGAGGAATGCTCTCCACTCGGTAGGATTTTTTAAACTTAGGCGAGTACTGGACTGCAGCTAAGCCCCCGAGT
scaffold26376_0492	scaffold26376_0491	7AS-12107-00001	514468-514510	GCAGGCGGCGGCGCTCGGGGGGGGGGGGGACGCGGCCATCAT
scaffold26376_0494	scaffold26376_0493	7AS-12107-00001	448632-448730	GGCGGCGGGGCGGCGGCTTGCGGGGCGGCNNNNNNNNNNGGCTTGGAGGAGGGGGCAAGGTGTGGCGGCGGAGAGGAGTCCGGCTCGGACTCCTAGTC
scaffold26376_0495	scaffold26376_0494	7AS-12107-00001	440506-440542	GGCGGCGGGCGGCGGCGGCTAGGCGGCGCGGGCGGC
scaffold26376_0496	scaffold26376_0495	7AS-12107-00001	401717-401809	TCCCCCTCTAGGCGGGGGAGACAAAAAGGAAGGCCGCCCCAACTGGGGGGGGGGGGGGGGCGAAGGGTCCAAGAAGGGAAGGACTCTCCTTC
scaffold26376_0497	scaffold26376_0496	7AS-12107-00001	392929-393032	CCTCCCTCCCTGCCCCGCGCCGCCGCCTCCCGACCTCCCTCCCTGCCCGGTGCCGCCGCCTCCCGCCCNNNNNNNNNNTCCCTGCCCGCCGCCGCCTCCCGAC
scaffold26376_0499	scaffold26376_0498	7AS-12107-00001	362535-362571	GGTGGAGGGCACGCCTGGGGGGGGGGGGGGTAGGCA
scaffold26376_0500	scaffold26376_0499	7AS-12107-00001	353808-353873	GTATCGGGGGGGGGGGGTATGAACCATGGAAAAGTTGGAATACAATAGATATTACACCAATATAA
scaffold26376_0501	scaffold26376_0500	7AS-12107-00001	345824-345995	GACGCAGGAGCTCAGGCACGGGGCGGTTCGACGGCCTACGGTAGGAGGAAGAAGAAGGGGGTGAGGAGGGGCTCACTACACAGAGGCAGGGATAGGCAGCATACTCGTGGAGGTGTCGGGGAGGCACCGGTGCTGCGGGGGGGGGGGGGGGGGGGGCGACGACGAGGCAAC
scaffold26376_0502	scaffold26376_0501	7AS-12107-00001	310057-310095	TGAAATGGCAACACACGGGGGGGGGGGGGGGGGGGGGG
scaffold26376_0503	scaffold26376_0502	7AS-12107-00001	290196-290340	CGGCGGCGGGGCTTGGCGAGGTGCGAGGCCGTGGGGCACTGGCGATCGTCGGCGGCCGGAGAGGGCGGAGGGCGGCGCGGCGGGCGTGTGGCGGCGCGCCGGCGTCCTGGCGGGGTCCGGCGAGGCNNNNNNNNNNGGGGGGGG
scaffold26376_0505	scaffold26376_0504	7AS-12107-00001	269982-270150	GGGCGCGAGGGCGCCCGACACGGGCCAACCCGGGCGCTGGCCTCGGGCGAGACCAGCGGCGCGGCGGGGCCAGCCCGGTCGCGGGCAGCGAGGCAGCAGCAACGCCGGCGAGGCGGGGCAGCGCTCGCGTGGCGAGCCGTGGTGGTTACGGGTGCCGGGCACGGGGAA
scaffold26376_0507	scaffold26376_0506	7AS-12107-00001	166718-166867	ACTATAACTCAAGAAAAAACATGCATCTCTATGATTTTGCATGTCTTGAGTCATTATTGGGGGAGGGGGGGGGGGGTTCTCAACAGGGGGGGGGGGGGGGGGGTTCTCAACAGTGTACATTTACTTAGTACACGTTATTATTGTCCTAT
scaffold26376_0513	scaffold26376_0512	7AS-12107-00001	100753-100802	AAATAAAACAAAGACCCCCCCCCCCCCACACATCGCTCTCTCCCCCTGC
scaffold26376_0514	scaffold26376_0513	7AS-12107-00001	94565-94664	GCGGTTGCCCCCCCCCCCCCCCGGTTGCCCCCCCCCCCCCCGACAAACCACCTTTTGTACAAGCCTTGCCGGCAAGGCATGTAACCCTTTGTACAAAGC
scaffold26376_0516	scaffold26376_0515	7AS-12107-00001	48879-48939	GAACCCCCCCCCCCCCCCGAACCCCCCCCCCCCCGAGCATTTTTTTGCCTCGTTGCACTT
scaffold26376_0517	scaffold26376_0516	7AS-12107-00001	43712-43808	TGAATATATATATATATATATATATATATATATATATATATATATATATATATATATATACTTGGGGGCTTGCTACCCATGTTAAAGGGACCAAAG
scaffold26471_0005	scaffold26471_0004	7AS-12226-00000	144510-144546	GCAGTGGGGCGGCGATGGTGCGGCGGCGCTGGAGGG
scaffold26471_0011	scaffold26471_0010	7AS-12192-00000	1909007-1909093	GGAGTACCGGGGGTTACCGGAACCCCCCCCCCCCCGGGGGGGGGGGGGGTTATTGGGCCTACATGGGCCATAAGGGAGAAGAGGAG
scaffold26471_0012	scaffold26471_0011	7AS-12192-00000	1855849-1855884	CCTGGCGGGGGGGGGGGGGGGGGGGGGGATTTGGA
scaffold26471_0027	scaffold26471_0026	7AS-12192-00000	1546331-1546459	TATCGGCATGGCGAGGAGGGAGGCTTTGGCGGAGCGAATGGAGTGGAGGGGGACGAGGGGGGGGNNNNNNNNNNGGGGGGGGGTTGGGGAATATTATTGGCTAGTTGGCCGAAGGGCGGTTGAATCTA
scaffold26471_0028	scaffold26471_0027	7AS-12192-00000	1493363-1493423	TAATATTTTGTAAATTTGGGGGGGGGGGTCTCCGGTTGCTGCTCACTGGAGGAAGGCGGC
scaffold26471_0029	scaffold26471_0028	7AS-12192-00000	1468663-1468720	GGGGCCTCTGTCCCCCCCCNNNNNNNNNNCCCCCCACACCCCCGGGACACGATCCGT
scaffold26471_0033	scaffold26471_0032	7AS-12192-00000	1270451-1270493	CGGTGGGTCCGAGCTGACAGCGGGGGGGGGGGGGGACGTTTT
scaffold26471_0038	scaffold26471_0037	7AS-12192-00000	1205221-1205275	CCGATCGATGGGATGAACAGTGAGCGGTGGCGTTGCCTCTGGATGAATAGGACC
scaffold26471_0041	scaffold26471_0040	7AS-12192-00000	1097090-1097122	GCAAGCCATAGGGGCGCGCCCTAGGTGGGGGG
scaffold26471_0043	scaffold26471_0042	7AS-12192-00000	921478-921551	CACAAGGTAGGGGGCGCGCCTACCCCCCCCCCCCCCCGCGCCCTCCACCCTCATGGGCCCCATTTTGCTCCAC
scaffold26471_0044	scaffold26471_0043	7AS-12192-00000	862651-862706	GGGACCCCCCCCCCCCCCCCCGCGTGAAAATACAAAAAAAAATGTTCGTGGAATT
scaffold26471_0058	scaffold26471_0057	7AS-12192-00000	520646-520924	GAAAAATCCTACCGAATAGAGAGCAACCCTCCCACTCGGGGGCTTAGCTGTAGTCCAGTACTCTCCTAAGTTTGAGAAATCCTACCAAGTGGAGAGCGACCCTCCCACTCGGGGGCTTAGCTGCAGTCCACTACTCGCCTAAGTTTGAGAAATCCTACCGAGTGGAGAGCGACCCTCCCACTTGGGGGCTTAGCTGCAGTCCAGTACTCGCCTAAGTTTGAAAAATCCTACCGAGTGGAGAGCGACCCTCCCACTCAGGGGCTTAGCTGCAGTCCAGT
scaffold26471_0059	scaffold26471_0058	7AS-12192-00000	491852-491909	CCCCCCCCCCCGTGGACCGCCTTTTCAGTTTTAGAAAAAACAAAAGAAAATGATGGA
scaffold26471_0061	scaffold26471_0060	7AS-12192-00000	430864-430918	ATAGAGCATTGCCCCNAAAAAAGGAACCCCCCCCCCCCAAAATAAAAAAAATAA
scaffold26471_0063	scaffold26471_0062	7AS-12192-00000	386520-386576	CAGTCAATTTTTAGGGGGGGGGGGGGGGGGGGCTCACCGAAGTTAAGGAAGAACCA
scaffold26471_0068	scaffold26471_0067	7AS-12192-00000	320395-320554	CGCGCGCGCCGCGCCTCCCTCCACACCGCGCCGCCGCCTACTCCACCTCCGGTGGCCGGCGCCGCCGCGGGCCACCACCCCGCGGGCCCGAGCCGGAGCTCGCCGCGCCACCATCGCCCTTCGCCGCCATCGCCGCCTCCGGCCGCCACAGCCGCCGCC
scaffold26471_0069	scaffold26471_0068	7AS-12192-00000	306086-306144	TCGACTACATCGACGATCACCCCTCCTTGCCAGAGCAACCAGGCAAGCCCCCCCCCCC
scaffold26471_0077	scaffold26471_0076	7AS-12192-00000	148390-148462	GCGGTCTCCGGGCGAGGCGACGCGTCGGGCGGGCTCGCAGCGGCCGGATGCGGCGGCGCCGGCGATGGCGCG
scaffold26471_0078	scaffold26471_0077	7AS-12192-00000	137580-137647	GAGATCGGCAAAGAAGGAAATCACCTTGGGCAGCTCAGCGGGGGGGGGGGGCACATCCTCGAAGGGG
scaffold26471_0079	scaffold26471_0078	7AS-12192-00000	125205-125341	GGTGGGGTGGGGATCCCCGGAGAAAAAGCTCGGCGGGGGGGGGGGCGGCGGGGGGGGGGCTAGAGGGATGGCCGGTGCAGCGGCGGACCGGTGGTGGGGAGTGGTTTCGGGGAGGGCGGGCCGGCCGCGGGCGGCG
scaffold26471_0080	scaffold26471_0079	7AS-12192-00000	71940-72080	CCGCCCTTCTTCTCCGGCGCCGACGCCGCCTCTTCTCGCCGCCGACTCGCCGGCCACCGCGCACCAACTCCGGCGGCCCGGCCCTCGCCTCCACTCGCTGGCCCCGCCTCTGCCGCCGCCCGGTGCCTCCGGCGCCGCGA
scaffold26471_0082	scaffold26471_0081	7AS-12192-00000	55385-55510	CGGCGCGGCGATGGCGGCGGGCGACGGAGCCCGGCGATGCGAGCGAGGCGCGAGTGGAGAGGCGGCGGCGGGGCGCGGCCCGGTTGGGCGCGGGTGGGCCGGCCACGGGCCAGGCGGGCCGCACG
scaffold26471_0085	scaffold26471_0084	7AS-12144-00001	74124-74152	AGGCCTAAGTGCCCCCCCCTTTTTTTAT
scaffold26471_0087	scaffold26471_0086	7AS-12144-00001	44584-44662	AGCGCAGCGACGTGTGGTTGTGGCCGATGGGGGGGGGGGTACGCCTCGTCGGTGCGTAGCTGCGAGGAGGCCGGCGCC
scaffold26471_0090	scaffold26471_0089	7AS-00213-00001	38074-38365	TCGGTAGGATTTTTAAACACTTAGGCGAGCACTGGGCTGCAGCTAAGCCCCCGAGTGGGAGGTTTGCTCTTCACTCGGTAGGATTTTTAAACACTTAGGCGAGCACTGGGCCGCAGCTAAGCCCCCGAGTGGGAGGTTTGCTCTCCACTCGGTAGGATTTTTTCAAACTTAGGCGAGTGCCGGACTGCGGCTAAGTCTCTAGGCGAGAGGACTTAGGCGAGTGCTGGACTGCAGCTAAGCCCCCGAATGGGAGGATCGCTCTCCACTCGGTAGGATTTTTTCAAACTTAGG
scaffold26471_0093	scaffold26471_0092	7AS-11832-00001	2258204-2258251	TGTTCTCCGAACTAGCTAACTAGCTAGCCCATTAACCAGCCAACCTG
scaffold26471_0094	scaffold26471_0093	7AS-11832-00001	2239957-2240019	CCCCCCCCCCGCATGGCGCGCCCCTAGGGTCGGCCTCCTTCCTCTCCTCCTTTATATACGAG
scaffold26471_0095	scaffold26471_0094	7AS-11832-00001	2213992-2214057	GGATTGATGCTTGTTGGTGGTGGGGGGGGGGGGGTATAAACTTTACCATTCTGGTTGGGAACCGC
scaffold26471_0096	scaffold26471_0095	7AS-11832-00001	2207256-2207361	GGCGGGCGGCGAGCGGCGCGGCNNNNNNNNNNGGCGACGGCGCGCAGGCGGCGGCGGCGGCGGCGGGGCTGGGGCGGGGCACTGGGCTAGGGTTTCCCCTCCCCC
scaffold26471_0099	scaffold26471_0098	7AS-11832-00001	2077375-2077456	GCAATGCAAGATACCATACGCACGATATGAGCAACATAACCCTGCCAAGTTAGGGCATGCACCTCGNGGGGGGATATGACT
scaffold26471_0104	scaffold26471_0103	7AS-11832-00001	1907357-1907437	TGGAGCAATAGGGGGCCCACGAGGGAGGAGGGCGCACCTGGCGGGGGGGGGGGGGGGGGTAGGCGCGCCCCTACCTCGTG
scaffold26471_0113	scaffold26471_0112	7AS-11832-00001	1754533-1754556	ATGTGGTGTCGCTCAGACGCCCG
scaffold26471_0114	scaffold26471_0113	7AS-11832-00001	1738310-1738502	CCATGTAGGCCCATTAACCCCCGGGGGGTTCCGGTAACCCCCCCCCCCCCCCGGTACTCTGGTAAAATCCCGATTTCACCCGGAACGATTCCGATATCCAAATATAGGCTTCCAATATATCAATCTTTATGTATCGACCATTTCGAGACTCCTCGCCATGTCCGTGATCACATCCGGGACTCCGAACAACCT
scaffold26471_0128	scaffold26471_0127	7AS-11832-00001	1358393-1358495	CCCCCCCCCCCCCCCCCGCGAATCCTATTCCAACTAGGAAAGGGGGGAGTCCTACTCCCGGAGGGAGTAGGACTCCTCCTGGCGCGCCTCCTCTTGGACGGC
scaffold26471_0129	scaffold26471_0128	7AS-11832-00001	1346668-1346750	CACACACACACACACACACACACACACACACACACACACACACACACACACACACACACACACACACCTTCTAGAAGTGGGG
scaffold26471_0132	scaffold26471_0131	7AS-11832-00001	1323012-1323081	CGCACCAATCCGCTCGCGACACGTGTCCCAACGCCACCTCCCACCGCCATGGGCCTGCAAGCACAAACG
scaffold26471_0135	scaffold26471_0134	7AS-11832-00001	1269909-1269955	CTCCTCCCACCTCCTGTTCACGGGGGGGGGGGGGGGGGGGGGGGGT
scaffold26471_0137	scaffold26471_0136	7AS-11832-00001	1221101-1221205	CGATCCGCCCGCCGCTACCACGTGGCGTCGGGCCCAGCGCGCCGGAGCCCGCCGCCGCTCCGCCCTCGCCTCCGCCTTTCGCCGCCGCGGGAGCCGCGCCCCGG
scaffold26471_0138	scaffold26471_0137	7AS-11832-00001	1216542-1216590	CACCCGCGCCCAAGCGCCGCCCGTCGTCGTCCGCCGCCCAGCGCGCCG
scaffold26471_0139	scaffold26471_0138	7AS-11832-00001	1203877-1203947	GGCCGGCGAGGGCTAGCGACGGCGCAGCGGCCGGGGTCTTCGACGGCGAGGTGGCGGCGGGGGGGGGGGG
scaffold26471_0140	scaffold26471_0139	7AS-11832-00001	1194936-1195082	GTGTGTGTGTGTGTGTGTGTGTGTGTGTGTGTGTGTGTGTGTGTGTGTGTGTGTGTGTGTGTGTGTGTGTGCGTGTGTGTGTGTGTGTGTGTGTGTGTGTGTGTGTGTGTGTGTGTGTGTGTGTGTGTGTGTGTGTGTGTGTGTGT
scaffold26471_0143	scaffold26471_0142	7AS-11832-00001	1087867-1087982	TTATAAGCCGGGAGCCCAGCCCGAGCCGCCCCAAACCCTAGCGCCCGATGCCGCCACCGCGCCGCCGCTGCCGCGAGCCGCCGCCGCCGCCGGACTCCGCCGCCTCGGAGCCCGC
scaffold26471_0147	scaffold26471_0146	7AS-11832-00001	998678-998755	CGGAGTCGGAGCCGGACTCCGCCTCGCCACCGCTTGCCCCCTCCTCCAAGCAAGCCGCCTCCTCCTTATCGCCTCGC
scaffold26471_0148	scaffold26471_0147	7AS-11832-00001	990407-990485	AGCCACCACCAGCCGATGGGAGAGGAAGCCCCCCCCCCCCCCCCCGAGGAAGCCCCCCCCCCCCCCGCCAAGGCAGGC
scaffold26471_0149	scaffold26471_0148	7AS-11832-00001	957738-957814	GAAAAGGAAAGGGGGGGGGCGCCGACCCCCCTCCTTGTCCAATTCGGACTGGGGGGGGGGGAAGGGGCACGTGGCT
scaffold26471_0150	scaffold26471_0149	7AS-11832-00001	936116-936162	AAAGGGGGGGGGGGCGCNNNNNNNNNNGGGGGGGGAAGGGCGCGCG
scaffold26471_0154	scaffold26471_0153	7AS-11832-00001	859579-859640	CGAGATCAGCAAAGAAGAAAATCACCTTGGGCAACTCAGCCGGGGGGGGGGGGGGACACAT
scaffold26471_0155	scaffold26471_0154	7AS-11832-00001	838540-838595	CCGCTAATTTTTTATGAGGAATCACCGGGGGGGGGGGGGGGAGGAGTTCTTCCAC
scaffold26471_0156	scaffold26471_0155	7AS-11832-00001	816769-816824	AACATATAGAGCCCCCCCCCCCCCCCCCTGCTGGTTCTGCTGATTATTAGCATCT
scaffold26471_0158	scaffold26471_0157	7AS-11832-00001	806012-806029	CTTCTATATATCAACCC
scaffold26471_0161	scaffold26471_0160	7AS-11832-00001	695032-695086	CCGGGAGGTTACCAGACCCCCCCCCCCCCCCCACCGGGGAAAGTTAATGGGCCT
scaffold26471_0163	scaffold26471_0162	7AS-11832-00001	632526-632561	TGAGAGTTTTTGGGGGGGGGGGGTCAATCAAAAAA
scaffold26471_0167	scaffold26471_0166	7AS-11832-00001	611165-611620	GATGGGATGAACAGTGAGCGTTGNNNNNNNNNNGGGGGTGGTTGGATGAACAGTGAGCGGTGACATTGCCTCTGGATGAACAGGACCCCGTGGTGTGGTGGAGGGCTGGATGAACAGTAGACGGTGGAGGGGTGCCCGTGGAGGGGTGGTTGAACAGGACCTCGTGGTGTGGAGGGCTGGATGAACAGTAGACGGTGGAGGGGTGGTTGAACAGTAGCCGATGGAGTAGCGCGCGGTGGAGGCTGGATGAACAGGAGCCCGTGGAGGCTAGAGGAGGTCGACGGTGGATGAACAGTAGCTCGTGGAGGCTGGAGGGTGTCGATAGTGGAGATGAATAGTATCCCGTGGAGTCCCGTTTTGCGGTACGCCACACCCCTCCCGATGAACATGACCCCCGTT…
scaffold26471_0173	scaffold26471_0172	7AS-11832-00001	376794-376842	GGGCGGCGAGGTCCCTCGCGGACGCAGACAGCAGTGGTTTGGGCCGGG
scaffold26471_0178	scaffold26471_0177	7AS-11832-00001	274538-274598	AACCCCCCCCCCCCCGGCCAGTGCTCCTCTGAGTGTTGGTCCAAACTAGAGTCCTGTGTA
scaffold26471_0183	scaffold26471_0182	7AS-11832-00001	226587-226616	TACTCCCGGGGGGGGGGGGGGTTCGGTAA
scaffold26471_0184	scaffold26471_0183	7AS-11832-00001	138891-138967	GGGTTACATGCCTTGTCGGCAAGGCTTGTACAAAAGGTGGCTTGCCGGGGGGGGGGGGGGGGGCAACCGCGCCTTA
scaffold26471_0193	scaffold26471_0192	7AS-11832-00001	38559-38591	GCCCCCCCCCCCCCCAAGGCCCAAACCGAATT
scaffold26471_0200	scaffold26471_0199	7AS-11870-00001	617523-617550	TGAGTCGACCCCCCCCCCCCCCCAATT
scaffold26471_0203	scaffold26471_0202	7AS-11870-00001	524469-524575	GTCTGGAGATCGATTGAAAGAGGACTAGGGTGGGTACAATACGTTCGTTTCGCTTATGAACGTACAATATACTCCCTCTGATCCCCATAGACCCCCCCCCCCCTCA
scaffold26471_0204	scaffold26471_0203	7AS-11870-00001	518305-518351	CTATCTCACCCACGCCCCCCCCCCCCCCCCCCCCCCCGCACCGGCC
scaffold26471_0205	scaffold26471_0204	7AS-11870-00001	513479-513570	CACGGGGGGGGGGNNNNNNNNNNGGGGGGGGGGAAGGTGTGGTTTGGATCTAAATCCTCGTCCCCTTAAATAGGCGGCTCATTCACGCGAC
scaffold26471_0206	scaffold26471_0205	7AS-11870-00001	460083-460143	GGTATTTTCCCGGAGTATCGAGGGGTTACCGGAACCCCCCCCCCCCCCCCCCCCCCCCGG
scaffold26471_0219	scaffold26471_0218	7AS-11587-00002	480322-480347	CCTATATATATATATATATATATAT
scaffold26471_0221	scaffold26471_0220	7AS-11587-00002	339955-340376	TCCCGGTTGGTGGCACCAACCGGGACTAAAGGGGGGCATTGGTTCTGGTTGATGCCACGAACCGGGACCAAAGCTTTTTCTATATAACCAAACACTTAGGAAATTCTCCCCCACCCGCCATTCTTCTCTCCAACGCCGCCAGGCTGCGCCGTCGCCCTGCCCCGCCCCCTTCCTCACCGACCGTCGCCCCTGCCCCGTCGCCGTCCTCACCGCCGAACGCGCGCCCCCTGCCCCGTCGCCGTCCTCGCCGCCGAACCCACGCCCCTGCCCCTCCCTTGGTCCGGCCGGCGTCGCCCCTCTCCTGTTCCTTTTTTTCATATATTATATGCTTGTTTTTTCAGATTTTATATATATATATATATATATGTGTGTGTGTGTGTGTGTGTGTGTGTGTGTGTG…
scaffold26471_0222	scaffold26471_0221	7AS-11587-00002	339141-339242	TTTTTCTAAAACTAATGGCACTAACAGAAAGTTTATAATTTTGCTAACCTAAAAGAAAAAAGAATTAAAAAATCGCAAAAAACAAAAGAAAATAAATAATT
scaffold26471_0225	scaffold26471_0224	7AS-11587-00002	181572-181625	CCCCCCCGGGCCAGTGCTTATCTAAGTGTTGGTCTCAAACAGAGGCACTTGCG
scaffold26471_0228	scaffold26471_0227	7AS-11587-00002	48686-48720	CGGCTGAGAAGAGACAGACGGGGGGGGGGGGGGG
scaffold26471_0233	scaffold26471_0232	7AS-11317-00001	47270-47320	CCGCCACCCCGACGCCGCCTCGACGCCGCCCCGNNNNNNNNNNACCCCGC
scaffold26471_0246	scaffold26471_0245	7AS-11308-00000	466019-466044	TGCTTCGGCGGGAGCTCGCGCGGGT
scaffold26471_0253	scaffold26471_0252	7AS-11308-00000	214433-214474	ACAGGGGGCCCACGAGGGTGGAGGGCGCGCCTGGGGGGGGG
scaffold26471_0254	scaffold26471_0253	7AS-11308-00000	206292-206311	GGCTCCCAGATCGGGAGGG
scaffold26471_0257	scaffold26471_0256	7AS-11308-00000	20595-20668	AGATAGTGGGGTACCTCTCCGGCGAGCCCCCCTCCCCGCTGCGGCTGGTTCTTGCTTAACTCCGGCGAGCCCC
scaffold26471_0259	scaffold26471_0258	7AS-11814-00000	2186040-2186126	ATATATATATATATATATATATATATATATATATATATATATATATATATATACATCATATGTAATAAATACTGTACTGTTAAACT
scaffold26471_0260	scaffold26471_0259	7AS-11814-00000	2142036-2142099	TTTGAAGACTTTTAAAAATCGCCTATTCATTCCCCCCCCCCCCCCCTCTACTCGATCACTAGC
scaffold26471_0261	scaffold26471_0260	7AS-11814-00000	2097558-2097597	CGGGGGGGGGGGGGGGGGGGTCGATCATGGAGGGCTTGT
scaffold26471_0263	scaffold26471_0262	7AS-11814-00000	2083022-2083054	GCCGGAGGGTTACCGGAACCCCCCCCCCCCCC
scaffold26471_0264	scaffold26471_0263	7AS-11814-00000	2076601-2076620	AACCCCCACCCCCCCCTTA
scaffold26471_0267	scaffold26471_0266	7AS-11814-00000	2028711-2028994	GCTGTCATTGTTGGGGGGGGGGGGAGGGAGAGAAAGACGTATTGAGAGTGTGCGCGATAGGCACAGAGGCACAACTAGCAAGTGTGTGTGTGTGTGTTTGAAAGAGGAGTAGATAGATTATTATCAAGATCGATGTGCCACCCTACTCCTTCGGTGCTGGGTAGTGTGTGTGTTTATGTTTGAGAGAGAAGCCAATCGATAGATTAGTATCAAAATCAAGGTGTCACCCTACTCCTTCGGTGTTGGGAAGTGTGGGTGTGTGTGTGGGGGGGGGGGGCAGTGA
scaffold26471_0275	scaffold26471_0274	7AS-11814-00000	1793269-1793399	AACGTGTTTTTTTCCGTTTCCGAGAGGCACGGCCGTGACTCTCGCGAAAGCAAAACCGTGACTCTCGCGAAAGAAAAAAAAATAGAAAACGCGTATTTTTTTCCCTTTCGAGAGGCACGGCCGTGACTTT
scaffold26471_0276	scaffold26471_0275	7AS-11814-00000	1783958-1783970	ACCCCCCCCTCT
scaffold26471_0280	scaffold26471_0279	7AS-11814-00000	1642018-1642073	GGTTAGATGGTCCGTCGCCACAGACCCCCNNNNNNNNNNCCCCCCCCCGCGCCGC
scaffold26471_0283	scaffold26471_0282	7AS-11814-00000	1473622-1473626	TCCA
scaffold26471_0287	scaffold26471_0286	7AS-11814-00000	1405879-1405923	CACCTGTAGATCAGGGCCTCTCGCACCCCCNCAGCAAAGCCGGC
scaffold265_0005	scaffold265_0004	7AL-12214-00000	221826-221954	AAAATGATGTCTGAAAGGTAAAGAGTTTACAATGCTTGGTGCTCTTTTGTTGACACATTGCCGCCAACAATAGGAGCACCCCCCCCCCCCCCCCCATTCGAACGTATCCACTTCTTCCCTGGACATTA
scaffold265_0007	scaffold265_0006	7AL-12214-00000	159292-159329	CTCCCACACCCCGCAAAGAATCGAATCCCCCCCCCCN
scaffold265_0008	scaffold265_0007	7AL-12214-00000	158109-158154	GTCTCTCTCCTTCCCCAGCTGCACCCCCCCNNNNNNNNNNTCCGG
scaffold265_0009	scaffold265_0008	7AL-12214-00000	151987-152062	TGCCCCCCCCNNNNNNNNNNCCCTCCATGGTGTTTTCTAACACTGATGGCTGAACGAATGCACCATCTGCATTTC
scaffold265_0011	scaffold265_0010	7AL-12214-00000	140290-140419	GCGCGCGGGCGTCGAGGCGGCGGGCCGAGAGGGCTCCGCGCGGGCTTGGCGGGCCGACGGCGGCGGGGGCGGAGCAGGGCCACGTGGCGGCGCGGGGTTGGCTGCGGGCGGCGGTGCGCAGACACGTCC
scaffold265_0012	scaffold265_0011	7AL-12214-00000	138566-138646	CCCCCAACNCCCTTTCAAAAAAACAAAAACCCCAGCCACAGAAATGCTGACGCGTGGATGCCTATTGGTCCCGGTTGGTG
scaffold265_0014	scaffold265_0013	7AL-12214-00000	132823-132909	ACTAATGGCACTAATAGAAAGTTTATAATTTTTCTAAAACTAAAAGAAAAAAGAATTAAAAAATAAAGCAAAAAACAAAAGGAAAT
scaffold265_0015	scaffold265_0014	7AL-12214-00000	123271-123410	AAAAAAAAAGAGATGGAGGGAGGAGGGGAAGGGAGGAGGAAGGAGAGAGGAGGAGGGGGAGGAGGCCGGTCGGAGGAGGAGGGGGAGAGGGGGCGGCCGGAGGAGGACGAGGGGGGCGGGGGGTGGAGGGGGAGGGGCG
scaffold265_0016	scaffold265_0015	7AL-12214-00000	116102-116123	GGGCGCGGCGACGGGGCGCGG
scaffold265_0017	scaffold265_0016	7AL-12214-00000	110726-110841	TATATATAAATAGAATTTCTAGTAGAACCAATCATAATATATATATATATATATATATATATATATATATATATATATATATATATATACAATTAGCTAGCTATCTACAATTTCT
scaffold265_0029	scaffold265_0028	7AL-11472-00001	625719-625741	CCCCCCCGTGCACGCGAACCTT
scaffold265_0030	scaffold265_0029	7AL-11472-00001	593508-593703	CGACGAAAGTTCCGCTCCACCAGGTCTGGTTCCCGCCCTCGCCGTCCCTGCTATCGGCCTGGTTGACCGAGTCATCGTCTCAGCCGGTCTACACAATGGCCTCGGACCGCCGCACATGCCGTCACAGTAGGCATAGTACGGCGGGTCCTCCAGCTCCACGNCCCCCCCGTGATCACCGACCCGATGCCGCTGCTC
scaffold265_0031	scaffold265_0030	7AL-11472-00001	571437-571508	CTCCAGTCTGATGAGGGCTCGGCGGCGGGGGGGGGGGAGGGTTTGCTCGTCAGCAAGGGCTTTGGCTCGGG
scaffold27433	1_0009-scaffold27433-1_0008	7AL-12138-00001	910164-910291	GGGAGGGGGCGCGCGGCCTGCCCTGGCCGGCCCTCCTCTTCTCCCTTAGGGCCCATGTAGGCCCATTAAACCCCCCCCCCCTCGGGGGGGGGGGGGGGTTCCGGTAACCCCCGGTACTCCGGTAAAA
scaffold27433	1_0010-scaffold27433-1_0009	7AL-12138-00001	782644-782671	ACGACCTTGTGGGGGGGGGGGGATGGT
scaffold27433	1_0012-scaffold27433-1_0011	7AL-12138-00001	764289-765007	ACGGCGAGGTGGAGCAGCCTGACGGCGATGATGTGCTCGGCGTCGTCGGCCAGGGGGGGGGGGCAACTGGCGATGAAAACTAAAAAATTTCACAAGTGTTTCTTATATAGTCGAAGCATTAGTCCCGGTTCGTGGCACCAACCGGGACCAATGCCCCCCTTTCGTCCCGGTTGGTGCCACCAACCGAGACCAAAGGTCTCTTTTCAGCGGCCCAAAGCGGGAAGCGACGGCCATTGGTCCCGGTTGGTGGCACCAACCGGGACTAAAGGGGGGGGCATTGGTTCTGGTTGGTGCCGCGAACCGGTACCAATGCACCCCTTTAGTCTCGGTTGGTGCCACCAACCGGGACCAAAGGCCTTGCACAACGGGGTGGTGGTGGGAGTTTAGTCCCACCTCGCT…
scaffold27433	1_0013-scaffold27433-1_0012	7AL-12138-00001	724244-724284	GAGCGGCGCTCGATCGGGACCATGGGAAAGCGCGGGGGGG
scaffold27433	1_0014-scaffold27433-1_0013	7AL-12138-00001	684166-684245	GCATTTTGCAAAGACCCCCCCCCCCCCCCCCCCCCCCCCCCCCCCCCCCCCCCCCCCCCCCCCCCCCCGCCGTTGCTTG
scaffold27433	1_0015-scaffold27433-1_0014	7AL-12138-00001	675345-675427	CACGTCGAGAAGGTTAGCCGCTCACCCCCACTCCCCCCCCCGGGTCTCTCTCTGGGTTGTCGATTAGGTTCTTGAATTTTGA
scaffold27433	1_0016-scaffold27433-1_0015	7AL-12138-00001	674166-674435	TGCTTTTCGCGAGAGTCACGGCCGTGTCTCTCAGAAAGGGAAAAAAATACGCGTTTTCTGTTTTTTTTCTTTCGCGAGAGTCACGGTTTTGCTTCCGCGAGAGGCACGGTTGTGCTTTCACGAGAGTCACGACCGTGCCTCTCGGAAAGGGAAAAACAAAACGCGTTTTCCATTTTTTTCTTTCACAAGAGTCACGGTTTTGCTTCCGTGAAAGGTACGGTTGTGCTTTCGCGAGAGTCACGTCCGTGTCTCTCGGAAAGGGAAAAACA
scaffold27433	1_0017-scaffold27433-1_0016	7AL-12138-00001	669554-669934	GGCCAAAAGACTTCGGGGGGGTGGGTGGGGGTGGCATGCACCTGTAGAGTTGTGTGTACCTCTGCCGGTGGGTGCGGTATCAAGACTTTCATCCCCACCAGTCGGCGTCACATTGGACTTGGTAGTGCCTAAACTCGCTTATTGCAGGAGGGGGGCACCACGGGCAATCAGCCATATGAGCGAGGTTGCAGGGGCATAACGCGCAATGGCGAAGCCAGAAAAAATTAATTAGGGAGGGGGGATGATGTTAGAATGGTTGGGGCCATACATTAAAAAAGAGAGGTTCATAAGCAAATTACTAGCAAATCACTAATTTTAGGGGGGGGGGGGGGGCAAGGCCATGCTGGTTCCCCCTATCTCCGCCACTGATAATGCGGGCC
scaffold27433	1_0018-scaffold27433-1_0017	7AL-12138-00001	576393-576422	TTTTCACCCCCCCCCCCCCTCTAGTCAAC
scaffold27433	1_0019-scaffold27433-1_0018	7AL-12138-00001	555071-555766	GTTTTCAAATTTGAAAACACTTTTTTGGTTTTTTTGTTTTCTTTGTTGCTTTATTTATTTTATTTTGTGATTAACTTTACTATAAAAATAGTTTTTTCCTGTTTTTTTGATTTTTTTTTGCATTATTTATTTTCTTTTGTTTTTTGCTTTAATTTTTAATTCTGTTTGCTTTTAGGTTAGCAAAATTACAAACTTTCTGTTAGTGCCATTAGTTTTAGAAAAATTATAAACTTTCTGTTAGTGCCATTAGTTTTCAAATTTGAAAACACTTTTTTAGTTTTCTTGTTTTCTTTGTTGCTTTATTTATTTTATTTTGTGATTAACTTTACTATAAAAATAGTTTTTTCCTGTTTTTTTGAATTTTTTTTTGCATTATTTATTTTCTTTTGTTTTTTGCTT…
scaffold27433	1_0022-scaffold27433-1_0021	7AL-12138-00001	473014-473255	TCATCGCCGCCCCGTCCCCGCGCGTCGTCGCCGCCCCGGGCCGTCCCCGTCGTTGCCGCCCTGTCCCCGTCGTCACCATCCCCGTCGTCGCTGCGCCCGTCGCCGTCCCCGTCGCCGCCCCCCGTCGCCTCTCGCCTTGCCGGTGAGCACACACACACATACATTTTTTTAGTTTTTTAGTTATAGAAATAGTTATAAAAATGTTAGAAAATTTTCTTTTTTAGTTATAGAAATAGTTAGT
scaffold27433	1_0024-scaffold27433-1_0023	7AL-12138-00001	441228-441751	ATAGGTGAAACATTACTAGTTCTATTATTTCAACTAATTCAACTAGTTCTATTAATTCAACTAGTTCTATTAATTCAACTAATTTAACTAAGCATTTACTAAAAATAAACTAGTTATATTAATTCAACTAGTTCAAATCTCATATACCTAATTAATATCTAGCTAATTCATCTAACAATTGACATTAATATTTAACTTTTCTATCTAATTCATATCTAACATTTCACATTAATCTAACATTCTTATCTAGGTAATTCATCTAATTAACAATTTGACATGCATTAATCTAAAAAACAGAAAACAGAAAATAAGTAAAAAAATTGTGTGTGTGTGTGTGTATGTATGTGTGTGTGTACGTACGAGCGGGGGCGGCGGCGTATGGGCGGCGGCGCGAGACGA…
scaffold27641_0006	scaffold27641_0005	7AS-12013-00000	240719-240841	ACTAAAATAGAGAGAAGCTAAAGATAAAATAGAAAAGGAAAAATTAAGAAAAACAAAATGCAAAAAAAGAAATAAAAGGAACCCCCCCCNNNNNNNNNNTCTAGATCGAGATCGGGGGCACG
scaffold27641_0008	scaffold27641_0007	7AS-12013-00000	183366-183428	CCGTATCTAGCTGGCCCAACAAGTGCACAGGGGGGGGGCGCTAGATCTGCTGCTCACCATGG
scaffold27641_0009	scaffold27641_0008	7AS-12013-00000	175373-175433	CACGAGGGTGGGGTGCGCCCCCCCCCCCCCAAGGCGCGACCCCTGCCTCATGGGCCCCTC
scaffold27641_0010	scaffold27641_0009	7AS-12013-00000	169433-169476	CCCGGGATTCGTCCGCCCGGGCGCGCCCACATCGCCCGACCAG
scaffold27641_0012	scaffold27641_0011	7AS-12013-00000	99392-99402	TGTGTTTGTG
scaffold27641_0013	scaffold27641_0012	7AS-12013-00000	62945-62952	CTAGGGC
scaffold27641_0018	scaffold27641_0017	7AS-11993-51001	687306-687416	GGGTTACCGGAACCCCTTCGGGGGGGGGGGGGGGGGTTATTGGGCCTACATGGGCCATAAGGGAGAAGAGGAGGGCCGGCTAGGGCAGGCCGCGCGCCCCCTCCCCCCCT
scaffold27641_0025	scaffold27641_0024	7AS-11993-51001	344809-344883	GTACGTCGGTGGAGCAACAGGGGGCCCATGAGGATGGAGGGCGCACCTNCCCATACCTCGTGGCCTCCCTGTTG
scaffold27641_0026	scaffold27641_0025	7AS-11993-51001	332689-332693	GACC
scaffold27641_0027	scaffold27641_0026	7AS-11993-51001	321805-321877	CAGTCTGCTCGGTCGGACCAACACTCAGAGAAGCACTGGCCGGGGGGGTTTAAATAAGATGACCCTTGGGCT
scaffold27641_0029	scaffold27641_0028	7AS-11993-51001	284844-284964	CCGCCTGTCTCCTTGCCCCGTTCACCGGCCCCACCGCCTCGGCCGTGAGCTGCTGCCGCCCGGTGCCACTCCGCCGCCACCCGGCGCCGCTCCGCCGCCACCGTGCGCCGCCACCTCGCC
scaffold27641_0030	scaffold27641_0029	7AS-11993-51001	258880-258913	GGGTATCAACTCGGGGGGNNNNNNNNNNTGAGT
scaffold27641_0038	scaffold27641_0037	7AS-11993-51001	119058-119121	CGGGCGGCGAGGCGGNNNNNNNNNNGGGGCGAGGGAGCGGGCCGCGGGGGCCGGCTCTAGGCT
scaffold27641_0039	scaffold27641_0038	7AS-11993-51001	116671-116744	CTCGGGGGGACCAACACTCAGAGGAGCACTGGCCCGGGGGGGGGGGGGTTAAAATAACATGACCCTCGGGCTC
scaffold27641_0042	scaffold27641_0041	7AS-11993-51001	100018-100051	GGTTTAGAAGATCAACGCGGGGGGGGGGGGGAT
scaffold27641_0043	scaffold27641_0042	7AS-11993-51001	79681-79771	CTCTCCGGTGACCTCCTCCTCCCTCCTCTCCTCCCCTCCCCTCCCCTCACGGGTTCTCCTCCCTCCTCTCCGGTGAGATCCTCGTCCCTC
scaffold27641_0050	scaffold27641_0049	7AS-11887-00001	56299-56307	AGGCGCAA
scaffold29701_0002	scaffold29701_0001	7AL-11979-00000	87148-87238	CCCCGTAGGCCACAAGTGGGCCCACGCCAAGGCCTCAACTGCGCCGTTCAACGCCCCCTCCCCCCCCCCCCCCCCCCCCCCCCGCAACAA
scaffold29701_0005	scaffold29701_0004	7AL-11727-00000	559345-559506	CGCCGACCCGCCGCCGTCGAGGCCCGTGGGGCCCAGATCCGGCCCCCGCGGCCCGAAGCCGTCCGCCGCCCGCGACCGCGCTCGCCCGCCCCGCCGCCTCCGCCGCGTGCTCTGCCGCCGACCTCGCCGCTCCGGCGACCTTCGCTTCCGGCCGGCTGCCG
scaffold29701_0011	scaffold29701_0010	7AL-11727-00000	394628-394793	ACCCTGACACCACACCCCGACCCCGACCACCGACCATTGACACCCCCACACCTGACACCCCGACCACCGACACCCTGACCCAACACCCTGAACCCGACCCCCTACACCCTGACACCACACCCCGACACCCTGACAGCACACCCCGACCCCGACACCCTGACACCT
scaffold29701_0012	scaffold29701_0011	7AL-11727-00000	392224-392230	TTTGGG
scaffold3182_0003	scaffold3182_0002	7AS-11830-00000	1909681-1909874	GGCTACTGTTCAACCACCCCTCCACCGTCTACTGTTCATCCAGCCCTCCACACCACGGGGGCCTGTTCAACCACCCCTCCACGAGCACCCCTCCACCGTCTACTGTTCATCCAGCCCTCCACACCATGGGGTCCTGTTCAACCACCCCTCCACGGGCACCCCTCCACCGTCTACTATTCATCCTGCCCTCCAC
scaffold3182_0004	scaffold3182_0003	7AS-11830-00000	1858600-1858641	GCCCCGCTGCCGGCGACCAGCGCCTCCTCCTCCCCCCCTCT
scaffold3182_0005	scaffold3182_0004	7AS-11830-00000	1846656-1846827	TATATATATATATATATATATATATATATATANNNNNNNNNNCGGAGGATATTTGTATGTGTTGAGTAACGTGATTGTATTAGGAAACATAGGTTAGACTAGGAAATATTCTGGCTTGCTTTGTATTTCAAATAGATAATGTACTCCTATATATATATATATATATGTCCA
scaffold3182_0006	scaffold3182_0005	7AS-11830-00000	1843190-1843261	GAAAACATCTGAGATCAGTGGCGGAGGCAGGGGGGTGCCAGCAGGGGCCCTGCCCCCCCCCCCCCCCCTAA
scaffold3182_0008	scaffold3182_0007	7AS-11830-00000	1825349-1825480	GGGCGGGGCTTCTTTCTGGACCTTGTATGTAGATGGAGCTTGTTGGTGCTCGACGGGGGGGGGGGGGGGGGGGGGGCAATGGCGACACAGTAGCTCTTCCCAAGGAGCTGAGGGGACGCCGGGCATTGCGG
scaffold3182_0009	scaffold3182_0008	7AS-11830-00000	1805894-1805970	GGATGTGATTTTCACGCAAACTAGAAACAAACCCGGGGGGAGGGGGGGGGGGGGGGGGGGGTGTTTGTAGGCGTCC
scaffold3182_0012	scaffold3182_0011	7AS-11830-00000	1762071-1762173	TATTCCGCATTTGTTCAAGCCTAAACCGTAATTATTTTAAAGCGCCTATTCANNNNNNNNNNCCCCCCCCACTCTCTAGGCGACATCCACGATCTTACACCC
scaffold3182_0016	scaffold3182_0015	7AS-11830-00000	1483611-1483738	GGGATGGTCTTATTGGTTTCGGGGATATAGGGGAAGAGTGAGAGGCGGGGGGGGGGGGGGGTAGCTAGAAGGATATTGTTAAGTGTGAGTGTGTGTTTTACCCATCTAGGCGGAAGTTATGTGCACA
scaffold3182_0018	scaffold3182_0017	7AS-11830-00000	1433658-1433692	GGGGGGGGGGGGGCAAGGGAGCTATGGTCTGGAA
scaffold3182_0019	scaffold3182_0018	7AS-11830-00000	1432333-1432468	ATACGGACATGAGAGCATCATGATCATTCTTAGAACGGCAACAGCAATATATATATATATATATATATATATATATATATATATATGTATATAGTGTTACTATTCGTCATCCAGGGTGCAGAATAAATTATTCTT
scaffold3182_0020	scaffold3182_0019	7AS-11830-00000	1370224-1370263	GGTCCACACATTCAGTTCGGTAGTAGGACCCCCTCCCGA
scaffold3182_0024	scaffold3182_0023	7AS-11830-00000	1255942-1255956	AACTCTGGGGGGGG
scaffold3182_0025	scaffold3182_0024	7AS-11830-00000	1235191-1235234	TATGTAAGTGATTTAAGGTCAATTACCCCCCCCGCTGTAATGC
scaffold3182_0027	scaffold3182_0026	7AS-11830-00000	1195357-1195600	CTGTTAGTGCCATTAGATTTAGAAAAATTATAAACTTTCTGTTAGTGCCATTAGTTTTCGAATTTGAATAGTTAAATTTGAATTCTTTGATATTTGTGTGAATTCACAAGTTTGTGATTAACTTTACTATAAAAATAGTTTTTTTTCAGTTTTTTTTGCATTATTTATTTTCTTTTGTTTTTTGCTTTATTTTTTAATTCTTTTTGCTTTTAGGTCAGAAAAATTATAAATTTTCTGTTAGTG
scaffold3182_0031	scaffold3182_0030	7AS-11830-00000	1108302-1108384	CTCTTCTCCACTAAGGCCCATCATGGCCCATTAACCCCCCCCCCCCCCCCCCCGGGGGGGGGGGGTCCCATTTGATCATTCA
scaffold3182_0035	scaffold3182_0034	7AS-11830-00000	1017012-1017041	CAAAACCAACCCCCCCCCCGCCGCGACTG
scaffold3182_0036	scaffold3182_0035	7AS-11830-00000	1011661-1011692	TACTTTAACCCCCCCCCGGGCCAGTGCTCCT
scaffold3182_0042	scaffold3182_0041	7AS-11830-00000	936887-936899	CCCGTCGTCTCC
scaffold3182_0043	scaffold3182_0042	7AS-11830-00000	885470-885571	TCCGGAGCCCAAGGGTCATCTTATTTAACCCCCCCCCCNNNNNNNNNNCCCCCCCCGGGCCAGTGCTCCTCTGAGTGTTGGTCCGACCGAGTAGACTGCGG
scaffold3182_0046	scaffold3182_0045	7AS-11830-00000	858605-859275	AGGGATATTTGAGTGTCACTACCCCCCCCCCCCCGACACACACACCCACACCCACACAACCACACACACACACACTTCCCAACACCGAAGGAGTAGGGTGGCACCTCGATCTTGATACTAATCTATCAACTGGCTTCTCTCTCAAACACACATACACGCACACACACTACCTGACACCGAAGGAGTAGGGCGGCACCTCAATCTTGATAGTAATCTATCTACCCCTCTTTCAAACACACACACACACACATACACACAGGCGCTAGTTGTTCCTCTGTGCCTACCGCACACACTCTCGATATGTCTTTCTCTCCCTCCCCCCCACCCCAACAATGACAGCAGAAGGGTGACAACTCGATCTAATCATAATCTATCAATTGGTATCTGTCGGTGTCAAAA…
scaffold3182_0049	scaffold3182_0048	7AS-11830-00000	845765-845898	GGTGCGCCATTAGTAACTTGGCCCAAACATTCGCCCGAATGCACCCNNNNNNNNNNCCCCCCCCCGTGGACCGCCTTTTCAGTTTCAAAAAAATAAAAGAAAATGATAGAAATGTCAAAAAAATAAAAGAAAA
scaffold3182_0050	scaffold3182_0049	7AS-11830-00000	816601-816672	CTCATCCCCGTCGACGCCGCCCCGTCCCCGTCGCCGTCTCCGTCCCCGTCCCCGTCGCAGCCCCCCGTCGT
scaffold3182_0054	scaffold3182_0053	7AS-11830-00000	728534-728805	GATTTGTGATCCAAATAGTTATTATGATCCTAGGATTAGAATAGTCTTGTCCTATATATATATATATATATATATATAGTGTCACGCTATTCGTCACCCTGGATGAGGAATAGTTATTCTTCACCCCTTTTCTTTTTTGATANNNNNNNNNNTAAGTCCAGGAGTTCGGGAACACCTCCTCGTTGCCTATATAGGGGGATTTGTGATCCAAATAGTTATTATGATCCTAGGATTAGAATAGTCTTGTCCTATATATATATATATAGGGTCA
scaffold3182_0055	scaffold3182_0054	7AS-11830-00000	663929-663994	AACACACATACAATTCGGGGGGGGGGNNNNNNNNNNCGTGTGCTCTTCCGATCTGGGGGGGGTAC
scaffold3182_0056	scaffold3182_0055	7AS-11830-00000	657467-657495	CCGCCGCCCCCCCGTCCGTCGTTCCCCG
scaffold3182_0057	scaffold3182_0056	7AS-11830-00000	632338-632549	TGGAACGAACATGATCCAGAGGACTTGGACCCTACATCAACCAATCAACGAGGAAGGCACGAGGTAGGGGGAGCGCCTACCCCCCCCCCCCCCCAGGCGCGCCCTCCACCCTCGTGGGGCCCATGTTGCTCCACCGACGTACTCCTTCCTCCTATATATACCTATGTACCCCCAAACTACCAGATACGCAGCCAAAACCCTAATTCCACCG
scaffold3182_0065	scaffold3182_0064	7AS-11830-00000	367467-367715	AACATAATTATATTATAAAAAATTAGTTTTTTTGAACTTATAGGATAATTTATTTAAGTACAAATTTTTTCTAAAGTTACTTTGATATTTTAATTCATATGAAAAAATATTAAAAAAATTCATAATTTAAATTGATGGATTTTAAAATTAATAGGTGAGCATTTTTGGTTTATATATTTATTTATATGTATATTATTTATAATTACAATTTTTTAAACTTGTAATTATAAATAATATACATATTTTAT
scaffold3182_0067	scaffold3182_0066	7AS-11830-00000	340444-340605	CATTTTCAAATAAATTATGAATTATTTAAAAATAAATTTTAATAATATTCGCACATTTCTTTCATGTAATAAAAAATATTTACATTCTATGAGAAAACCAAAGGAAAGCAGGGGGGGGGGGGGAAGAAAATCATTGGAAAACCAAATGAGCAGATTTTCTT
scaffold3182_0068	scaffold3182_0067	7AS-11830-00000	291712-292317	ACTCGATGCATTTTCTAGGGTTTTCCGGTGACAAAACCCTACAACACTGCCCCCACGTGACGCAACGTGCATTTTGTGTCTGAATTCGTGCACACCTTGCCTGGGGGACCATATTGGCCAAGCCCACATGGTCCCAAAAGTTGGGGTCATCTCATGCATGCTTCCACATGCACTATGTACAAGCAGGACCATTCGGGTCTGCCGGAGGTCAGGTCTGAAATTGGTTTTCCTTGACGGTCCCACCAAATGATCCCAAACTTCGTGCATACCCTACGATGACCATGGCATGCATGTGTGACAAGTATCGTTCATTTGCGACACTCGATGCATTTTCTAGGGTTTTCCGGCGACAAAACCCTACAACACAGCCCCCACGTGACGCAACGTGTGTTTTGTGTC…
scaffold3182_0069	scaffold3182_0068	7AS-11830-00000	289359-289559	ATCTTTATTATTTTTTAAATATTTTTAGTTTGTAAGATAAAATGTTCTATTTTATTTCACTTCTTCATTCTAATATTTGTTCTCTTCTTTATATTTGAAATATTTCCAAAATGTAAGATAATATGTTATCTTTTATTTCACTTCTTCATTCTAATATTTGTTATCTTCTTTATATTTGAAATATTTCCAAAATGTAAGAT
scaffold3182_0078	scaffold3182_0077	7AS-11830-00000	131869-131966	TACATTTTCTTAGGAGGAGTGCTTCGGTACACCCTCCCCCCCCCCAACAAAACGTAGAAGGACAGAAAGGTCATACGGAAGAAACGTATACCCACCT
scaffold3182_0080	scaffold3182_0079	7AS-11830-00000	102951-103032	TCACCACGATCTCCTTCCCTCTTGATCTCACTGGATCTCGCCGGGGGGGGGGGGGGGGGGGGATTTGCATTTGCCTATTCG
scaffold3182_0089	scaffold3182_0088	7AS-01006-00001	157747-157875	AAAAAACGGGGAAACACTTGGGATCACCTGACGGATCCCAAGTGTGCGTTGACCTCCTCCTTTGCCCGCCTCTCTCTCTCTCTCTCTCTCTCTCTCACCCCCCCCCCCCTCCCCCTCTATCCCCCCCC
scaffold3182_0091	scaffold3182_0090	7AS-01006-00001	131407-131459	AGGTTTCACACCCCCCCCCCCCCCCCCCCATGTAGATCCGGTCATCCTAGTT
scaffold3182_0094	scaffold3182_0093	7AS-01006-00001	76607-76705	GCTGCGTCGGCCAAGGGCGGCGATGGTGGGATGCGGCAGCCGGCCCTGCCTCGGGCTGCATGGCGGCGTTCGGCCTGCCTTCCGGTGGCGGCGCGGCG
scaffold3182_0095	scaffold3182_0094	7AS-01006-00001	71150-71207	GGAACCCCCCCCCCCCCCCCCCCGGGGGGAACTAATAGGCCACATGGGCCTTAGTTG
scaffold3182_0106	scaffold3182_0105	7AS-11843-00001	821070-821129	GGCTGCCCCCCCCCCCCCCCCCCCCCCATCGCCCTGGACCTCCCTTGCGACGCCACGCA
scaffold3182_0108	scaffold3182_0107	7AS-11843-00001	801812-801854	CGAGTCGCCTCGGTGGAGACGACGCGGGGGNNNNNNNNNNGT
scaffold3182_0111	scaffold3182_0110	7AS-11843-00001	692348-692450	AAAAAATGTACAAATGTGTATGAGAAAAAGTAGACATCAAAACACACACACACACACACACACACACACACACACATATATATATATATATATATATATATA
scaffold3182_0116	scaffold3182_0115	7AS-11843-00001	526247-526298	CCCCCCCCCCCCGGGCCAGTGCTCCTATGAGTGTTGGTCCACCTTGTCAGC
scaffold3182_0117	scaffold3182_0116	7AS-11843-00001	500440-500503	ATATATATATATATATATATATATATATATATATATATATATATATATATAGCCTGTCTATTC
scaffold3182_0118	scaffold3182_0117	7AS-11843-00001	498222-498348	TCTCTCTCTCTTCGTCCCGCCCCCGTGCCGCGCCGCCCCGCGTCACCCCATCCTCGTGCCGCCGCCCCGCGCCACCCTCATTGCAACGTCGCCCCCNNNNNNNNNNCCGCCCCGCCCCTGTGCCCG
scaffold3182_0119	scaffold3182_0118	7AS-11843-00001	420473-420635	TACTTTTTTATTGTATTAAATTTTAATTTATTTTATTTTATTTCTACTTATTTATTAAATTTTATTTAATTTACTTTATTAAAGTTTATTTTGTTTCTACTTATTTATTTTATTAAAGTTTATTTTATTTTATTTTGTTTCTACTTATTTATTAAAGTTTAT
scaffold3182_0121	scaffold3182_0120	7AS-11843-00001	354087-354159	GCCTCTGGATGAACAGTGAGCGTTGCGGGGGGGGGGGGGGGGGTGGATGAACAGTTCCCGGTGGGGGTGGAT
scaffold3182_0122	scaffold3182_0121	7AS-11843-00001	313615-313710	TGGCCAGCCCTCTCTCTCTCCACTAAGGCCCATGTGGCCCATTAGTTCTCCCGGGGGGGGGGGGGGGGGGTTCCGGTAACCCTCCGGTACTCCGG
scaffold3182_0126	scaffold3182_0125	7AS-11843-00001	179804-180144	GCACTCGCCTAAGTTTGAAAAAATCCTACCGAGTGGAGAGCAATCCTCCCACTCGGGGGCTTAGCTGCAGTCCAGTACTCGCCTAAGTTCTCCCACCTAGAGACTTAGCTGCAGTCAGGCACTCGCCTAAGTTTGAAAAAATCCTACCGAGTGGAGAGCAATCCTCCCACTCGGGGTTTAGCTGCAGTCCAATACTCGCCTAAGTTCTCCCACCTAGAGACTTAGCTGCAGTTAGGCACTCGCCTAAGTTTGAAAAAACCCTACCGAGTGGAGAGCAATCCTCCCACTCGGGGGCTTAGCTGCAGTCCAGTACTCGCCTAAATTCTCCCACCTAGAGACT
scaffold3182_0128	scaffold3182_0127	7AS-11843-00001	90660-90797	ATGTTATGATACACACACACACACATATACATACATACATACATACATATATATATATATATATATATATATATATATATATATATATATTAAATACTCCAGTATACATCTATGTTTCGAGTATTTAAAAAATATAT
scaffold3182_0129	scaffold3182_0128	7AS-11843-00001	72700-72819	AGGCGGGGCGGCGCGGCTGCCGGAGGCGCAGTCGGCGAGGTCGCCGGCTCGGGCGTGCGTCGCCGGAGTTGCTGCCGGACGGCGGAGCCTCGGCCGGGCTCGGGGAAGACGAAGGCGGC
scaffold3182_0136	scaffold3182_0135	7AS-11635-00001	429420-429463	AAAGTTTCTAACAAAAGAAGTTCTTTATGAAAATTCTTTTTGC
scaffold3182_0138	scaffold3182_0137	7AS-11635-00001	290630-290633	CCG
scaffold3182_0139	scaffold3182_0138	7AS-11635-00001	275060-275201	CACCCCTCCATGGGCACCCCTCCACCATCTACTGTTCATCCTGCCCTCCACCACACCACGAGGTCCTGTTCATCCAGAGGCAACGCCACCGCTCACTGTTCATCCACCCCCCCCGCAACGCTCACTGTTCATCCAGAGGCA
scaffold3182_0145	scaffold3182_0144	7AS-11635-00001	171551-171615	TTAACAAGAACTCTAAACACAAAGACTAGGAATACTAAATCCCCCCCCCCCCGACAACGGCGCC
scaffold3182_0151	scaffold3182_0150	7AS-11635-00001	42868-43407	TAGACTTATATGTTCCTTCTAGCTCTAGGACATATATATATATATATATATATATATATATAGTGTTACTATTCATCACCCGGGGCGCAGAATAAGTTATTATTCACCCGAGGTAATATTACGATCATATCATAATTAAATTACGTTTGGAATTCAAATAATTACATTCCTATTGATTCACTACGTAAAATTTGGCATAAAAAATTAAAAATATAGGTCATAAAACAAGAAAATTTGCAGTTTATGTGTATTTTACACTATGTTTTTACGTTTGTAACTTTACATAACATAAAATATTTTTTACGACGATTATATTTTTTTTTACGGTCTCTTTTTACGTCGGAAATAAGACAAAACTTACGGAACGTAAAATTACAGTGTATTGATGGTAAAATAGAG…
scaffold3182_0152	scaffold3182_0151	7AS-11635-00001	36216-36378	TACATTTTATCACCCCCTCGCCAAAGTTATCAGCACCGAGGCACAAAGGTTATCAGGTATTCAGGTATATGATGTGTGAACTACCATGCTATTCACGCAAAAGTTACCTGGGGGTATTTCATCAACCCCTCCCCCCCCCCCCCCCCCCCATGTCAAAGTTAT
scaffold3182_0153	scaffold3182_0152	7AS-11635-00001	27131-27161	ACCAATTGACCCCCCCCCCCCCCCCCACAT
scaffold3182_0155	scaffold3182_0154	7AS-11834-51029	142051-142154	TCGCTCTCTCCTCCCTCTACCGATCTAGATCGGGATCGACCCCGATCCCTTCGCCCCCGACGCCCCGCGGCCTCCCCCGCCGACTACCCGCTGTCGTCGCCCC
scaffold3182_0165	scaffold3182_0164	7AS-11622-00001	312633-312687	TTTGTTTTTTTGAAGGGGGGGGNNNNNNNNNNGGGGGGTTGGGGGTTTTGGGGG
scaffold3182_0166	scaffold3182_0165	7AS-11622-00001	311362-311441	CAGCCATGACGTGCAATGGGGAGAGAAGCCCCCCCCCCCCCCCCCACGCTGGCCAGGCTTCGCCCGGCAGCACTGCTAA
scaffold3182_0167	scaffold3182_0166	7AS-11622-00001	305923-306008	GGTGAGTTCGAATCACGTTAATAGCTACTTTGGGGGGGGGCGTTTCCGCGCTAATTTACCGTTCGACGCGTTTCGTGGGCCGGCG
scaffold3182_0171	scaffold3182_0170	7AS-11622-00001	238328-238453	CGATGACGTCCCGACTCCCGAGCCCTGCAGCGCGTTTGTGGTCGCTGGACCTTCATCGCCGGCGCGCCACCGTGACTGTGACGCTGCCAGTGCCCCCCCCCCCCCCCCCCCCTTATTAGCCGCTC
scaffold3182_0172	scaffold3182_0171	7AS-11622-00001	205385-205397	CCCCCCCCCACA
scaffold3182_0174	scaffold3182_0173	7AS-11622-00001	185214-185930	TATATATATATATATAGGGATTGACTATTCGTCACCCTGGGTGAGGAATAGTTATTCTTCACTCCTCCCTATTTTACCACCAATGCACTGTAATTTTACGTTCCGTAAGTTTTGTCTTATTTCTGACGTAAAAAGAGACCGTAAGAAAATATATAATCGCCGTAAAAAATATTTTATGTTATGTAAAATTACAAACGTAAAAACATAGTGTAAAATATACATAAACTCCAAATTTTCTTGTCTTATGACCTATATTTTTATTTTCTTATACCAAATTTTACGTACGGAATCAATAGGAATCTAACTATTTGAATTATGAATGTAATTTAATTATAAAGTGATCGTAAGATTACCTCGGGTGAAGAATAACTTATTCTCCACCCTGATATATATATATAT…
scaffold3182_0175	scaffold3182_0174	7AS-11622-00001	182249-182490	TGATATACATTACAATTATACAATAAATAATTAAATAATATTGTTAAGTATGCCAAATAAGGAATGTAAAAATATACTTCTTCCTATAAAAAATATATTTACTCCTTAACACAGTAGTATAGTAAGTATAAAATTTTAATATAAAATATGTAACACTAGAATTTTCTAAAGATATATTTTTCATAATCATATAATACAACCACTATTACACTATTTGTGAAACTATATATTTTAGAGATAT
scaffold3182_0176	scaffold3182_0175	7AS-11622-00001	168750-168843	CTGTTCAACCACCCCTCCACGGGCACCCCTCCACCATCTACTGTTCATCCTGCCCTCCACACCATGGGGTCCTGTTCATCCACCCCTCCATGG
scaffold3182_0178	scaffold3182_0177	7AS-11622-00001	107293-107348	TCTGCCTACCCCTCCCACCACCCCCTCCCNNNNNNNNNNCCCCCCCCCACACACA
scaffold3182_0185	scaffold3182_0184	7AS-11622-00001	27652-27654	GG
scaffold3182_0190	scaffold3182_0189	7AS-11655-00001	114897-114974	CTCTGTGTGTGTCCGGCGCGCCTGGGGGGGGGGNNNNNNNNNNGCCCCCTCCCCTCCTGTTGCCCACCCATCACTCC
scaffold3182_0191	scaffold3182_0190	7AS-11655-00001	104304-104412	ACGCGCGCACCACCACACCATCCAGGAGGGACGGATCCACGCCGCCCTCGGCCCGCGCCTCGTCGGAAGAGGCCCGGCGGATCTGGCCGAAGCCCAGCCCAGCCGCCA
scaffold3182_0193	scaffold3182_0192	7AS-11655-00001	35386-35494	AACTTTTGCTCACTTTAGTTTAATAAATGGATCAAACTTGTGTTATGTGAGAGGTCACATGTTATTCTTTTGTGTGTGTGTGTGTGTGTGTGTGTGTGTGAGAGAGAG
scaffold3182_0197	scaffold3182_0196	7AS-11809-00000	1421316-1421350	ATTAAGCCTATGCCTATGTTCCATGACTTGTTCA
scaffold3182_0199	scaffold3182_0198	7AS-11809-00000	1372348-1372529	TAGTTCTATTAATTCAACTAAATAAACTAGTTCTATTAATTCAACTAAGCATTTACTAAAAATAAACTAATTTATATCTAATTTTTTATATAGTTTTTTTCTTTTCTGCTTTATTTTTTCTATTTATTTCAGAGTAGTTTTTTTCTTTTCTGCTATATTTATTTTCTTCTATTTATTTCTG
scaffold3182_0220	scaffold3182_0219	7AS-11809-00000	1014916-1015086	ATTTACTCTTAACAAAATGTAGAATAAAGGCAATGCTTTTGAAGAAGATTCTATGGTAAACTTCTTGAATTGCCCCCTCCCCCCCCCCCCCCCCGTCGGCATGGAAAAGGCCTTTATAGAGCCTGTCTTCACCAATAATGTAAGTTTGTCCATCTCAAGCCTTCAAACTT
scaffold3182_0221	scaffold3182_0220	7AS-11809-00000	998130-998201	TTGTGTGTGTGTGAGAGAGAGAGAGAGAGATGGAGTCTTAGTGTGTGTGGGGGGGTGTGCGTGTGTGCGTG
scaffold3182_0222	scaffold3182_0221	7AS-11809-00000	976441-976787	TTGCGGGGGGGGTGGAGGGGTGGTTGAACATGACCCCGTGGTGTGGAGGGCTGGATGAACAATAGACGGTGGAGGGGTGCCCGTGGAGGGGTGGTTGAACAGTAGTCGGTGGAGTAGCGCGCGGTGGAGGCTGGATGAACAGGAGCCCGTGGAGGCTGGAGGAGGTCGATGGTAGCCCGTGGAGGCTGGAGGAGGTCGACGGTGGAGATGAACAGTATCCCGTGGAGTCCCGTTTTGCAGTACGCCACACCCCTCCCGATGAACAGGACCCCCGTTTCGACCGTAGGAGGTCCGTTTCGTCCGTTTTGCGGTACGTCACACCCCTCCCGATCAACAGGACCCCCGT
scaffold3182_0232	scaffold3182_0231	7AS-11809-00000	741495-741853	ACTCGCAATTAGGGCCCAACCTTTTTTGTTCGAGTTGCAAGTTCACCCTCGACTCACAACTGGGCCCAACCTTTCTTGTTGGAGTTGCAAGTCCACCCACGACTCGCAACTGGGCCCGAGCTTTTTTAGTCCCAGCTGCAAGTCCACCCTCGACTCGCAATTAGTACATGACCTTTTTTTGTGCCAGTTGCAAATCCACCCTCAACTCGCAATTGGTGTCTGACCTTTTTTGTCCCAGTTGCAAGTCCACCCTCGACTCGCAATTAGGCCCAAACTTTCTTATCGGAGTTGCAAGTCCACCCTTGACTCGCAACTGGGGCCCAAACTTTTTTAGTCCCAGTTGCAATTTTACCCTCGA
scaffold3182_0235	scaffold3182_0234	7AS-11809-00000	647817-647837	TACCNNNNNNNNNNGGGTTC
scaffold3182_0236	scaffold3182_0235	7AS-11809-00000	642663-642778	TGGTTTCTTTTATTATTTTTACCCCCCCCCTTCCCGGTCTTGATTTGCTTGTTGCATAAATGGATAGTCCGCCACAAGTAATTTGGGAAGGAGGAAGTATTTATGTTGCTTTTTT
scaffold3182_0240	scaffold3182_0239	7AS-11809-00000	567265-567294	GTGTTGTGTTTTCAACCCCCCCAAAAAAA
scaffold3182_0244	scaffold3182_0243	7AS-11809-00000	557409-557571	AGCGCGGTTCAGGAGACGACACGTGGCGCAACTCAGGGGACGACATGTGGCGCAGGTATGCCGACGGCCAAGCCGTCGGCATACCTGCGCCACATGTCGTCCCCGGCTTCTCCTGGCGGCAGACATATGCCTACGGCAAAGCCGTCGGCATAGATTTCCATC
scaffold3182_0247	scaffold3182_0246	7AS-11809-00000	545097-545155	GCTTTGTTCCAAACGGATCAGCGGGGGGGGGGGGGGTAACTTGAGGACTTTTATGCAA
scaffold3182_0248	scaffold3182_0247	7AS-11809-00000	525853-525871	GAGAAAAAAAAAACCGAT
scaffold3182_0250	scaffold3182_0249	7AS-11809-00000	439901-439919	CCTAATCCAACTAGGGAA
scaffold3182_0251	scaffold3182_0250	7AS-11809-00000	413916-414139	GCGTGGGGGGGGGGGGGGGGTTGGATGAACAGTGAGCGGTGGCGTTTCCTCGGGATGAACAGGACCCCGTGGTGTGGAGGGCTGGATGAACAGTAGACGGTGGAGGGGTGCCCGTGGAGGGGTGGTTGAACAGGACCCCGTGGTGTGGAGGGCTGGATGAACAGTAGACGGTGGAGGGGTGCCCGTGGAGGGGTGGTTGAATAGTAGCCGGTGGAGTAGCGCG
scaffold3182_0252	scaffold3182_0251	7AS-11809-00000	407918-407975	CCGAGTCATCCACGAGATAGGGTGGCGTGTCGGGGGGGGGGGGGGTAGGGCGCGCCC
scaffold3182_0253	scaffold3182_0252	7AS-11809-00000	401044-401068	CGCCCGGGGGGGGGGTAGGGCACG
scaffold331903_0002	scaffold331903_0001	7AL-11962-00001	374925-374979	CCCCCCCCACACACACACACACACATAGTTCTTAATTCAAAATTTATTTAGTTA
scaffold331903_0003	scaffold331903_0002	7AL-11962-00001	334183-334273	ATCCTACTCCCAGAGGGAGTAGGACTCCCCTGGCGCGCCACACCTTGGCCGGCCAGCCTCCCCCCCCCCCCCTAGTCCTTTATATACTGA
scaffold331903_0006	scaffold331903_0005	7AL-11962-00001	223859-224769	GTCCGGGGGGGCGAGGCAACCAGGGCACGGTGGGTGTCGCCGGCGAGCGGTGGGGTGCCGGGGTTGGCCGCCGGCGCGGCGGTGGCCTGCGGGGCCAGAGGCGGGGCACGGGACGAGCAGAGGCGGCGCGGTTCAGGTGACGGCGCGGGCAAGCCGATGAAGAAGTAGGGGAGGCGCGCGCTGGGGCGAGCAGCGGCGCGGGAGCAGCGCAGGCACGGCCCGGCACAGTTGGCGAGGGAGACCGCAGCCGGGGCGAGGCGAGCGTGGCCAACACTGGCGGCAGCGGCAGCGAGGCGTGCGTGGCTGGGCACGCAGCGGTGAGCGGGGCGATGCGGAGTGGTGCAGGCGTGCGCGGGCGCGTGCGTGCGTGAACGGCGGACGAGGCCATGGCCGATGCGG…
scaffold331903_0007	scaffold331903_0006	7AL-11962-00001	216002-216474	CGCGCGCTGGGGCGAGCAGCGGCGCGGGAGCAGCGCAGGCACGGCCCGGCACAGTTGGCGAGGGAGACCGCAGCCGGGGCGAGGCGAGCGTGGCCAACACTGGCGGCAGCGGCAGCGAGGCGTGCGTGGCTGGGCACGCAGCGGTGAGCGGGGCGATGCGGAGTGGTGCAGGCGTGCGCGGGCGCGTGCGTGCGTGAACGGCGGACGAGGCCATGGCCGATGCGGCGACGGCGGAAACGGCGAGGGTGGGCGCGCGCGGAGGACGGGGGCCGGCTGGTGGGCGCAACGCGCGGGCGTGAGGGGAGAGGGCGCGACCACGACAGAGATAGGAGGGAGGGGGGCTCACAGAGGAGGAGTAGGGCACGGGCAGTGGGCGCGGGGAGGAGGACGGGGACGGCG…
scaffold331903_0010	scaffold331903_0009	7AL-11962-00001	188741-188776	GGTTGGGGTTTTTGTTTTTTTTTTGAAAGGGGGGG
scaffold35849_0107	scaffold35849_0106	7AS-12196-00000	440077-440180	CCTCCTCCTCCACCACCACCACCTCCTCCTCCTCCTCCTCCTACTCCCTAGAGTGTACCTCACTAGAGGAGGGTACCTCACTAGAGGAGGGCCTCAAAGACAA
scaffold35849_0108	scaffold35849_0107	7AS-12196-00000	437386-437432	GCTAGGCCGTCGGCATAGATGTGCCACGTGGCGAGCAGGCGTCACC
scaffold35849_0110	scaffold35849_0109	7AS-12196-00000	399686-399738	GCGGTGCAGAGAGAGAGAGAGAGAGAGAGAGAGAGAGAGAGAGAGAGAGAGA
scaffold35849_0111	scaffold35849_0110	7AS-12196-00000	396287-396341	CTTTTTTTAGGGGCGGGGGGGGGGGTAGTGCATGAACTTTTTTCAATAATACAT
scaffold35849_0115	scaffold35849_0114	7AS-12196-00000	326441-326726	GAGGGGGAGCTCGATCTAAGGGAGGGAGACGGCGGTGGCAGGGATCGAGGGGAGTGCCATCGATGGCGGCGGGGAGGAGATGGGGGGAGGAGGGGTGCGATGGGAGGAGGGGATTGATGGGATCTGGGTAGGGTTTGGGTAGGTGGATGCAGCGCACGCACGCGCCTGCGAGCAAGCCAGCCACGGCGGCGCCCCTCTCTCCATTGCTGCGGTGCCTCTCTCTCAGTCTGGGGAGAGGGGAGAGGCGGCGAGAGTTGATCAGGGGAGAGGGGAGAGGCGGCGGGA
scaffold35849_0117	scaffold35849_0116	7AS-12196-00000	181649-181714	AGACGGAGACACCAGTCGGCGTCAACAGCAGAACGACCACAAGCGTAAAGCCCCCCCCCCCGCCG
scaffold35849_0118	scaffold35849_0117	7AS-12196-00000	139979-140029	TACCCCCCCCCCCNNNNNNNNNNAGGTGCACCCTCCACCCTCGTGGACCC
scaffold35849_0119	scaffold35849_0118	7AS-12196-00000	130578-130629	TCCAACTAGGATTGGGGGGGGGGGGGAATCCTACTCCCAGAGGGAGTAGGA
scaffold35849_0120	scaffold35849_0119	7AS-12196-00000	78666-78705	GGCTTCTTTGGCCTCTATCTTTTTTTTGAGGGGGGGGGG
scaffold35849_0121	scaffold35849_0120	7AS-12196-00000	74939-75014	TGTAACTTAGGCGAGTACGACGTCGCAGCTAAGCCCCCGAGTGAGAGGGTTGCTCTTCACTTGGAGTATGTTTTG
scaffold35849_0122	scaffold35849_0121	7AS-12196-00000	63517-63546	GAAATCTAGAATAGGGGGGGGGGGCGAGC
scaffold35849_0123	scaffold35849_0122	7AS-12196-00000	59977-60018	CGCACCCCCCCCCCCCGACTGGGCCGGGCCAATACAGGGCG
scaffold35849_0140	scaffold35849_0139	7AS-11318-00000	590792-590864	TGGAAATATTGCTGGTCACAATGGATTGGACGAGCGGGGGGGGGGGGGGGGGGGGGGAGAGTCATGCATGCA
scaffold35849_0142	scaffold35849_0141	7AS-11318-00000	567285-567403	AGTGAGCATTGCGGGGGGGGGGTTGGATGAACAGTGAGCGGTGGCGTTGCCTCTGGATGAACAGGACCCCGTGGTGTGGAGGCCTGGATGAACAGTAGACGGTGGAGGGGTGCCCGTG
scaffold35849_0143	scaffold35849_0142	7AS-11318-00000	565759-566456	CACCACGCTTCCATAACCGTAGGAGAGCCCACCGCAACACCTGGCAGCATTGCTACCCCCCTCGTGGTACCCCGTCCCGTCTAACCCTGACACAGACGACCGCCGGTCTAGCCCTTCGACTTTCGCTGGATGGGGTTTGATCGGTGGACCTTTTTACATGGCTGCCATAGCCCAGCCTATAGCTACACCCTCCCCAACACCATCCCGGCCCAACCCACCCAAAGATTCCCTCCGTGTCGGCCCGACGTGGCCGTTTCCCCCCTCCGGGACACGGCGAGGCACACCCCGGAGCCACGTGTCGAGTTCCTGCACCTGCCACCACGCTTCCAGAATCGTAGGAGGGCCCACCGCAACACCTCGCGGCATTGCTACCCCCCAGGTACCCCGTCGAGTCTAACC…
scaffold35849_0148	scaffold35849_0147	7AS-11318-00000	372135-372188	GTGGATCCCAAGAGGACATTCAGGTAGGTGGGGGGGGGGGGGGGGGTTGATCC
scaffold35849_0150	scaffold35849_0149	7AS-11318-00000	316363-316421	GTTTCCACCGAATATTGGTTTGCGTATGGCCGTATGATATCCCCCCCCCCCCCCGCTG
scaffold35849_0151	scaffold35849_0150	7AS-11318-00000	311631-311698	TCCTACTCCAAGTAGGATTCGCCCCCCGCCGCCCTTTCCTACTTCCACAAGAAGAAGGGGGGAAGGA
scaffold35849_0152	scaffold35849_0151	7AS-11318-00000	301820-301857	CGACCTCCGCCCCCCCCCCCCCCGAACCGAAAGGGAC
scaffold35849_0153	scaffold35849_0152	7AS-11318-00000	283004-283033	CGGGGGGGGGGGGGGTCCGGTAACCCCCG
scaffold35849_0154	scaffold35849_0153	7AS-11318-00000	266931-266958	CCCCCCCCCCCCCCTCTTCTTTGGAGC
scaffold35849_0155	scaffold35849_0154	7AS-11318-00000	260350-260424	CCCCCCCCCCCCCCAAATATCCCCCCCCCCCCCCTCGCAAACTTGGATGCGAGGGAACCTCCTGTCCTTTGTGA
scaffold35849_0157	scaffold35849_0156	7AS-11318-00000	191749-191819	CACCCACATCAGGAACTGTTCATCCAACCCCCCCCCCCCCCCCCCGCAACGCTCACTTTTCATCCAGAGG
scaffold35849_0158	scaffold35849_0157	7AS-11318-00000	189051-189090	TATTTCGCGAAAAAAACGCCCCCCCCCCCCCCGCTGTCA
scaffold35849_0166	scaffold35849_0165	7AS-11318-00000	84790-84957	GGTGGGACGCGGGAGAGGGGAGGAGGAGACGCGGCGATCTCGTCTACGGTGAGGGTCGTCGATGGTGGGGGTGGGGGCGGCGGCGGATCGAGATCTGAGGGAGGGAGAGGGCAGGTTGTGTTAGGATCTGGATCGGGGAGGAGGCGGCGGCGCGTTGGATCAAGGAG
scaffold35849_0167	scaffold35849_0166	7AS-11318-00000	75103-75232	GGCGGCGGCCGGCGGATGGAGGCAGCGAGACAAGGCGGCGGGGTGGTCGGAGCCGGGCGGCGGCGCGGCAAGGGAGACGGCGTGGGGGCAGTCACGGGCGGCAGGGCGACGCGCGGGCCAGGCGGGCCT
scaffold35849_0168	scaffold35849_0167	7AS-11318-00000	51566-51579	CGACGACCCACCG
scaffold35849_0174	scaffold35849_0173	7AS-01661-51001	170610-170671	AACCGGGACTAAAGGTCCAATTTTCAAACTCTACCCCCCCCGCGTCCCCCCGTCCCCCTGT
scaffold35849_0178	scaffold35849_0177	7AS-01661-51001	64768-64982	CAGCGGGGGGGGGGNNNNNNNNNNNNNNNNNNNNNNNNNNNNNNNNNNNNNNNNNNNNNNNNNNNNNNNNNNNNNNNNNNNNNNNNNNNNNNNNNNNNNNNNNNNNNNNNNNNNGGGGGGGGGGAGCGGGGGCGAGGGCCTCCTGTCCGCAGCGCGGCGCGACAGCGCCTGGTCAGCGCGGGCCACCCTGGCCACGACCTGGCGCCGGAGCTCA
[truncated: 2,214 more rows]
