# Supplementary material for: Optical and physical mapping with local finishing enables megabase-scale resolution of agronomically important regions in the wheat genome
Source: Genome Biol. 2018 Aug 17;19:112. doi: 10.1186/s13059-018-1475-4 (PMC6097218; doi:10.1186/s13059-018-1475-4)
Supplement: Supplementary file 7 — IWGSC RefSeq v1.0 7A gene IDs corrected by manual curation. (XLSX 21 kb) [file 13059_2018_1475_MOESM7_ESM.xlsx]

## Sheet: Sheet1
IWGSC RefSeq v1.0 7A gene IDs corrected by manual curation
IWGSC RefSeq v1.0 gene ID	Chr	Start	End	Orientation	Present in Gydle assembly	Position in Gydle assembly	Manual curation	TGAC ID	First/last intron gap pattern	Resolved in Gydle?	Full genomic sequence
TraesCS7A01G010500	chr7A	4749535	4752784	-	Yes	7AS-11582-40001:1635475-1638529	Missing sequence in Gydle? IWGSC sequence has extra sequence.		X
TraesCS7A01G019800	chr7A	8078034	8078297	-	Yes	7AS-12127-00001:558716-558984	Cap before last exon. Involves a repeat - two copies?		X
TraesCS7A01G059100	chr7A	28556537	28558438	+	Yes	7AS-11320-00001:225902-227537	No RNA-seq evidence, conflicting annotations from IWGSC, TGAC.
TraesCS7A01G132600	chr7A	85215533	85222205	-	Yes	7AS-11981-51001:224871-232389	Small segments missing in Gydle, present in IWGSC and Pacbio: Pacbio closes gap		X
TraesCS7A01G164600	chr7A	120865884	120866619	-	Yes	7AS-12182-51001:184004-184640	Weak RNA-seq evidence, gap appears to be closed in Gydle and produces single ORF without stop codons			Y
TraesCS7A01G211000	chr7A	173713030	173725859	-	Yes	7AS-12105-00001:2620243-2633507	Gap in IWGSC creates non-canonical splice which is fixed in Gydle. Gene still has 3 non-canonical splice sites in Gydle.			Y
TraesCS7A01G219000	chr7A	186513963	186516603	+	Yes	7AS-12189-00001:982471-985353	Introns in IWGSC caused by a gap and likely attempts to shift frame to avoid stop codons. No gaps in Gydle, single exon. Gydle agrees with TGAC model.			Y
TraesCS7A01G223600	chr7A	192868374	192872738	+	Yes	7AS-12006-00002:910842-915423	Gap closed in Gydle, fixes non-canonical splice sites, agrees with TGAC model.			Y
TraesCS7A01G246800	chr7A	226752723	226756922	+	Yes	7AS-11859-00001:112467-116638	Gap filled in Gydle. Corrects non-canonical splice site. RNA-seq evidence weak in most samples but high expression in a single TGAC sample.
TraesCS7A01G253400	chr7A	238877650	238881817	-	Yes	7AS-11840-00001:814033-818176	Gap filled in Gydle. Merges two exons removing an intron which was source of non-canonical splice site. Agrees with TGAC model.	TRIAE_CS42_7AS_TGACv1_571191_AA1845630		Y
TraesCS7A01G296400	chr7A	394831259	394833269	+	Yes	7AL-11686-00001:1034276-1037278	Gap filled in Gydle but model unclear.
TraesCS7A01G297600	chr7A	401426704	401428897	-	Yes	7AL-12110-00001:630117-632148	Gap filled in Gydle, creates single exon gene.			Y
TraesCS7A01G316500	chr7A	452372666	452375314	-	Yes	7AL-11711-00001:2487767-2491422	Gap filled in Gydle, fixes last exon. Agrees with TGAC model.	TRIAE_CS42_7AL_TGACv1_556239_AA1759010		Y
TraesCS7A01G333700	chr7A	487248443	487249288	+	Yes	7AL-11473-00001:13218-13992	* Gap filled in Gydle, produces single exon gene. TGAC model disagrees. Missing sequence in Gydle?		X	Y
TraesCS7A01G374000	chr7A	547082125	547088486	+	Yes	7AL-12348-00001:1615217-1621334	Gap filled in Gydle, corrects last intron. Agrees with TGAC model.			Y
TraesCS7A01G382900	chr7A	557889462	557894733	-	Yes	7AL-00004-00002:1760379-1767613	Gap filled in Gydle, turns first intron into long 5' UTR. TGAC may have assembly difference around first exon.
TraesCS7A01G384200	chr7A	559392810	559397295	-	Yes	7AL-11964-00001:74847-80083	Gap in CDS filled in Gydle but gap still in last intron may be creating unusual RNA-seq coverage pattern (not clean intron/exon boundary).	TRIAE_CS42_7AL_TGACv1_556488_AA1764000
TraesCS7A01G397700	chr7A	576440908	576454559	+	Yes	7AL-12317-00001:56444-69872	Gap filled in Gydle but model complex. Need to validate genomic sequence. TGAC model different?
TraesCS7A01G398300	chr7A	577227524	577237200	-	Yes	7AL-12317-00001:809509-818874	Gap filled in Gydle, corrects first exon (gap produced artificial intron). Single non-canonical splice site. Gap in 5' UTR remains and may affect first exon.		X	Y
TraesCS7A01G406200	chr7A	589756475	589763251	-	Yes	7AL-12067-00001:942504-949518	Gap filled in Gydle, corrects first exon. Agrees with TGAC model.		X	Y
TraesCS7A01G448200	chr7A	642421667	642424104	+	Yes	7AL-00400-00001:159000-161322	Gap filled in Gydle. GC-related gaps. Produces single exon. Agrees with TGAC model.	TRIAE_CS42_7AL_TGACv1_556751_AA1770290		Y
TraesCS7A01G453600	chr7A	648041472	648042807	-	Yes	7AL-11712-00001:144343-146017	Gap filled in Gydle. Produces single exon. Genomic sequence matches TGAC perfectly but annotated model is different.
TraesCS7A01G510600	chr7A	698588880	698592742	+	Yes	7AL-11722-00002:1028374-1032526	Gap filled in Gydle, which fills Ns internal to exon. Agrees with TGAC.	TRIAE_CS42_7AL_TGACv1_561084_AA1802940		Y
TraesCS7A01G546100	chr7A	721854096	721856958	+	Yes	7AL-11535-00001:212964-216423	Gap filled in Gydle, fixing problem with first exons, but gene model difficult to resolve. Potential similarity to region on 7AS.
TraesCS7A01G555700	chr7A	727443573	727457990	-	Yes	7AL-11738-00001:62882-76986	* Gap filled in Gydle, corrects problem with internal exon. Low confidence in TGAC. Assembly problem in TGAC leads to split gene? Perfect repeat in Gydle.			Y
TraesCS7A01G010800	chr7A	4891028	4897792	+	Yes	7AS-11582-00001:26438-33341	Gydle fills gap which produced artificial intron. Still has gap in 3' UTR. TGAC appears to close both gaps. Models agree with TGAC.
TraesCS7A01G043700	chr7A	20170996	20182247	-	Yes	7AS-11828-00016:60544-71874	Gydle fills gap. Corrects first intron (produces intron in UTR). Agrees with TGAC model. Gap remains in 5' UTR.			Y
TraesCS7A01G060100	chr7A	29639846	29646590	+	Yes	7AS-11585-00001:219056-225942	Gydle fills gap. Corrects last intron. Agrees with TGAC model. First intron/exon splice non-canonical.			Y
TraesCS7A01G087200	chr7A	51367080	51373814	+	Yes	7AS-12126-00001:252383-258857	Gydle fills gap. Produces coherent model. Appears to agree with TGAC.	TRIAE_CS42_7AS_TGACv1_570442_AA1835740		Y
TraesCS7A01G100700	chr7A	61816083	61820227	-	Yes	7AS-11985-00001:546209-549909	Gap partially closed (?) by Gydle. Produces good model, though remaining gap in sequence produces an intron in UTR… This agrees with TGAC though TGAC has an extra exon…		X
TraesCS7A01G102600	chr7A	63053053	63058301	+	Yes	7AS-11860-00001:70392-75937	Gydle potentially missing sequence - Pacbio produces coherent model but RNA-seq pattern unusual around first intron.		X
TraesCS7A01G123100	chr7A	79613886	79618095	+	Yes	7AS-11635-00001:463647-467652	Gydle fills gap, correcting last intron. Model agrees with TGAC.		X	Y
TraesCS7A01G133000	chr7A	85414920	85419738	-	Yes	7AS-11981-51001:408355-413158	Gydle partially fills gap but small gap produces a break in first exon. Complete in TGAC?	TRIAE_CS42_7AS_TGACv1_569598_AA1819980
TraesCS7A01G138200	chr7A	90504484	90507911	-	Yes	7AS-11616-00001:23775-26761	Missing sequence in Gydle? Produces a complete gene but IWGSC sequence has larger 5' UTR/exon and evidence of an extra 5' exon.	TRIAE_CS42_7AS_TGACv1_569542_AA1818680	X
TraesCS7A01G160900	chr7A	117083819	117088760	-	Yes	7AS-00265-00001:560095-564675	Gydle partially fills gap - apparently enough to correct problem intron/exon splice site. TCTCTC repeat.
TraesCS7A01G175500	chr7A	128912731	128915354	-	Yes	7AS-12010-00002:663419-667001	Gydle fills gap and produces 2 good models but appears conflicting with TGAC. Potential assembly issues in surrounding region.
TraesCS7A01G195400	chr7A	155296066	155305869	-	Yes	7AS-11606-00001:270874-276649	* Gydle fills gap and produces complete gene model. 3' end of ORF seems to continue, does not reach stop codon before RNA-seq coverage drops off. Intron/exon boundaries not clear in RNA-seq.			Y
TraesCS7A01G243700	chr7A	219749281	219754231	+	Yes	7AS-11994-00005:14656-19084	No gap in Gydle but has one less exon than IWGSC. Check surrounding sequence with TGAC/Pacbio.		X
TraesCS7A01G259800	chr7A	251748900	251750654	-	Yes	7AS-12034-00001:140136-142139	Gydle fills gap but another small gap prevents resolution of gene model - problem with first exon.			N
TraesCS7A01G260200	chr7A	252179884	252195245	-	Yes	7AS-12034-00001:561708-575823	Small gap remaining in Gydle prevents resolution of first exon.
TraesCS7A01G277100	chr7A	290609885	290619928	+	Yes	7AS-11824-00001:76163-86074	Gydle fills gap and produces model that agrees with TGAC. Non-canonical splice site in first exon. Unusual RNA-seq coverage pattern (looks like maybe 2 genes?).	TRIAE_CS42_7AS_TGACv1_570391_AA1834960
TraesCS7A01G315600	chr7A	449992947	449997473	+	Yes	7AL-12275-00001:1503358-1507495	Gydle fills gap and produces a complete model but lack of RNA-seq against Gydle sequence prevents confirmation of modified exon boundary.
TraesCS7A01G335200	chr7A	490274963	490280906	-	Yes	7AL-12218-00001:2193445-2199330	* Gydle fills gap, produces complete gene. TGAC has different 5th exon.			Y		Homopolymer run difference
TraesCS7A01G342100	chr7A	502253326	502255251	-	Yes	7AL-11951-08001:1766750-1768401	Gydle fills gap, produces single exon gene. Agrees with TGAC.	TRIAE_CS42_7AL_TGACv1_556624_AA1767470		Y
TraesCS7A01G361900	chr7A	536509747	536514816	-	Yes	7AL-12243-00001:1554496-1559268	Gydle fills gap but extra sequence (?) in IWGSC possibly missing in Gydle, cannot resolve first exon. Check TGAC/Pacbio.	TRIAE_CS42_7AL_TGACv1_558464_AA1793570	X
TraesCS7A01G402900	chr7A	582633265	582637058	+	Yes	7AL-12137-00002:1176101-1180806	Both IWGSC and TGAC models do not match RNA-seq evidence well. Unusual gene. ***	TRIAE_CS42_7AL_TGACv1_556867_AA1772430
TraesCS7A01G438800	chr7A	632970259	632974088	-	Yes	7AL-12129-00001:931088-934345	Gydle appears to fill gap but complex model with potential repeat. Check 7AL-12129-00001.
TraesCS7A01G512100	chr7A	699414098	699418255	+	Yes	7AL-11722-00002:322109-325830	Gydle fills gap and produces complete model. No RNA-seq coverage against Gydle? Model agrees with TGAC.	TRIAE_CS42_7AL_TGACv1_558788_AA1796020		Y
TraesCS7A01G525800	chr7A	708135417	708138196	+	Yes	7AL-11736-00001:283253-285425	Gydle fills gap but differences with TGAC prevent resolution of model.		X
TraesCS7A01G484500	chr7A	675495211	675497586	+			Small gap remains in intron.
TraesCS7A01G484900	chr7A	675871510	675875874	+		7AL-11691-00001:1125732-1129847	Gydle fills gap but RNA-seq coverage very low and structure unclear. Very similar structure to TraesCS7A01G485000.
TraesCS7A01G485000	chr7A	675908459	675913749	+		7AL-11691-00001:1162431-1167561	Gydle fills gap but RNA-seq coverage very low and structure unclear. Very similar structure to TraesCS7A01G484900.
TraesCS7A01G481800	chr7A	674103803	674108136	-		7AL-11456-00001:359636-363636	Gap remains in first intron.
TraesCS7A01G480800	chr7A	672878996	672885067	-		7AL-12241-00001:186873-192836	Gydle fills gap but RNA-seq coverage very low and structure unclear.
TraesCS7A01G043000LC	chr7A	16596580	16597861	+	Yes	7AS-00257-00003:371231-372267	Gap filled in Gydle, produces single exon gene but patchy RNA-seq coverage and ORF only partially matches entries in NCBI.
TraesCS7A01G072700LC	chr7A	28332738	28333322	+	Yes		No RNA-seq evidence.
TraesCS7A01G098300LC	chr7A	40567409	40571546	-	Yes	7AS-11610-00002:360824-365222	Gydle resolves gap but RNA-seq coverage pattern in IWGSC suggests possible extra exon? Though resulting protein sequence has full match to genes in brachy, rice.		X
TraesCS7A01G135600LC	chr7A	60354596	60355265	+	Yes		No RNA-seq evidence.
TraesCS7A01G152600LC	chr7A	69294325	69294723	+	Yes		No RNA-seq evidence.
TraesCS7A01G181900LC	chr7A	88932849	88933516	-	Yes		No RNA-seq evidence. Difficult to resolve.
TraesCS7A01G213700LC	chr7A	115278796	115279734	-	Yes		No RNA-seq evidence.
TraesCS7A01G216100LC	chr7A	116589815	116590719	-	Yes		No RNA-seq evidence.
TraesCS7A01G273900LC	chr7A	176437751	176438497	-	Yes		No RNA-seq evidence.
TraesCS7A01G293900LC	chr7A	198946992	198947936	+	Yes		No RNA-seq evidence.
TraesCS7A01G316000LC	chr7A	222938661	222939425	-	Yes		No RNA-seq evidence.
TraesCS7A01G319700LC	chr7A	229278817	229279308	+	Yes		No RNA-seq evidence.
TraesCS7A01G433700LC	chr7A	408684469	408687741	-	Yes	7AL-00244-00001:304672-307783	No gap in Gydle but conflicting annotations in IWGSC and TGAC, RNA-seq is patchy.
TraesCS7A01G457000LC	chr7A	448723711	448725595	+	Yes		No RNA-seq evidence.
TraesCS7A01G516500LC	chr7A	532681309	532682709	-	Yes		No RNA-seq evidence.
TraesCS7A01G579300LC	chr7A	596040727	596043058	+	Yes		Weak RNA-seq evidence.
TraesCS7A01G599800LC	chr7A	616249025	616249763	+	Yes		No RNA-seq evidence.
TraesCS7A01G612000LC	chr7A	625535404	625538876	+	Yes	7AL-12237-00001:310104-320683	Model does not match RNA-seq evidence. Much of surrounding area appears expressed in RNA-seq. Difficult to resolve.
TraesCS7A01G616400LC	chr7A	629794500	629796133	-	Yes		Large gap in IWGSC creates false intron. Much of the region appears to be expressed in RNA-seq, complex to resolve.
TraesCS7A01G622700LC	chr7A	635081426	635082124	-	Yes		No RNA-seq evidence.
TraesCS7A01G686000LC	chr7A	675955399	675956601	+	Yes	7AL-11691-00001:1287498-1289306	Gap in IWGSC produces false intron. Filled in Gydle. Produces single exon gene with strong match to scopoletin glucosyltransferase in rice (XP_015621166.1).		* 3 identical repeats?
TraesCS7A01G740100LC	chr7A	704606938	704607869	-	Yes	7AL-11496-51037:65844-67030	Gap in IWGSC produces false intron. Filled in Gydle. Produces single exon gene. Agrees with TGAC model.
TraesCS7A01G763500LC	chr7A	713008073	713009321	-	Yes		No RNA-seq evidence.
TraesCS7A01G001200LC	chr7A	317197	321095	+	Yes		No RNA-seq evidence.
TraesCS7A01G021800LC	chr7A	8198300	8206954	-	Yes		Weak RNA-seq evidence.
TraesCS7A01G035800LC	chr7A	13402221	13402541	-	Yes		No RNA-seq evidence.
TraesCS7A01G050200LC	chr7A	18884144	18884772	-	Yes	7AS-00005-00001:9081-17455	Gydle sequence difference? Looks like an extra exon in IWGSC but sequence differs in Gydle.		*
TraesCS7A01G066100LC	chr7A	25419986	25421247	+	Yes	7AS-00299-52001:121754-123121	Gap filled in Gydle, produces clean intron. ORF extends slightly beyond RNA-seq coverage.		*
TraesCS7A01G066300LC	chr7A	25634615	25635876	+	Yes	7AS-00299-52001:260940-262836	Gap creates two genes in IWGSC. Gydle fills gap and produces a single gene. Identical in parts to gene above.		*
TraesCS7A01G137400LC	chr7A	61491667	61492164	-	Yes		No RNA-seq evidence.
TraesCS7A01G138500LC	chr7A	62500012	62501656	+	Yes	7AS-11985-00001:1197063-1198628	Small gap remains in Gydle. Possibly two genes.
TraesCS7A01G171600LC	chr7A	81637969	81647128	+	Yes	7AS-01006-00001:156677-158093	Gydle fills gap. High GC-content. Produces single exon gene. Protein sequence does not match anything in NCBI with high confidence (only part of protein ALP1-like).
TraesCS7A01G197600LC	chr7A	101800346	101802626	+	Yes		No RNA-seq evidence.
TraesCS7A01G215100LC	chr7A	116144778	116145393	+	Yes	7AS-00291-00001:475579-477158	Gap produced false intron and two non-canonical splice sites in IWGSC. Gydle closes gap but is there poly-G/C ambiguity around 476,786? ORF does not match anything in NCBI.
TraesCS7A01G231800LC	chr7A	127334419	127335162	+	Yes	7AS-12010-00008:266698-267553	Gap remains in Gydle.
TraesCS7A01G269400LC	chr7A	171244931	171245918	+	Yes	7AS-12192-00001:111810-112569	Model does not match RNA-seq evidence. Possible ncRNA around this area? 7AS-12192-00001:101324-112951
TraesCS7A01G295500LC	chr7A	200651551	200652084	-	Yes		No RNA-seq evidence.
TraesCS7A01G316500LC	chr7A	223660473	223668705	-	Yes		No RNA-seq evidence.
TraesCS7A01G371400LC	chr7A	299585656	299586813	-	Yes		No RNA-seq evidence.
TraesCS7A01G395500LC	chr7A	347101613	347102272	+	Yes		No RNA-seq evidence.
TraesCS7A01G411300LC	chr7A	360577326	360607373	-	Yes		Very weak RNA-seq evidence.
TraesCS7A01G498400LC	chr7A	508577701	508581010	-	Yes	7AL-11966-00001:818938-822126	Gap remains in Gydle. Likely prevents complete ORF from forming.
TraesCS7A01G499300LC	chr7A	509530024	509531292	-	Yes	7AL-00214-00001:89781-91308	Poly-T caused gap and false intron in IWGSC. Gydle resolves. Produces complete gene with strong match to GTP-binding protein SAR1A in rice (XP_015621249.1). Can become HC.		*
TraesCS7A01G521300LC	chr7A	537846146	537847441	+	Yes		Weak RNA-seq evidence.
TraesCS7A01G660000LC	chr7A	662136493	662137572	+	Yes		No RNA-seq evidence.
TraesCS7A01G744700LC	chr7A	706286184	706286327	+	Yes	7AL-01200-00008:105888-106114	Gap filled in Gydle. Produces complete reading frame, single exon gene. ORF matches some hypothetical proteins in NCBI. Interesting RNA-seq coverage across surrounding region.
TraesCS7A01G773200LC	chr7A	719558905	719559975	+	Yes		No RNA-seq coverage in Gydle. Looks like it might be part of next gene TraesCS7A01G773300LC in IWGSC.
TraesCS7A01G783900LC	chr7A	724919584	724920947	+	Yes	7AL-12121-00001:413355-414523	Gap apparently closed in Gydle but possible poly-G ambiguity plus low RNA-seq coverage prevents last exon boundary being accurately placed.
TraesCS7A01G792700LC	chr7A	728649743	728651032	-	Yes		No RNA-seq evidence.
TraesCS7A01G793100LC	chr7A	729009390	729010332	-	Yes		Very weak RNA-seq evidence.
TraesCS7A01G796400LC	chr7A	730482249	730482854	-	Yes	7AL-12214-53001:31342-31626	No RNA-seq evidence. Gydle fills gap and produces single exon gene but has no match to any gene in NCBI.
TraesCS7A01G686000LC	chr7A	675955399	675956601	+
TraesCS7A01G679200LC	chr7A	673005207	673014140	+
