# Supplementary material for: Optical and physical mapping with local finishing enables megabase-scale resolution of agronomically important regions in the wheat genome
Source: Genome Biol. 2018 Aug 17;19:112. doi: 10.1186/s13059-018-1475-4 (PMC6097218; doi:10.1186/s13059-018-1475-4)
Supplement: Supplementary file 9 — 7A QTL analysis and coordinates in RAC875 × Kukri cross. (XLSX 24 kb) [file 13059_2018_1475_MOESM9_ESM.xlsx]

## Sheet: 7A QTL
7A QTL analysis and coordinates in RAC875x Kukri cross
dist(cM)	Size	Higher Parent	% Var	LOD	Trait	Site	SiteAbbr
16.36	-0.603	Kukri	3.9	4.945	TKW	Obregon Heat 2009	OH9
58.75	-0.719	Kukri	5.5	3.284	KPS	Piednippie 2008	P08
72.97	0.474	RAC875	2.7	3.408	CHL	Roseworthy 2006	R06
96.09	-0.441	Kukri	5.7	4.814	SCR	Nunjikompita 2008	N08
96.09	-2.674	Kukri	12.5	5.325	TPA	Minnipa 2007	M07
96.09	-1.51	Kukri	8.8	3.452	TPA	Piednippie 2008	P08
96.09	0.363	RAC875	4.7	4.945	PED	Booleroo 2006	B06
97.3	2.259	RAC875	5	3.216	TWT	Nunjikompita 2008	N08
97.3	0.264	RAC875	1.5	3.34	FLL	Minnipa 2006	M06
99.71	-0.376	Kukri	6.7	3.409	FLL	Obregon Heat 2008	OH8
100.02	103.208	RAC875	4.1	5.091	YLD	Roseworthy 2006	R06
100.02	-84.935	Kukri	5.8	3.828	KPM	Piednippie 2008	P08
100.02	0.183	RAC875	3.6	7.041	EV	Minnipa 2006	M06
100.32	0.995	RAC875	7.7	5.734	TKW	Roseworthy 2006	R06
100.32	1.097	RAC875	4.6	8.303	TKW	Roseworthy 2007	R07
100.32	1.555	RAC875	12.2	12.047	TKW	Roseworthy 2010	R10
100.32	1.573	RAC875	6.3	6.229	ZAD	Horsham 2008	H08
100.32	0.167	RAC875	2.6	5.003	GLA	Roseworthy 2006	R06
104.56	0.965	RAC875	4.9	4.112	TKW	Minnipa 2006	M06
104.56	-0.792	Kukri	6.6	3.912	SCR	Streaky Bay 2008	S08
104.56	18.169	RAC875	9.1	6.986	TWT	Minnipa 2007	M07
104.56	0.373	RAC875	2.9	4.306	PED	Minnipa 2006	M06
104.56	0.39	RAC875	6	7.461	PED	Minnipa 2007	M07
104.56	0.534	RAC875	1.2	4.753	PED	Roseworthy 2006	R06
104.56	0.802	RAC875	4.1	5.444	PED	Roseworthy 2007	R07
104.56	0.597	RAC875	12.1	5.696	HT	Minnipa 2007	M07
104.56	0.986	RAC875	9.8	8.433	HT	Nunjikompita 2008	N08
104.56	0.794	RAC875	2.9	3.587	HT	Roseworthy 2006	R06
104.56	1.342	RAC875	10.9	9.207	HT	Roseworthy 2007	R07
104.56	0.242	RAC875	3.4	7.694	EV	Booleroo 2006	B06	Phenology QTL
104.56	0.12	RAC875	2.1	4.004	EV	Roseworthy 2006	R06
104.56	2.637	RAC875	7.2	12.609	ZAD	Booleroo 2006	B06
104.56	1.502	RAC875	6.6	7.664	ZAD	Booleroo 2007	B07
104.56	1.413	RAC875	1.9	5.071	ZAD	Roseworthy 2007	R07
104.56	-2.959	Kukri	8.9	20.417	HD	Booleroo 2006	B06
104.56	-1.623	Kukri	3.1	7.644	HD	Roseworthy 2007	R07
106.07	0.597	RAC875	7	11.416	PED	Booleroo 2007	B07
106.07	2.33	RAC875	5.1	11.427	ZAD	Minnipa 2007	M07
106.07	1.717	RAC875	2.5	3.723	ZAD	Piednippie 2007	P07
106.37	0.277	RAC875	3.4	5.335	PED	Piednippie 2007	P07
107.28	-0.043	Kukri	4.7	3.883	TPP	Piednippie 2008	P08
107.88	0.094	RAC875	6.5	8.124	KPSL	Booleroo 2006	B06
107.88	0.019	RAC875	6.9	7.945	HI	Roseworthy 2006	R06
107.88	2.014	RAC875	2.8	4.484	ZAD	Minnipa 2006	M06
107.88	1.294	RAC875	3.8	5.281	ZAD	Obregon Irrigated 2008	OI8
107.88	-1.886	Kukri	4.2	8.729	AD	Roseworthy 2007	R07
107.88	-1.181	Kukri	1.7	4.445	AD	Roseworthy 2008	R08
107.88	-1.716	Kukri	2.4	6.075	HD	Roseworthy 2008	R08
108.18	75.179	RAC875	5.6	5.381	KPM	Booleroo 2006	B06
108.18	112.228	RAC875	3.5	4.077	KPM	Robinvale 2007	RV7
109.39	2.628	RAC875	6.1	7.302	TWT	Streaky Bay 2008	S08
118.78	32.988	RAC875	6	5.43	YLD	Robinvale 2007	RV7
118.78	1.285	RAC875	16.3	22.272	TKW	Streaky Bay 2008	S08
119.38	95.247	RAC875	5.6	7.905	KPM	Minnipa 2007	M07
119.68	0.995	RAC875	10.4	9.176	TKW	Obregon Heat 2009	OH9
119.99	97.196	RAC875	17.3	4.791	YLD	Neridup 2010	N10
124.82	-0.982	Kukri	4.6	4.033	HT	Obregon Heat 2008	OH8
125.43	45.158	RAC875	9.9	14.102	YLD	Booleroo 2006	B06
125.73	0.447	RAC875	2.7	3.001	CHL	Roseworthy 2006	R06
125.73	0.013	RAC875	6.5	5.406	HI	Roseworthy 2008	R08
126.03	0.542	RAC875	6.2	5.662	SCR	Robinvale 2007	RV7
126.03	-1.927	Kukri	5.9	6.223	TWT	Booleroo 2007	B07
126.03	-1.468	Kukri	18.8	4.585	BIO	Streaky Bay 2008	S08
126.33	-0.032	Kukri	5.7	3.34	TPP	Minnipa 2007	M07
131.47	0.642	RAC875	5.5	6.4	TKW	Nunjikompita 2008	N08
131.47	0.64	RAC875	4.8	4.216	TKW	Robinvale 2007	RV7
131.47	-0.011	Kukri	7.1	7.341	NDVI	Obregon Heat 2009	OH9
132.08	-15.612	Kukri	8.3	6.615	YLD	Obregon Irrigated 2008	OI8
132.08	-572.529	Kukri	16.1	12.77	KPM	Obregon Irrigated 2008	OI8
132.08	-0.656	Kukri	2.9	3.733	PED	Roseworthy 2007	R07
132.08	-0.922	Kukri	5.4	4.325	HT	Roseworthy 2007	R07
132.38	23.062	RAC875	5.4	3.689	YLD	Minnipa 2007	M07
132.38	29.366	RAC875	10.5	6.529	YLD	Nunjikompita 2008	N08
132.38	0.594	RAC875	3.3	3.773	TKW	Obregon Drought 2009	OD9
132.38	0.912	RAC875	6.9	9.091	TKW	Obregon Irrigated 2008	OI8
132.38	1.01	RAC875	6.3	5.104	KPS	Booleroo 2006	B06
132.38	17.833	RAC875	8.5	13.286	TWT	Piednippie 2007	P07
132.38	0.133	RAC875	5	5.558	EV	Minnipa 2007	M07
132.38	1.497	RAC875	4.4	4.427	ZAD	Nunjikompita 2008	N08
133.29	-0.329	Kukri	2.1	4.001	FLL	Roseworthy 2006	R06
136.01	0.656	RAC875	3.8	4.914	TKW	Piednippie 2007	P07
136.01	0.155	RAC875	7.3	7.475	EV	Piednippie 2007	P07
136.61	34.432	RAC875	4.1	4.018	YLD	Minnipa 2006	M06
136.61	-1.925	Kukri	9.8	4.636	TPA	Nunjikompita 2008	N08
137.21	0.853	RAC875	6.3	9.398	TKW	Booleroo 2007	B07
139.63	-0.22	Kukri	13.8	7.274	EV	Obregon Irrigated 2008	OI8
139.94	1.597	RAC875	10.2	6.085	TKW	Booleroo 2006	B06
147.19	29.602	RAC875	12.5	21.209	YLD	Piednippie 2007	P07
147.19	120.395	RAC875	5.5	5.321	YLD	Roseworthy 2006	R06
147.19	0.06	RAC875	3.2	3.318	KPSL	Roseworthy 2006	R06
147.19	1.134	RAC875	2.4	3.849	ZAD	Piednippie 2008	P08
147.19	-1.564	Kukri	2.4	3.164	HD	Minnipa 2006	M06
147.79	0.825	RAC875	6.1	3.777	HT	Booleroo 2006	B06
147.79	1.789	RAC875	8.3	8.471	ZAD	Robinvale 2007	RV7
148.4	100.384	RAC875	4.9	6.304	KPM	Minnipa 2006	M06
148.4	58.425	RAC875	5.9	5.478	KPM	Piednippie 2007	P07
148.4	0.853	RAC875	3.7	3.963	KPS	Minnipa 2006	M06
148.4	0.911	RAC875	8.7	4.75	KPS	Minnipa 2007	M07
148.4	-1.293	Kukri	3.4	4.022	TWT	Piednippie 2008	P08
149.91	0.277	RAC875	3.2	3.196	FLL	Obregon Irrigated 2008	OI8
153.24	0.091	RAC875	7.3	8.522	KPSL	Minnipa 2006	M06		RefSeq v1 coordinates (7A)
153.24	1.247	RAC875	2.5	3.2	ZAD	Streaky Bay 2008	S08		643423068
159.59	1.755	RAC875	23.1	14.412	KPS	Robinvale 2007	RV7
160.19	0.887	RAC875	15.4	10.132	KPS	Piednippie 2007	P07		645092137
170.61	0.1	RAC875	9.2	7.594	KPSL	Horsham 2008	H08
170.61	0.11	RAC875	16	12.814	KPSL	Streaky Bay 2008	S08
171.22	-1.736	Kukri	11.8	7.176	TKW	Booleroo 2006	B06
171.22	91.79	RAC875	4.5	5.969	KPM	Booleroo 2007	B07
171.22	155.404	RAC875	6.6	6.887	KPM	Robinvale 2007	RV7	High number of grain,
171.52	-0.964	Kukri	4.9	4.216	TKW	Minnipa 2006	M06	Low grain weight	670245121
172.42	24.924	RAC875	9.6	4.506	YLD	Streaky Bay 2008	S08		671416445
172.42	2.228	RAC875	4.9	3.005	TWT	Nunjikompita 2008	N08
173.33	-0.736	Kukri	4.6	6.836	TKW	Booleroo 2007	B07
176.96	-0.953	Kukri	10.3	8.871	TKW	Robinvale 2007	RV7
176.96	0.118	RAC875	14.8	19.266	KPSL	Piednippie 2008	P08		677722468
177.86	-0.785	Kukri	2.4	4.576	TKW	Roseworthy 2007	R07		680327497
181.79	-0.719	Kukri	3.4	6.014	TKW	Horsham 2008	H08
181.79	-0.182	Kukri	2	4.072	EV	Booleroo 2006	B06
182.7	-0.928	Kukri	7.4	9.523	TKW	Piednippie 2007	P07
182.7	1.585	RAC875	2.4	4.736	HD	Minnipa 2006	M06
182.7	1.463	RAC875	1.8	4.69	HD	Roseworthy 2008	R08
192.47	232.637	RAC875	4.3	4.968	KPM	Horsham 2008	H08
192.47	-0.085	Kukri	2.9	3.195	EV	Roseworthy 2008	R08
196.09	-0.921	Kukri	7.7	4.681	HT	Booleroo 2006	B06
200.33	-1.088	Kukri	7.7	8.047	HT	Obregon Heat 2009	OH9
206.08	-0.595	Kukri	3.3	4.22	TKW	Obregon Drought 2009	OD9
206.08	0.643	RAC875	6.4	6.639	CHL	Obregon Drought 2009	OD9
206.08	-1.024	Kukri	4	3.696	HT	Obregon Irrigated 2008	OI8
244.03	0.792	RAC875	4	4.453	HT	Obregon Heat 2009	OH9
246.45	0.607	RAC875	4.1	5.913	TKW	Robinvale 2007	RV7
253.1	0.517	RAC875	6.9	3.558	HT	Piednippie 2008	P08
255.51	0.967	RAC875	3.4	3.836	HT	Obregon Irrigated 2008	OI8

## Sheet: Trait Summary
Trait	Trait Name	Important?	Maturity?	In Yld paper?	No Sites	BOO06	BOO07	BOO10	BUN10	HOR08	MIN06	MIN07	NER10	NUN08	OBI08	OBH08	OBH09	OBD09	PIE07	PIE08	RAC06	RAC07	RAC08	RAC10	RAC13	ROB07	SHE10	STR08	WAG10
YLD	grain yield	Yes	Yes	Yes	23	Yes	Yes	Yes	Yes	Yes	Yes	Yes	Yes	Yes	Yes	Yes	Yes	Yes	Yes	Yes	Yes	Yes	Yes	Yes	Yes	Yes	Yes	Yes
TKW	thousand kernel weight	Yes	Yes	Yes	18	Yes	500gw			10000gw	TGW	500gw		500gw	Yes	Yes	Yes	Yes	500gw	500gw	TGW	500gw	500gw	tkw		500gw		500gw
KPM	grains per square metre	Yes	Yes	Yes	16	gpm	gpm			gpm	gpm	gpm		gpm	grains m2		gm2	gm2	gpm	gpm	gpm	gpm	gpm	MISSING		gpm		gpm
KPS	kernels per spike	Yes	Yes	Yes	10	grain_spike	seed no per spike			seed no per spike	grain_spike	seed no per heaf							seed no per spike	sps	grain-spike	seeds per head				seed no per spike
KPSL	kernels per spikelet	Yes	Yes	Yes	6	grain_spikelet				seeds per spikelet	grain_spikelet									spsl	G-spikelet							spsl
SCR	screenings	Yes	Yes	Yes	11		Yes			Yes	Yes	Yes		Yes					Yes	Yes	MISSING	Yes	Yes			Yes		Yes
CHL	chlorophyll content using SPAD meter	Yes	No	No	6										spad ave		SPAD	SPAD			SPAD	spad
TWT	test weight	No	Yes	Yes	9		hecto			MISSING	hecto	hecto		hecto					hecto	hecto		hecto	MISSING			hecto		hecto
TPA	tillers per square metre	No	Yes	Yes	7							tiller count		tiller count	av till				tiller count	tiller count			tiller count avg					tiller count
TPP	tillers per plant	No	Yes	Yes	8							Yes		Yes	Yes				Yes	Yes	tiller		tillers per plant					Yes
BIO	Biomass at maturity	No	Yes	Yes	5															bio	Yes	RAC Anthesis + 7 days stem biomass	anthbio					Yes
PED	peduncle length	No	No	Yes	10	Yes	Yes			Yes	Yes	Yes				ped			Yes		Yes	Yes				Yes
HT	plant height	No	No	Yes	17	Yes	Yes			Yes	Yes	Yes		Yes	Yes	hight with spike	height (with awns)	height (with awns)	Yes	Yes	Yes	Yes	Yes			Yes		Yes
EV	early vigour	No	No	Yes	11	Yes	Yes				Yes	Yes			Yes	yes, 2 columns first one used			Yes		Yes	Yes	ave of 11 and 16 July EV			Yes
FLL	flag leaf length	No	No	Yes	11	leaflenght (cm) (sic)	Yes			Yes	leaflenght (sic)	Yes			Yes	Yes			Yes	MISSING	leaflenght (sic)	Yes				Yes
FLW	flag leaf width	No	No	Yes	7		Yes			Yes		Yes				Yes			Yes	MISSING		Yes				Yes
HI	Harvest Index	No	No	Yes	5															Yes	Yes	Yes	Yes					Yes
EN	final tiller no per plant	No	Yes	Yes	1																		tiller no
NDVI	greenness of the canopy	Yes	No	No	3											yes	various	various
ZAD	Zadoks	Covariate?			13	Yes	Yes			Yes	Yes	Yes		Yes	Yes				Yes	Yes	Yes	Yes				Yes		Yes
GLA	Glaucousness	No	No	No	10	Yes	Yes			Yes	Yes	Yes							Yes	Yes	Yes	Yes				Yes
WSCC	water soluble carbohydrate content	No	No	Yes	1																		Yes
WSCA	water soluble carbohydrate per sqm	No	No	Yes	1																		Yes
WSCT	water soluble carbohydrate per tiller	No	No	Yes	1																		Yes
AD	Anthesis Date	No	Yes	No	2																	Yes	Yes
HD	Days To Ear Emergence				4	head date					head date											head date	HD
