# Supplementary material for: Optical and physical mapping with local finishing enables megabase-scale resolution of agronomically important regions in the wheat genome
Source: Genome Biol. 2018 Aug 17;19:112. doi: 10.1186/s13059-018-1475-4 (PMC6097218; doi:10.1186/s13059-018-1475-4)
Supplement: Supplementary file 10 — Finished 7A yield region assembly BAC sets. (XLSX 10 kb) [file 13059_2018_1475_MOESM10_ESM.xlsx]

## Sheet: Yield Region
Finished 7A yield region assembly BAC sets
#	IW_Start	IW_End	Final	CtgStart	CtgStop	Source	Len	Cumul
	670820392	672014053	7AL-12138-00001	1	1186219	7AL-12138-00001
1	672014054	672080053	7AL-12138-00001	1186220	1256727	7AL-12138-00001	70508	70508
2	672080054	672123357	7AL-12138-00001	1256728	1301874	IWGSC-Edit	45147	115655
3	672123358	672423086	7AL-12138-00001	1301875	1600282	7AL-12138-20001	298408	414063
4	672423087	672469604	7AL-12138-00001	1600283	1646432	IWGSC-Edit	46150	460213
5	672469605	672680264	7AL-05057-00001	1	228170	7AL-05057-00001	228170	688383
6	672680265	672693317	7AL-05057-00001	228171	241223	IWGSC	13053	701436
7	672693318	673468776	7AL-12241-00001	1	769894	7AL-12241-00001	769894	1471330
8	673468777	673495189	7AL-12241-00001	769895	795083	IWGSC-Edit	25189	1496519
9	673495190	673725751	7AL-00419-00001	1	227687	7AL-00419-00001	227687	1724206
10	673725752	673740636	7AL-00419-00001	227688	242572	IWGSC	14885	1739091
11	673740637	674276807	7AL-11456-00001	1	531040	7AL-11456-00001	531040	2270131
	674276808	674521138	7AL-11456-00001	531041	773272	7AL-11456-00001
