# Supplementary material for: Optical and physical mapping with local finishing enables megabase-scale resolution of agronomically important regions in the wheat genome
Source: Genome Biol. 2018 Aug 17;19:112. doi: 10.1186/s13059-018-1475-4 (PMC6097218; doi:10.1186/s13059-018-1475-4)
Supplement: Supplementary file 11 — 7A yield region annotation. (XLSX 20 kb) [file 13059_2018_1475_MOESM11_ESM.xlsx]

## Sheet: Gene models
7A yield region annotation
difference	coordinates	domain from Phyre2 (LA Kelly, http://www.sbg.bio.ic.ac.uk/phyre2/html/page.cgi)	Traes number	gene ID used Fig 4	LD regions assigned in Fig 4
29127	671189608-671191125	DNA binding protein domain	TraesCS7A01G477700
87175	671218735-671219756	thiol dep-glutathione reductase domain	TraesCS7A01G477900	2	region 1
106649	671305910-671310592	UDP glycosyl transferase/phosphorylase domain	TraesCS7A01G478000	3	region 1
7203	671412559-671417964	glyceraldehyde-3P-2dehydrogenase	TraesCS7A01G478100	5	region 2
2755	671419762-671420443	ubiquitin ligase E3	TraesCS7A01G478200	6	region 2
23663	671422517-671427535	(nlr181, TE) lrr receptor ser/thre protein kinase, fls-2	TraesCS7A01G478300.1	7	region 2
20661	671446180-671458650	transport protein/ATP binding. Leaf specific	TraesCS7A01G478500.1		region 2
2863	671466841-671469619	Mg transporter	TraesCS7A01G478600.1 (3' end of model)	8	region 2
12950	671469704-671476072	Mg/Co transporter	TraesCS7A01G478600.1 {5' end of model)	9	region 2
16769	671482654-671484248	unknown	TraesCS7A01G478700		region 2
20216	671499423-671500980	unknown	TraesCS7A01G478800		region 2
261435	671519639-671523755	unknown	TraesCS7A01G478900	12	region 2
66686	671781074-671781526	unknown	TraesCS7A01G479000	13	region 2
77994	671847760-671851414	metal binding protein	TraesCS7A01G479100		region 2
11394	671925754-671928960	thioredoxin h domain	TraesCS7A01G479200	15	region 2
76930	671937148-671938329	unknown	TraesCS7A01G479300		region 2
6170	672014078-672016934	membrane protein	TraesCS7A01G479600	17	region 2
4792	672020248-672023268	membrane protein	TraesCS7A01G479700	18	region 2
16959	672025040-672029681	translation factor if2	TraesCS7A01G479800.2		region 2
27748	672041999-672045953	methyl transferase	TraesCS7A01G479900.1	20	region 2
83003	672069747-672075808	Cu exporter/ATP	TraesCS7A01G480100	21	region 3
163263	672152750-672153924	unknown (pollen allergen 86%). Spike specific	TraesCS7A01G480300 (removed intron)		region 3
556761	672316013-672317509	f-box only protein 2 by2 scffbs1 ubiquitin ligase, c2e32A (Grain/spike specific)	TraesCS7A01G480400		region 3
147131	672872774-672874383	P-loop containing nucleoside triphosphate hydrolases, d1g8pa	TraesCS7A01G480700		region 3
106501	673019905-673021149	pentatricopeptide repeat-containing protein at2g32230, c4g25A_	TraesCS7A01G481000	25	region 3
117388	673126406-673134345	f-box only protein 2, by2 scffbs1 ubiquitin ligase, c2e32A_	TraesCS7A01G481100.1	26	region 3
157747	673243794-673245558	f-box only protein 2, by2 scffbs1 ubiquitin ligase, c2e32A	TraesCS7A01G481200.1	27	region 3
376877	673401541-673403327	unknown	TraesCS7A01G481300.1
237260	673778418-673784059	transmembrane helix	TraesCS7A01G481400.1	29	region 4
65493	674015678-674020405	beta-alanine synthesase	TraesCS7A01G481500.1	30	region 4
9438	674081171-674082918	f-box only protein 2, by2 scffbs1 ubiquitin ligase. Stem pref, c2e32A_	TraesCS7A01G481600.1	31	region 4
13255	674090609-674091924	unknown. Root pref	TraesCS7A01G481700.1		region 4
11146	674103864-674108160	Snare protein	TraesCS7A01G481800.1	33	region 4
155123	674115010-674115615	unknown	TraesCS7A01G481900.1	34	region 4
2964	674270133-674272497	P-acetylaldehyde hydrolase domain	TraesCS7A01G482000.1	35	region 5
3625	674273097-674275453	extrusion2 (mate) transporter	TraesCS7A01G482100.1		region 5
21553	674276722-674280656	transport protein domain-LC-56% [T to C in splice junction]	TraesCS7A01G482200	37	region 5
207002	674298275-674300943	serine carboxypeptidase domain	TraesCS7A01G482300	38	region 6
3525	674505277-674506213	LTP/2S globulin Root specific	TraesCS7A01G482400.1	39	region 6
11627	674508802-674509242	no transcript remove from curated models	TraesCS7A01G482500.1	40	region 6
216784	674520429-674521224	LTP/2S globulin. Root pref	TraesCS7A01G482600.1		region 6
14729	674737213-674737835	LTPz1. Root pref	TraesCS7A01G482788.1	42	region 6
44357	674751942-674752620	LTPz2. Root pref	TraesCS7A01G482800	43	region 6
5590	674796299-674796920	LTPz3. Root pref	TraesCS7A01G482900.1		region 6
12249	674801889-674802570	LTPz4. Root pref	TraesCS7A01G483000.1		region 6
59791	674814138-674816594	GARP response regulator	TraesCS7A01G483100.1	46	region 6
147895	674873929-674876866	maltose binding protein domain	TraesCS7A01G483200.1	47	region 6
91077	675021824-675027579	f-box only protein 2, by2 scffbs1 ubiquitin ligase, c2e32A	TraesCS7A01G483300	48	region 6
114895	675112901-675115542	f box/wd repeat protein, skp1-fbw7-cyclinedegc complex 7, c2ovqB	TraesCS7A01G483600.1	49	region 7
5056	675227796-675232576	protein vacuolar transport domain	TraesCS7A01G483700.1	50	region 7
161143	675232852-675236504	unknown (signalling protein 87%)	TraesCS7A01G483800.1
	675393995-675396275	sedoheptulose-1,7 bisphosphatase	TraesCS7A01G484200.1

## Sheet: location of Ns in assembly
chr7A	672132962	672133105	144
chr7A	672135264	672135504	241
chr7A	672177286	672177790	505
chr7A	672228273	672228475	203
chr7A	672232403	672232672	270
chr7A	672274238	672274650	413
chr7A	672301366	672301705	340
chr7A	672310066	672310376	311
chr7A	672314794	672315466	673
chr7A	672322474	672322971	498
chr7A	672351265	672351459	195
chr7A	672451882	672452105	224
chr7A	672461777	672461955	179
chr7A	672462514	672462891	378
chr7A	672485061	672485365	305
chr7A	672505342	672505594	253
chr7A	672512453	672512462	10
chr7A	672513719	672514629	911
chr7A	672534819	672534997	179
chr7A	672584121	672584512	392
chr7A	672590088	672590490	403
chr7A	672631384	672631566	183
chr7A	672660343	672660568	226
chr7A	672661254	672661733	480
chr7A	672718174	672718583	410
chr7A	672734296	672734566	271
chr7A	672772779	672773220	442
chr7A	672790521	672791014	494
chr7A	672793948	672794262	315
chr7A	672810960	672811172	213
chr7A	672883283	672883446	164
chr7A	672936400	672937604	1205
chr7A	672938844	672939017	174
chr7A	672939544	672939966	423
chr7A	672947214	672947553	340
chr7A	672965451	672965796	346
chr7A	672987689	672988182	494
chr7A	673004481	673004723	243
chr7A	673007786	673008007	222
chr7A	673016346	673016665	320
chr7A	673032855	673033215	361
chr7A	673070706	673071080	375
chr7A	673090030	673090473	444
chr7A	673092000	673092227	228
chr7A	673138292	673138562	271
chr7A	673157620	673157949	330
chr7A	673162912	673163208	297
chr7A	673176570	673177349	780
chr7A	673182733	673182990	258
chr7A	673219352	673219726	375
chr7A	673226087	673226273	187
chr7A	673260926	673261151	226
chr7A	673261396	673261511	116
chr7A	673299832	673300153	322
chr7A	673307841	673308139	299
chr7A	673324295	673324626	332
chr7A	673342671	673343155	485
chr7A	673382849	673383241	393
chr7A	673400009	673400324	316
chr7A	673410322	673410624	303
chr7A	673426055	673426999	945
chr7A	673428186	673429259	1074
chr7A	673446317	673446484	168
chr7A	673449901	673450161	261
chr7A	673479239	673479802	564
chr7A	673480567	673481332	766
chr7A	673485906	673486182	277
chr7A	673502928	673503280	353
chr7A	673515440	673515737	298
chr7A	673603452	673603769	318
chr7A	673630826	673631188	363
chr7A	673636501	673636864	364
chr7A	673645226	673645662	437
chr7A	673650838	673651148	311
chr7A	673660840	673661477	638
chr7A	673708031	673708333	303
chr7A	673720481	673720877	397
chr7A	673723949	673724389	441
chr7A	673757029	673757248	220
chr7A	673827266	673827789	524
chr7A	673880307	673880316	10
chr7A	673881868	673881877	10
chr7A	673884203	673884540	338
chr7A	673996731	673997181	451
chr7A	674007931	674008192	262
chr7A	674022326	674022566	241
chr7A	674065747	674066125	379
chr7A	674088755	674089136	382
chr7A	674107533	674108009	477		674103864-674108160	Snare protein
chr7A	674164656	674164845	190
chr7A	674165130	674165333	204
chr7A	674234885	674235255	371
chr7A	674235821	674236941	1121
chr7A	674248497	674248746	250
chr7A	674249256	674250172	917
chr7A	674262399	674262606	208
chr7A	674297597	674297896	300
chr7A	674306162	674306464	303
chr7A	674330288	674330567	280
chr7A	674332767	674333339	573
chr7A	674381096	674381673	578
chr7A	674389574	674390048	475
chr7A	674498952	674499306	355
chr7A	674538788	674539226	439
chr7A	674540477	674541597	1121
chr7A	674563935	674564357	423
chr7A	674579083	674579529	447
chr7A	674581449	674583238	1790
chr7A	674639995	674640281	287
chr7A	674679098	674679126	29
chr7A	674724727	674725791	1065
chr7A	674731936	674732214	279		674737213
chr7A	674742096	674742359	264
chr7A	674758023	674758279	257
chr7A	674771166	674771577	412
chr7A	674782478	674782503	26
chr7A	674783067	674783782	716
chr7A	674820185	674820762	578
chr7A	674853852	674854223	372
chr7A	674876162	674876508	347		674873929-674876866	intron/maltose binding protein domain
chr7A	674903582	674903956	375
chr7A	674928371	674928607	237
chr7A	674949331	674949875	545
chr7A	674995083	674995316	234
chr7A	675110764	675110959	196
chr7A	675117480	675117698	219
chr7A	675125475	675125889	415
chr7A	675127451	675127736	286
chr7A	675147177	675147731	555
chr7A	675174764	675175363	600
chr7A	675217518	675217908	391
chr7A	675224095	675224323	229
chr7A	675227372	675227915	544
chr7A	675276843	675277402	560
chr7A	675288776	675289103	328
chr7A	675299393	675299785	393
chr7A	675317623	675318058	436
chr7A	675324359	675324686	328
chr7A	675345701	675346007	307
chr7A	675376592	675377298	707
chr7A	675379701	675380790	1090
chr7A	675384805	675385356	552
chr7A	675406781	675407013	233
chr7A	675416200	675416484	285
chr7A	675441179	675441349	171
chr7A	675455782	675456034	253
chr7A	675491181	675491458	278
chr7A	675496536	675496840	305
chr7A	675521330	675521547	218
chr7A	675542525	675542770	246
chr7A	675581946	675582197	252
chr7A	675583842	675584199	358
chr7A	675598089	675598467	379
chr7A	675680083	675680351	269
chr7A	675707406	675707415	10
chr7A	675707978	675708059	82
chr7A	675714764	675715093	330
chr7A	675726218	675726679	462
chr7A	675744055	675744492	438
chr7A	675774479	675774788	310
chr7A	675873671	675874068	398
chr7A	675911639	675911892	254
chr7A	675953509	675954739	1231
chr7A	675956126	675956542	417
chr7A	675957152	675957226	75
chr7A	675985829	675985838	10
chr7A	675992563	675992572	10
chr7A	675998287	675999532	1246
chr7A	676032131	676033104	974
chr7A	676036709	676037359	651
chr7A	676037969	676038470	502
chr7A	676055106	676055382	277
chr7A	676110217	676110443	227
chr7A	676111397	676111613	217
chr7A	676214671	676215003	333
chr7A	676232304	676232608	305
